# Supplementary material for: Mol­ecular and crystal structure of 5,9-dimethyl-5H-pyrano[3,2-c:5,6-c′]bis­[2,1-benzo­thia­zin]-7(9H)-one 6,6,8,8-tetroxide di­methyl­formamide monosolvate
Source: Acta Crystallogr E Crystallogr Commun. 2019 Jun 28;75(Pt 7):1076–8. doi: 10.1107/S2056989019008788 (PMC6659341; doi:10.1107/S2056989019008788)
Supplement: Supplementary file 1 [file e-75-01076-sup1.cif]

##############################################################################
#                                                                            #
# This CIF contains the data in a paper accepted for publication in          #
# Acta Crystallographica Section E. It conforms to the requirements of       #
# Notes for Authors for Acta Crystallographica Section E, and has been       #
# peer reviewed under the auspices of the IUCr Commission on Journals.       #
#                                                                            #
# Full details of the Crystallographic Information File format               #
# are given in the paper "The Crystallographic Information File (CIF):       #
# a New Standard Archive File for Crystallography" by S. R. Hall, F. H.      #
# Allen and I. D. Brown [Acta Cryst. (1991), A47, 655-685].                  #
#                                                                            #
# The current version of the core CIF dictionary is obtainable from          #
# ftp://ftp.iucr.org/pub/cif_core.dic.                                       #
#                                                                            #
# Software is freely available for graphical display of the structure(s)     #
# in this CIF. For information consult the CIF software page                 #
# http://www.iucr.org/resources/cif/software.                                #
#                                                                            #
# This file may be used for bona fide research purposes within the           #
# scientific community so long as proper attribution is given to the journal # 
# article from which it was obtained.                                        #
#                                                                            #
##############################################################################
data_I
_database_code_depnum_ccdc_archive 'CCDC 1935426'
_audit_creation_method     'SHELXL-2016/6'
_journal_date_recd_electronic     2019-05-22
_journal_date_accepted     2019-06-20
_journal_name_full     'Acta Crystallographica, Section E'
_journal_year     2019
_journal_volume     75
_journal_issue      7
_journal_page_first     1076
_journal_page_last     1078
_journal_paper_category     GO
_journal_paper_doi     10.1107/S2056989019008788
_journal_coeditor_code     WM5508
_publ_contact_author_name     'Andrii Rybalka'
_publ_contact_author_address
;
V. N. Karazin Kharkiv National University, 4 Svobody sq., Kharkiv 61077, Ukraine
;
_publ_contact_author_email     'rybalka19969@gmail.com'
_publ_contact_author_fax     ?
_publ_contact_author_phone     '+380997759867'
_publ_section_title
;\
Molecular and crystal structure of
5,9-dimethyl-5<i>H</i>-pyrano[3,2-<i>c</i>:5,6-<i>c</i>']bis[2,1-\
benzothiazin]-7(9<i>H</i>)-one 6,6,8,8-tetroxide dimethylformamide monosolvate
;
_publ_section_title_footnote     .
loop_
    _publ_author_name
    _publ_author_footnote
    _publ_author_address
    'Rybalka, Andrii' .
;
V. N. Karazin Kharkiv National University, 4 Svobody sq., Kharkiv 61077,
Ukraine
;
    'Shishkina, Svitlana' .
;
SSI "Institute for Single Crystals", National Academy of Sciences of Ukraine, 60
Nauky Ave., Kharkiv 61001,
Ukraine
;
    'Ukrainets, Igor' .
;
National University of Pharmacy, 4 Valentynivska St., Kharkiv 61168,
Ukraine
;
    'Sidorenko, Lyudmila' .
;
National University of Pharmacy, 4 Valentynivska St., Kharkiv 61168,
Ukraine
;
    'Sim, Galina' .
;
Far Eastern State Medical University, 35 Murav'eva-Amurskogo St., Khabarovsk
680000, Russian Federation
;
_publ_section_synopsis
;
The benzothiazine skeleton is not planar, with a maximum deviation of 0.3154(11)
\%A from the least-squares plane. The molecule was expected to adopt mirror
symmetry but slightly different conformational characteristics of the
condensed benzothiazine ring lead to point group symmetry 1.
;
_chemical_name_systematic
;\
5,9-Dimethyl-5<i>H</i>-pyrano[3,2-<i>c</i>:5,6-<i>c</i>']bis[2,1-benzothiazin]-\
7(9<i>H</i>)-one 6,6,8,8-tetroxide dimethylformamide monosolvate
;
_chemical_name_common     ?
_chemical_formula_moiety     'C19 H14 N2 O6 S2, C3 H7 N O'
_chemical_formula_sum     'C22 H21 N3 O7 S2'
_chemical_formula_iupac     'C19 H14 N2 O6 S2, C3 H7 N O'
_chemical_formula_weight     503.54
_chemical_melting_point     ?
_space_group_crystal_system     monoclinic
_space_group_name_H-M_alt     'P 21/c'
_space_group_name_Hall     '-P 2ybc'
loop_
    _space_group_symop_operation_xyz
    'x, y, z'
    '-x, y+1/2, -z+1/2'
    '-x, -y, -z'
    'x, -y-1/2, z-1/2'
_cell_length_a     7.2678(2)
_cell_length_b     26.5667(7)
_cell_length_c     11.3590(3)
_cell_angle_alpha     90
_cell_angle_beta     90.498(3)
_cell_angle_gamma     90
_cell_volume     2193.13(10)
_cell_formula_units_Z     4
_cell_measurement_reflns_used     8803
_cell_measurement_theta_min     3.3310
_cell_measurement_theta_max     32.0720
_cell_measurement_temperature     293(2)
_exptl_crystal_description     'block'
_exptl_crystal_colour     'colourless'
_exptl_crystal_size_max     0.200
_exptl_crystal_size_mid     0.200
_exptl_crystal_size_min     0.180
_exptl_crystal_density_diffrn     1.525
_exptl_crystal_density_meas     ?
_exptl_crystal_density_method     ?
_exptl_crystal_F_000     1048
_exptl_absorpt_coefficient_mu     0.295
_exptl_absorpt_correction_type     multi-scan
_exptl_absorpt_process_details
;
(<i>CrysAlis RED</i>; Agilent, 2012)
;
_exptl_absorpt_correction_T_min     0.83976
_exptl_absorpt_correction_T_max     1.00000
_diffrn_ambient_temperature     293(2)
_diffrn_source     'Enhance (Mo) X-ray Source'
_diffrn_radiation_type     MoK\a
_diffrn_radiation_wavelength     0.71073
_diffrn_measurement_device_type     'Agilent Xcalibur, Sapphire3'
_diffrn_measurement_method     '\w scans'
_diffrn_detector_area_resol_mean     16.1827
_diffrn_reflns_number     21958
_diffrn_reflns_av_R_equivalents     0.0221
_diffrn_reflns_av_unetI/netI     0.0208
_diffrn_reflns_theta_min     3.195
_diffrn_reflns_theta_max     29.999
_diffrn_reflns_theta_full     25.242
_diffrn_measured_fraction_theta_max     0.998
_diffrn_measured_fraction_theta_full     0.997
_diffrn_reflns_limit_h_min     -9
_diffrn_reflns_limit_h_max     10
_diffrn_reflns_limit_k_min     -34
_diffrn_reflns_limit_k_max     37
_diffrn_reflns_limit_l_min     -15
_diffrn_reflns_limit_l_max     15
_refine_special_details     ?
_reflns_number_total     6370
_reflns_number_gt     5409
_reflns_threshold_expression     'I > 2\s(I)'
_refine_ls_structure_factor_coef     Fsqd
_refine_ls_matrix_type     full
_refine_ls_R_factor_all     0.0495
_refine_ls_R_factor_gt     0.0400
_refine_ls_wR_factor_gt     0.1062
_refine_ls_wR_factor_ref     0.1106
_refine_ls_goodness_of_fit_ref     1.058
_refine_ls_restrained_S_all     1.058
_refine_ls_number_reflns     6370
_refine_ls_number_parameters     311
_refine_ls_number_restraints     0
_refine_ls_hydrogen_treatment     constr
_refine_ls_weighting_scheme     calc
_refine_ls_weighting_details
              'w=1/[\s^2^(Fo^2^)+(0.0560P)^2^+0.5564P] where P=(Fo^2^+2Fc^2^)/3'
_atom_sites_solution_hydrogens     geom
_atom_sites_solution_primary     ?
_atom_sites_solution_secondary     ?
_refine_ls_shift/su_max     0.001
_refine_ls_shift/su_mean     0.000
_refine_diff_density_max     0.313
_refine_diff_density_min     -0.349
_refine_ls_extinction_method     none
_refine_ls_extinction_coef     .
loop_
    _atom_type_symbol
    _atom_type_description
    _atom_type_scat_dispersion_real
    _atom_type_scat_dispersion_imag
    _atom_type_scat_source
    'C' 'C' 0.0033 0.0016
                         'International Tables Vol C Tables 4.2.6.8 and 6.1.1.4'
    'H' 'H' 0.0000 0.0000
                         'International Tables Vol C Tables 4.2.6.8 and 6.1.1.4'
    'N' 'N' 0.0061 0.0033
                         'International Tables Vol C Tables 4.2.6.8 and 6.1.1.4'
    'O' 'O' 0.0106 0.0060
                         'International Tables Vol C Tables 4.2.6.8 and 6.1.1.4'
    'S' 'S' 0.1246 0.1234
                         'International Tables Vol C Tables 4.2.6.8 and 6.1.1.4'
_computing_data_collection
;
CrysAlis CCD (Agilent, 2012)
;
_computing_cell_refinement
;
CrysAlis RED (Agilent, 2012)
;
_computing_data_reduction
;
CrysAlis RED (Agilent, 2012)
;
_computing_structure_solution
;
SHELXS (Sheldrick, 2008)
;
_computing_structure_refinement
;
SHELXL2016 (Sheldrick, 2015)
;
_computing_molecular_graphics
;
Mercury (Macrae <i>et al.</i>,  2006)
;
_computing_publication_material
;
publCIF (Westrip, 2010)
;
loop_
    _atom_site_type_symbol
    _atom_site_label
    _atom_site_fract_x
    _atom_site_fract_y
    _atom_site_fract_z
    _atom_site_U_iso_or_equiv
    _atom_site_adp_type
    _atom_site_calc_flag
    _atom_site_occupancy
    _atom_site_disorder_assembly
    _atom_site_disorder_group
    S S1 0.27857(5) 0.53088(2) 0.78395(3) 0.03522(10) Uani d 1 . .
    S S2 0.35468(5) 0.68735(2) 0.47772(3) 0.03406(9) Uani d 1 . .
    N N1 0.31960(18) 0.47039(5) 0.76567(10) 0.0355(3) Uani d 1 . .
    N N2 0.40095(19) 0.68763(4) 0.33637(11) 0.0377(3) Uani d 1 . .
    O O1 0.27500(14) 0.54076(3) 0.43723(8) 0.0300(2) Uani d 1 . .
    O O2 0.33446(19) 0.63741(4) 0.71036(9) 0.0475(3) Uani d 1 . .
    O O3 0.4170(2) 0.54940(5) 0.86153(10) 0.0556(3) Uani d 1 . .
    O O4 0.09057(19) 0.53887(5) 0.81476(11) 0.0528(3) Uani d 1 . .
    O O5 0.50923(18) 0.70840(4) 0.53734(11) 0.0511(3) Uani d 1 . .
    O O6 0.18001(18) 0.70953(5) 0.50021(12) 0.0529(3) Uani d 1 . .
    C C1 0.30950(19) 0.55350(5) 0.64196(11) 0.0294(3) Uani d 1 . .
    C C2 0.27719(17) 0.52260(5) 0.54891(11) 0.0274(2) Uani d 1 . .
    C C3 0.23924(18) 0.46944(5) 0.55627(12) 0.0287(2) Uani d 1 . .
    C C4 0.25669(18) 0.44458(5) 0.66557(12) 0.0307(3) Uani d 1 . .
    C C5 0.33905(18) 0.62303(5) 0.50507(11) 0.0288(2) Uani d 1 . .
    C C6 0.30000(17) 0.59081(5) 0.41606(11) 0.0271(2) Uani d 1 . .
    C C7 0.27399(18) 0.60439(5) 0.29458(11) 0.0293(3) Uani d 1 . .
    C C8 0.31990(19) 0.65325(5) 0.25751(12) 0.0330(3) Uani d 1 . .
    C C9 0.2198(2) 0.39295(5) 0.67129(15) 0.0388(3) Uani d 1 . .
    H H9 0.230327 0.375995 0.742662 0.047 Uiso calc 1 . .
    C C10 0.1678(2) 0.36734(6) 0.57123(16) 0.0447(4) Uani d 1 . .
    H H10 0.144752 0.332967 0.575848 0.054 Uiso calc 1 . .
    C C11 0.1491(2) 0.39142(6) 0.46392(16) 0.0445(4) Uani d 1 . .
    H H11 0.112482 0.373420 0.397521 0.053 Uiso calc 1 . .
    C C12 0.1849(2) 0.44209(5) 0.45585(13) 0.0366(3) Uani d 1 . .
    H H12 0.173175 0.458353 0.383672 0.044 Uiso calc 1 . .
    C C13 0.2965(2) 0.66588(7) 0.13887(14) 0.0450(4) Uani d 1 . .
    H H13 0.327636 0.697916 0.112718 0.054 Uiso calc 1 . .
    C C14 0.2274(2) 0.63092(8) 0.06068(14) 0.0489(4) Uani d 1 . .
    H H14 0.213819 0.639567 -0.018251 0.059 Uiso calc 1 . .
    C C15 0.1778(2) 0.58326(7) 0.09716(13) 0.0443(4) Uani d 1 . .
    H H15 0.128749 0.560360 0.043496 0.053 Uiso calc 1 . .
    C C16 0.2012(2) 0.56987(6) 0.21301(12) 0.0363(3) Uani d 1 . .
    H H16 0.168641 0.537724 0.237646 0.044 Uiso calc 1 . .
    C C17 0.3401(2) 0.44312(7) 0.87830(14) 0.0449(4) Uani d 1 . .
    H H17C 0.418161 0.414374 0.867349 0.067 Uiso calc 1 . .
    H H17B 0.221431 0.432194 0.904561 0.067 Uiso calc 1 . .
    H H17A 0.394062 0.465053 0.936211 0.067 Uiso calc 1 . .
    C C18 0.4721(3) 0.73589(7) 0.29163(18) 0.0593(5) Uani d 1 . .
    H H18C 0.371718 0.755881 0.262233 0.089 Uiso calc 1 . .
    H H18B 0.557380 0.729589 0.229276 0.089 Uiso calc 1 . .
    H H18A 0.533497 0.753615 0.354267 0.089 Uiso calc 1 . .
    C C19 0.3323(2) 0.60783(5) 0.62857(11) 0.0317(3) Uani d 1 . .
    N N1A 0.8356(2) 0.81500(6) 0.40202(13) 0.0473(3) Uani d 1 . .
    O O1A 0.7557(2) 0.81809(6) 0.59460(13) 0.0654(4) Uani d 1 . .
    C C1A 0.8365(3) 0.79886(7) 0.51263(17) 0.0503(4) Uani d 1 . .
    H H1A 0.905307 0.770158 0.529054 0.060 Uiso calc 1 . .
    C C2A 0.9428(3) 0.79092(10) 0.3113(2) 0.0696(6) Uani d 1 . .
    H H2AC 1.005000 0.762143 0.343706 0.104 Uiso calc 1 . .
    H H2AB 1.031860 0.814287 0.281574 0.104 Uiso calc 1 . .
    H H2AA 0.862751 0.780360 0.248316 0.104 Uiso calc 1 . .
    C C3A 0.7312(4) 0.85925(9) 0.3696(2) 0.0769(7) Uani d 1 . .
    H H3AC 0.669591 0.853504 0.295690 0.115 Uiso calc 1 . .
    H H3AB 0.812776 0.887473 0.362385 0.115 Uiso calc 1 . .
    H H3AA 0.641725 0.866160 0.429150 0.115 Uiso calc 1 . .
loop_
    _atom_site_aniso_label
    _atom_site_aniso_U_11
    _atom_site_aniso_U_22
    _atom_site_aniso_U_33
    _atom_site_aniso_U_12
    _atom_site_aniso_U_13
    _atom_site_aniso_U_23
    S1 0.0477(2) 0.03408(17) 0.02385(16) -0.00072(14) -0.00252(13) -0.00174(12)
    S2 0.04352(19) 0.02353(15) 0.03518(18) 0.00017(12) 0.00303(14) -0.00355(12)
    N1 0.0438(7) 0.0324(6) 0.0301(6) 0.0006(5) -0.0039(5) 0.0038(5)
    N2 0.0502(7) 0.0283(6) 0.0346(6) -0.0031(5) 0.0049(5) 0.0021(5)
    O1 0.0424(5) 0.0251(4) 0.0226(4) -0.0028(4) 0.0001(4) -0.0031(3)
    O2 0.0785(9) 0.0336(5) 0.0304(5) 0.0003(5) -0.0047(5) -0.0108(4)
    O3 0.0812(9) 0.0509(7) 0.0343(6) -0.0151(6) -0.0219(6) 0.0006(5)
    O4 0.0595(8) 0.0560(7) 0.0431(6) 0.0114(6) 0.0164(5) 0.0001(5)
    O5 0.0641(8) 0.0393(6) 0.0499(7) -0.0184(5) -0.0046(6) -0.0075(5)
    O6 0.0597(8) 0.0381(6) 0.0612(8) 0.0165(5) 0.0154(6) -0.0003(5)
    C1 0.0363(6) 0.0282(6) 0.0237(6) 0.0000(5) -0.0018(5) -0.0020(5)
    C2 0.0298(6) 0.0271(6) 0.0252(6) 0.0003(5) 0.0001(4) -0.0020(4)
    C3 0.0291(6) 0.0258(6) 0.0313(6) 0.0002(4) 0.0005(5) -0.0028(5)
    C4 0.0280(6) 0.0288(6) 0.0352(7) 0.0016(5) 0.0024(5) -0.0003(5)
    C5 0.0336(6) 0.0251(5) 0.0276(6) 0.0004(5) 0.0001(5) -0.0025(5)
    C6 0.0296(6) 0.0257(6) 0.0261(6) -0.0006(4) 0.0012(4) -0.0018(4)
    C7 0.0304(6) 0.0332(6) 0.0244(6) 0.0023(5) 0.0008(5) -0.0015(5)
    C8 0.0354(7) 0.0326(6) 0.0311(6) 0.0048(5) 0.0017(5) 0.0021(5)
    C9 0.0379(7) 0.0301(7) 0.0483(8) 0.0004(5) 0.0049(6) 0.0069(6)
    C10 0.0441(8) 0.0268(6) 0.0634(10) -0.0044(6) 0.0050(7) -0.0016(7)
    C11 0.0494(9) 0.0331(7) 0.0508(9) -0.0058(6) -0.0023(7) -0.0128(7)
    C12 0.0425(8) 0.0310(7) 0.0363(7) -0.0025(6) -0.0033(6) -0.0065(5)
    C13 0.0552(9) 0.0445(8) 0.0352(8) 0.0084(7) 0.0007(7) 0.0103(6)
    C14 0.0537(10) 0.0648(11) 0.0281(7) 0.0108(8) -0.0033(6) 0.0066(7)
    C15 0.0423(8) 0.0628(10) 0.0278(7) 0.0007(7) -0.0038(6) -0.0071(7)
    C16 0.0382(7) 0.0431(8) 0.0277(6) -0.0032(6) 0.0003(5) -0.0058(6)
    C17 0.0520(9) 0.0474(9) 0.0352(8) 0.0035(7) -0.0022(7) 0.0127(7)
    C18 0.0867(14) 0.0381(9) 0.0533(11) -0.0154(9) 0.0146(10) 0.0071(8)
    C19 0.0398(7) 0.0281(6) 0.0273(6) 0.0003(5) -0.0030(5) -0.0042(5)
    N1A 0.0451(7) 0.0465(8) 0.0501(8) 0.0034(6) -0.0014(6) 0.0010(6)
    O1A 0.0776(10) 0.0597(8) 0.0593(8) -0.0037(7) 0.0145(7) -0.0117(7)
    C1A 0.0513(10) 0.0458(9) 0.0539(10) 0.0012(7) 0.0039(8) 0.0010(8)
    C2A 0.0693(13) 0.0796(15) 0.0602(12) 0.0119(11) 0.0173(10) 0.0069(11)
    C3A 0.0933(18) 0.0628(13) 0.0744(15) 0.0251(12) -0.0108(13) 0.0045(11)
_geom_special_details
;
 All esds (except the esd in the dihedral angle between two l.s. planes)
 are estimated using the full covariance matrix.  The cell esds are taken
 into account individually in the estimation of esds in distances, angles
 and torsion angles; correlations between esds in cell parameters are only
 used when they are defined by crystal symmetry.  An approximate (isotropic)
 treatment of cell esds is used for estimating esds involving l.s. planes.
;
loop_
    _geom_bond_atom_site_label_1
    _geom_bond_atom_site_label_2
    _geom_bond_site_symmetry_2
    _geom_bond_distance
    _geom_bond_publ_flag
    S1 O3 . 1.4197(12) ?
    S1 O4 . 1.4292(14) ?
    S1 N1 . 1.6479(13) ?
    S1 C1 . 1.7375(13) ?
    S2 O5 . 1.4212(12) ?
    S2 O6 . 1.4247(12) ?
    S2 N2 . 1.6433(13) ?
    S2 C5 . 1.7405(13) ?
    N1 C4 . 1.4012(18) ?
    N1 C17 . 1.4767(18) ?
    N2 C8 . 1.4052(18) ?
    N2 C18 . 1.474(2) ?
    O1 C2 . 1.3571(15) ?
    O1 C6 . 1.3638(15) ?
    O2 C19 . 1.2168(16) ?
    C1 C2 . 1.3571(17) ?
    C1 C19 . 1.4610(18) ?
    C2 C3 . 1.4415(17) ?
    C3 C12 . 1.4062(18) ?
    C3 C4 . 1.4110(19) ?
    C4 C9 . 1.3992(19) ?
    C5 C6 . 1.3529(17) ?
    C5 C19 . 1.4611(18) ?
    C6 C7 . 1.4371(17) ?
    C7 C16 . 1.4039(19) ?
    C7 C8 . 1.4055(19) ?
    C8 C13 . 1.398(2) ?
    C9 C10 . 1.375(2) ?
    C9 H9 . 0.9300 ?
    C10 C11 . 1.382(2) ?
    C10 H10 . 0.9300 ?
    C11 C12 . 1.374(2) ?
    C11 H11 . 0.9300 ?
    C12 H12 . 0.9300 ?
    C13 C14 . 1.377(3) ?
    C13 H13 . 0.9300 ?
    C14 C15 . 1.381(3) ?
    C14 H14 . 0.9300 ?
    C15 C16 . 1.372(2) ?
    C15 H15 . 0.9300 ?
    C16 H16 . 0.9300 ?
    C17 H17C . 0.9600 ?
    C17 H17B . 0.9600 ?
    C17 H17A . 0.9600 ?
    C18 H18C . 0.9600 ?
    C18 H18B . 0.9600 ?
    C18 H18A . 0.9600 ?
    N1A C1A . 1.328(2) ?
    N1A C3A . 1.445(3) ?
    N1A C2A . 1.446(3) ?
    O1A C1A . 1.217(2) ?
    C1A H1A . 0.9300 ?
    C2A H2AC . 0.9600 ?
    C2A H2AB . 0.9600 ?
    C2A H2AA . 0.9600 ?
    C3A H3AC . 0.9600 ?
    C3A H3AB . 0.9600 ?
    C3A H3AA . 0.9600 ?
loop_
    _geom_angle_atom_site_label_1
    _geom_angle_atom_site_label_2
    _geom_angle_atom_site_label_3
    _geom_angle_site_symmetry_1
    _geom_angle_site_symmetry_3
    _geom_angle
    _geom_angle_publ_flag
    O3 S1 O4 . . 118.06(9) ?
    O3 S1 N1 . . 106.74(7) ?
    O4 S1 N1 . . 110.49(7) ?
    O3 S1 C1 . . 111.08(7) ?
    O4 S1 C1 . . 107.92(7) ?
    N1 S1 C1 . . 101.26(6) ?
    O5 S2 O6 . . 116.97(8) ?
    O5 S2 N2 . . 107.23(7) ?
    O6 S2 N2 . . 111.32(8) ?
    O5 S2 C5 . . 110.72(7) ?
    O6 S2 C5 . . 108.33(7) ?
    N2 S2 C5 . . 101.13(6) ?
    C4 N1 C17 . . 119.52(12) ?
    C4 N1 S1 . . 121.43(9) ?
    C17 N1 S1 . . 112.73(10) ?
    C8 N2 C18 . . 119.46(13) ?
    C8 N2 S2 . . 122.12(10) ?
    C18 N2 S2 . . 114.59(11) ?
    C2 O1 C6 . . 120.73(10) ?
    C2 C1 C19 . . 122.37(12) ?
    C2 C1 S1 . . 119.40(10) ?
    C19 C1 S1 . . 117.00(9) ?
    C1 C2 O1 . . 120.90(12) ?
    C1 C2 C3 . . 125.40(12) ?
    O1 C2 C3 . . 113.69(11) ?
    C12 C3 C4 . . 119.62(12) ?
    C12 C3 C2 . . 120.78(12) ?
    C4 C3 C2 . . 119.60(12) ?
    C9 C4 N1 . . 120.23(13) ?
    C9 C4 C3 . . 118.95(13) ?
    N1 C4 C3 . . 120.73(12) ?
    C6 C5 C19 . . 122.28(12) ?
    C6 C5 S2 . . 120.08(10) ?
    C19 C5 S2 . . 116.45(9) ?
    C5 C6 O1 . . 120.83(11) ?
    C5 C6 C7 . . 125.71(12) ?
    O1 C6 C7 . . 113.42(11) ?
    C16 C7 C8 . . 119.64(12) ?
    C16 C7 C6 . . 121.02(12) ?
    C8 C7 C6 . . 119.33(12) ?
    C13 C8 N2 . . 120.35(14) ?
    C13 C8 C7 . . 118.91(13) ?
    N2 C8 C7 . . 120.57(12) ?
    C10 C9 C4 . . 119.88(15) ?
    C10 C9 H9 . . 120.1 ?
    C4 C9 H9 . . 120.1 ?
    C9 C10 C11 . . 121.62(14) ?
    C9 C10 H10 . . 119.2 ?
    C11 C10 H10 . . 119.2 ?
    C12 C11 C10 . . 119.67(14) ?
    C12 C11 H11 . . 120.2 ?
    C10 C11 H11 . . 120.2 ?
    C11 C12 C3 . . 120.27(14) ?
    C11 C12 H12 . . 119.9 ?
    C3 C12 H12 . . 119.9 ?
    C14 C13 C8 . . 120.03(16) ?
    C14 C13 H13 . . 120.0 ?
    C8 C13 H13 . . 120.0 ?
    C13 C14 C15 . . 121.31(14) ?
    C13 C14 H14 . . 119.3 ?
    C15 C14 H14 . . 119.3 ?
    C16 C15 C14 . . 119.65(15) ?
    C16 C15 H15 . . 120.2 ?
    C14 C15 H15 . . 120.2 ?
    C15 C16 C7 . . 120.43(15) ?
    C15 C16 H16 . . 119.8 ?
    C7 C16 H16 . . 119.8 ?
    N1 C17 H17C . . 109.5 ?
    N1 C17 H17B . . 109.5 ?
    H17C C17 H17B . . 109.5 ?
    N1 C17 H17A . . 109.5 ?
    H17C C17 H17A . . 109.5 ?
    H17B C17 H17A . . 109.5 ?
    N2 C18 H18C . . 109.5 ?
    N2 C18 H18B . . 109.5 ?
    H18C C18 H18B . . 109.5 ?
    N2 C18 H18A . . 109.5 ?
    H18C C18 H18A . . 109.5 ?
    H18B C18 H18A . . 109.5 ?
    O2 C19 C1 . . 124.01(13) ?
    O2 C19 C5 . . 123.66(13) ?
    C1 C19 C5 . . 112.20(11) ?
    C1A N1A C3A . . 120.13(17) ?
    C1A N1A C2A . . 122.24(17) ?
    C3A N1A C2A . . 117.58(18) ?
    O1A C1A N1A . . 126.16(19) ?
    O1A C1A H1A . . 116.9 ?
    N1A C1A H1A . . 116.9 ?
    N1A C2A H2AC . . 109.5 ?
    N1A C2A H2AB . . 109.5 ?
    H2AC C2A H2AB . . 109.5 ?
    N1A C2A H2AA . . 109.5 ?
    H2AC C2A H2AA . . 109.5 ?
    H2AB C2A H2AA . . 109.5 ?
    N1A C3A H3AC . . 109.5 ?
    N1A C3A H3AB . . 109.5 ?
    H3AC C3A H3AB . . 109.5 ?
    N1A C3A H3AA . . 109.5 ?
    H3AC C3A H3AA . . 109.5 ?
    H3AB C3A H3AA . . 109.5 ?
loop_
    _geom_torsion_atom_site_label_1
    _geom_torsion_atom_site_label_2
    _geom_torsion_atom_site_label_3
    _geom_torsion_atom_site_label_4
    _geom_torsion_site_symmetry_1
    _geom_torsion_site_symmetry_2
    _geom_torsion_site_symmetry_3
    _geom_torsion_site_symmetry_4
    _geom_torsion
    _geom_torsion_publ_flag
    O3 S1 N1 C4 . . . . -156.20(12) ?
    O4 S1 N1 C4 . . . . 74.25(13) ?
    C1 S1 N1 C4 . . . . -39.91(13) ?
    O3 S1 N1 C17 . . . . 51.92(13) ?
    O4 S1 N1 C17 . . . . -77.63(12) ?
    C1 S1 N1 C17 . . . . 168.21(11) ?
    O5 S2 N2 C8 . . . . 154.03(12) ?
    O6 S2 N2 C8 . . . . -76.87(13) ?
    C5 S2 N2 C8 . . . . 38.02(13) ?
    O5 S2 N2 C18 . . . . -48.17(15) ?
    O6 S2 N2 C18 . . . . 80.93(15) ?
    C5 S2 N2 C18 . . . . -164.18(13) ?
    O3 S1 C1 C2 . . . . 141.18(12) ?
    O4 S1 C1 C2 . . . . -87.94(13) ?
    N1 S1 C1 C2 . . . . 28.13(13) ?
    O3 S1 C1 C19 . . . . -51.17(13) ?
    O4 S1 C1 C19 . . . . 79.71(12) ?
    N1 S1 C1 C19 . . . . -164.22(11) ?
    C19 C1 C2 O1 . . . . 3.8(2) ?
    S1 C1 C2 O1 . . . . 170.77(10) ?
    C19 C1 C2 C3 . . . . -174.90(13) ?
    S1 C1 C2 C3 . . . . -7.95(19) ?
    C6 O1 C2 C1 . . . . -1.91(19) ?
    C6 O1 C2 C3 . . . . 176.96(11) ?
    C1 C2 C3 C12 . . . . 171.94(13) ?
    O1 C2 C3 C12 . . . . -6.86(18) ?
    C1 C2 C3 C4 . . . . -8.0(2) ?
    O1 C2 C3 C4 . . . . 173.18(11) ?
    C17 N1 C4 C9 . . . . -2.2(2) ?
    S1 N1 C4 C9 . . . . -152.27(12) ?
    C17 N1 C4 C3 . . . . -178.74(13) ?
    S1 N1 C4 C3 . . . . 31.23(18) ?
    C12 C3 C4 C9 . . . . 0.2(2) ?
    C2 C3 C4 C9 . . . . -179.87(13) ?
    C12 C3 C4 N1 . . . . 176.72(13) ?
    C2 C3 C4 N1 . . . . -3.32(19) ?
    O5 S2 C5 C6 . . . . -136.55(12) ?
    O6 S2 C5 C6 . . . . 93.95(13) ?
    N2 S2 C5 C6 . . . . -23.15(13) ?
    O5 S2 C5 C19 . . . . 55.58(13) ?
    O6 S2 C5 C19 . . . . -73.91(12) ?
    N2 S2 C5 C19 . . . . 168.99(11) ?
    C19 C5 C6 O1 . . . . -8.4(2) ?
    S2 C5 C6 O1 . . . . -175.54(9) ?
    C19 C5 C6 C7 . . . . 169.19(13) ?
    S2 C5 C6 C7 . . . . 2.0(2) ?
    C2 O1 C6 C5 . . . . 4.20(19) ?
    C2 O1 C6 C7 . . . . -173.67(11) ?
    C5 C6 C7 C16 . . . . -168.18(14) ?
    O1 C6 C7 C16 . . . . 9.57(18) ?
    C5 C6 C7 C8 . . . . 10.9(2) ?
    O1 C6 C7 C8 . . . . -171.32(12) ?
    C18 N2 C8 C13 . . . . -3.9(2) ?
    S2 N2 C8 C13 . . . . 152.83(12) ?
    C18 N2 C8 C7 . . . . 171.24(15) ?
    S2 N2 C8 C7 . . . . -32.00(19) ?
    C16 C7 C8 C13 . . . . -1.8(2) ?
    C6 C7 C8 C13 . . . . 179.13(13) ?
    C16 C7 C8 N2 . . . . -176.99(13) ?
    C6 C7 C8 N2 . . . . 3.9(2) ?
    N1 C4 C9 C10 . . . . -176.42(14) ?
    C3 C4 C9 C10 . . . . 0.1(2) ?
    C4 C9 C10 C11 . . . . -0.6(2) ?
    C9 C10 C11 C12 . . . . 0.7(3) ?
    C10 C11 C12 C3 . . . . -0.4(2) ?
    C4 C3 C12 C11 . . . . -0.1(2) ?
    C2 C3 C12 C11 . . . . 179.99(14) ?
    N2 C8 C13 C14 . . . . 176.03(15) ?
    C7 C8 C13 C14 . . . . 0.8(2) ?
    C8 C13 C14 C15 . . . . 0.8(3) ?
    C13 C14 C15 C16 . . . . -1.4(3) ?
    C14 C15 C16 C7 . . . . 0.4(2) ?
    C8 C7 C16 C15 . . . . 1.2(2) ?
    C6 C7 C16 C15 . . . . -179.73(14) ?
    C2 C1 C19 O2 . . . . 168.80(15) ?
    S1 C1 C19 O2 . . . . 1.6(2) ?
    C2 C1 C19 C5 . . . . -7.13(19) ?
    S1 C1 C19 C5 . . . . -174.38(10) ?
    C6 C5 C19 O2 . . . . -166.55(15) ?
    S2 C5 C19 O2 . . . . 1.0(2) ?
    C6 C5 C19 C1 . . . . 9.40(19) ?
    S2 C5 C19 C1 . . . . 176.98(10) ?
    C3A N1A C1A O1A . . . . -0.3(3) ?
    C2A N1A C1A O1A . . . . 177.1(2) ?
loop_
    _geom_hbond_atom_site_label_D
    _geom_hbond_atom_site_label_H
    _geom_hbond_atom_site_label_A
    _geom_hbond_site_symmetry_A
    _geom_hbond_distance_DH
    _geom_hbond_distance_HA
    _geom_hbond_distance_DA
    _geom_hbond_angle_DHA
    C17 H17A O3 . 0.96 2.40 2.885(2) 110.7
    C18 H18A O5 . 0.96 2.41 2.895(2) 111.0
    C3A H3AA O1A . 0.96 2.41 2.784(3) 102.6
    C12 H12 O1 . 0.93 2.39 2.7106(17) 100.1
    C16 H16 O1 . 0.93 2.39 2.7109(17) 100.0
    C9 H9 O1A 2_646 0.93 2.41 3.324(2) 169.1
    C18 H18B O1A 4_575 0.96 2.46 3.376(3) 159.0
_shelx_space_group_comment
;
The symmetry employed for this shelxl refinement is uniquely defined
by the following loop, which should always be used as a source of
symmetry information in preference to the above space-group names.
They are only intended as comments.
;
_shelx_estimated_absorpt_T_min     0.943
_shelx_estimated_absorpt_T_max     0.949
_shelx_hkl_file
;
   0   0   2 56012.7 475.750   4
   0   0  -2 56445.1 513.295   2
   0   0   3 35.3452 44.6388   4
   0   0   4 92543.2 875.516   4
   0   0   5 371.072 92.4055   4
   0   0  -5-26.7059 50.8738   6
   0   0  -6 4101.86 210.706   6
   0   0   6 4001.26 233.522   4
   0   0  -7 28.7246 54.5578   6
   0   0   7 138.288 82.7911   4
   0   0   8 478.680 129.614   4
   0   0  -8 612.559 121.144   6
   0   0   9 191.497 194.227   4
   0   0  -9 13.1682 123.960   6
   0   0 -10 1805.02 201.542   6
   0   0  10 1305.63 213.866   4
   0   0 -11 144.337 98.0172   6
   0   0 -12 21605.0 694.259   6
   0   0 -13 25.9247 115.219   6
   0   0  14 14582.5 735.500   3
   0   0 -14 15559.0 652.729   6
   0   0  15 301.660 200.898   3
   0   0  16 2801.28 386.587   3
   0  -1  16 497.872 232.058   3
   0  -1  15 221.734 177.596   3
   0  -1  14 5303.93 461.607   3
   0   1 -14 5448.11 396.480   6
   0   1 -13 155.549 133.178   6
   0   1 -12 3604.83 293.157   6
   0   1 -11 1192.97 166.329   6
   0   1 -10 2033.46 207.206   6
   0   1  -9 105045. 1265.44   6
   0  -1   9 105127. 1442.77   4
   0  -1   8 2283.40 220.292   4
   0   1  -8 2081.81 178.653   6
   0   1  -7 12867.2 390.172   6
   0  -1   7 12868.0 441.316   4
   0  -1   6 16728.3 471.985   4
   0   1  -6 17423.7 414.259   6
   0  -1   5 3347.70 197.398   4
   0   1  -5 3346.24 169.324   6
   0   1  -4 156214. 988.409   6
   0  -1   4 153872. 1125.59   4
   0   1  -3 541638. 1589.50   6
   0  -1   3 549093. 1829.15   4
   0   1  -2 62085.7 498.586   4
   0  -1   2 59169.2 488.355   4
   0   1  -2 57913.6 421.779   6
   0  -1   2 61849.8 435.100   6
   0   1  -2 57579.1 526.156   2
   0  -1  -2 60794.0 522.379   2
   0  -1  -2 60252.8 506.308   4
   0   1   2 59610.8 499.956   4
   0  -1  -2 59007.3 414.172   5
   0   1   3 538313. 1848.06   4
   0   1   4 154026. 1134.71   4
   0   1   5 3532.00 197.464   4
   0   1   6 17251.1 471.502   4
   0  -1  -7 12861.6 397.399   6
   0   1   7 12409.9 442.592   4
   0  -1  -8 2025.56 180.182   6
   0   1   8 2105.36 210.983   4
   0  -1  -9 106622. 1302.74   6
   0   1   9 106358. 1471.63   4
   0   1  10 2253.54 266.319   4
   0  -1 -10 2272.60 220.217   6
   0  -1 -11 1224.12 189.845   6
   0   1  11 1205.11 220.556   4
   0  -1 -12 3762.42 305.089   6
   0  -1 -13 359.134 134.804   6
   0  -1 -14 5098.69 380.926   6
   0   1  14 5293.54 460.042   3
   0   1  15 236.637 160.609   3
   0   1  16-22.2875 154.206   3
   0  -2  16 256.568 178.775   3
   0  -2  15 285.391 197.573   3
   0   2 -14 10843.1 545.962   6
   0  -2  14 11073.8 653.274   3
   0  -2  13 13127.1 673.727   3
   0   2 -13 13982.1 581.099   6
   0   2 -12 17888.0 622.739   6
   0   2 -11 10106.5 446.187   6
   0   2 -10 11654.1 447.074   6
   0   2  -9 2207.27 204.923   6
   0   2  -8 35449.8 685.837   6
   0   2  -7 309.682 79.6318   6
   0  -2   7 227.173 99.5784   4
   0   2  -6 96154.3 951.289   6
   0  -2   6 93641.1 1087.95   4
   0   2  -5 65888.2 719.494   6
   0  -2   5 66681.3 827.564   4
   0  -2   4 66576.6 735.779   4
   0   2  -4 67439.7 641.683   6
   0   2  -3 72704.2 577.085   6
   0   2  -2 377955. 1251.61   4
   0  -2   2 377388. 1086.27   6
   0  -2  -2 375763. 1301.58   4
   0   2   2 357292. 1018.07   5
   0  -2  -2 365964. 1030.90   5
   0  -2  -2 369286. 1262.51   2
   0   2   2 351664. 1255.14   4
   0  -2  -3 73933.5 566.596   5
   0   2   3 72115.6 685.471   4
   0   2   4 67575.0 761.071   4
   0   2   5 67268.3 853.611   4
   0   2   6 95511.6 1112.36   4
   0   2   7 231.281 90.3762   4
   0  -2  -8 36287.9 721.929   6
   0   2   8 37080.2 819.375   4
   0   2   9 2717.62 279.240   4
   0  -2  -9 3149.88 251.340   6
   0  -2 -10 11458.3 462.051   6
   0   2  10 11564.8 530.493   4
   0  -2 -11 9917.87 461.990   6
   0   2  11 9466.65 516.468   4
   0   2  12 17623.6 728.835   4
   0  -2 -12 18107.9 648.990   6
   0  -2 -13 13483.1 583.877   6
   0  -2 -14 11786.8 577.956   6
   0   2  15 131.798 164.292   3
   0   2  16-333.743 222.167   3
   0  -3  16 95.3453 204.139   3
   0  -3  15 1762.73 316.621   3
   0  -3  14-186.223 197.056   3
   0   3 -13 1168.07 193.182   6
   0  -3  13 1605.68 296.643   3
   0   3 -12 2872.77 255.444   6
   0   3 -11 1636.51 192.932   6
   0   3 -10 21513.0 605.193   6
   0   3  -9 88597.5 1151.83   6
   0   3  -8 1399.86 155.990   6
   0   3  -7 175.856 77.7255   6
   0   3  -6 5227.71 225.371   6
   0   3  -5 724541. 2379.49   6
   0   3  -4 8301.61 227.652   6
   0   3  -3 5889.94 167.023   6
   0   3  -2 7564.82 160.015   6
   0  -3   2 3004.25 103.688   6
   0  -3  -2 2750.59 95.2163   5
   0   3   2 2723.76 112.162   2
   0  -3  -2 2994.39 115.186   2
   0   3   2 2699.23 93.3944   5
   0   3   3 5655.40 158.945   5
   0   3   3 5596.53 198.465   4
   0  -3  -3 6055.33 164.526   5
   0   3   4 8116.38 272.029   4
   0   3   5 707256. 2792.31   4
   0   3   6 5461.53 283.416   4
   0   3   7 189.082 87.2850   4
   0   3   8 1792.78 208.045   4
   0  -3  -9 91088.8 1235.31   6
   0   3   9 88276.6 1382.78   4
   0  -3 -10 21440.5 640.974   6
   0   3  10 20977.2 708.320   4
   0   3  11 1570.46 245.027   4
   0  -3 -11 1694.93 215.967   6
   0   3  12 3084.38 339.931   4
   0  -3 -12 2489.45 271.642   6
   0  -3 -13 1268.57 204.245   6
   0   3  13 1409.79 247.500   4
   0  -3 -14 377.599 187.727   6
   0   3  15 1874.85 319.378   3
   0   3  16 143.872 148.982   3
   0  -4  16 1209.97 302.037   3
   0  -4  15 4953.49 478.711   3
   0  -4  14 6.38292 183.776   3
   0   4 -13-55.8674 119.837   6
   0  -4  13 242.850 181.957   3
   0  -4  12 5161.64 411.971   3
   0   4 -12 5232.22 342.442   6
   0   4 -11 12056.3 483.281   6
   0   4 -10 1655.95 184.316   6
   0   4  -9 73103.8 1049.09   6
   0   4  -8 6201.95 289.433   6
   0   4  -7 35147.4 630.405   6
   0   4  -6 1781.67 139.943   6
   0   4  -5 17331.3 374.500   6
   0   4  -4 106820. 823.232   6
   0   4  -3 251.723 49.8486   6
   0  -4   2 31559.1 433.142   1
   0   4  -2 30686.7 342.444   6
   0  -4   1 14320.5 233.539   3
   0   4  -1 14305.1 216.378   6
   0   4  -1 15405.8 245.110   1
   0   4  -1 15497.8 244.188   3
   0  -4   1 15071.4 225.620   6
   0  -4   1 14760.4 238.860   1
   0  -4  -1 15026.6 216.420   5
   0  -4  -1 14892.9 239.988   4
   0   4   1 14461.0 235.957   4
   0   4   1 14725.8 215.128   5
   0   4   1 14920.6 169.448   2
   0  -4  -1 15329.3 169.310   2
   0  -4  -2 33757.6 371.166   2
   0   4   2 32145.8 341.394   5
   0   4   2 32038.8 416.791   4
   0  -4  -2 33226.5 350.197   5
   0   4   2 31310.2 365.861   2
   0   4   3 70.6799 30.1926   5
   0   4   3-3.60395 50.5810   4
   0   4   4 106102. 796.689   5
   0   4   4 107894. 995.050   4
   0   4   5 18751.6 470.921   4
   0   4   6 1748.90 174.946   4
   0   4   7 35292.9 754.805   4
   0   4   8 5825.84 341.888   4
   0   4   9 72899.8 1249.26   4
   0  -4 -10 1605.03 208.145   6
   0   4  10 1725.98 251.297   4
   0  -4 -11 12463.5 523.834   6
   0   4  11 13250.5 605.067   4
   0   4  12 5215.08 427.886   4
   0  -4 -12 5087.78 360.449   6
   0   4  13 12.7680 170.906   4
   0  -4 -13-24.3984 144.375   6
   0  -4 -14 9.97024 137.106   6
   0   4  15 4808.93 460.174   3
   0   4  16 1019.58 264.744   3
   0  -5  16 1989.96 344.213   3
   0  -5  15 1784.10 312.909   3
   0  -5  14 2511.92 362.548   3
   0  -5  13 2259.75 318.344   3
   0   5 -13 1995.86 230.178   6
   0   5 -12 6813.22 381.403   6
   0  -5  12 7345.34 499.680   3
   0   5 -11 308.389 95.0629   6
   0  -5  11 484.386 177.524   3
   0   5 -10 6718.97 339.876   6
   0   5  -9 27814.2 642.864   6
   0   5  -8 20701.2 519.948   6
   0   5  -7 43903.3 704.743   6
   0   5  -6 42329.4 637.236   6
   0   5  -5 983.344 100.280   6
   0   5  -4 153530. 1012.22   6
   0   5  -3 493220. 1632.04   6
   0   5  -2 51984.3 483.269   6
   0  -5   2 52736.6 573.592   3
   0  -5   2 52932.3 580.235   1
   0  -5   1 1908.14 90.6886   6
   0   5  -1 1994.54 96.6354   3
   0   5  -1 1921.78 97.0271   1
   0  -5   1 1858.60 93.3188   3
   0   5  -1 1876.05 90.0730   6
   0  -5   1 1859.38 96.1475   1
   0  -5   0 49.2617 35.0368   1
   0  -5   0 34.9472 33.8259   6
   0   5   0 43.1717 33.4049   6
   0  -5   0 47.6180 29.1328   3
   0   5   1 1952.26 91.0728   5
   0   5   1 1726.44 92.4105   4
   0   5   1 1818.78 61.2477   2
   0  -5  -1 1882.94 87.7919   5
   0   5   2 52700.9 470.637   2
   0  -5  -2 54144.2 474.178   5
   0   5   2 53441.0 566.011   4
   0   5   2 53904.6 472.506   5
   0   5   3 490264. 1944.65   4
   0   5   3 485945. 1555.51   5
   0   5   4 153239. 967.187   5
   0   5   4 153593. 1210.59   4
   0   5   5 1240.07 140.816   4
   0   5   6 42365.8 772.458   4
   0   5   7 43647.7 854.152   4
   0   5   8 20781.4 630.003   4
   0   5   9 27272.1 770.079   4
   0   5  10 6439.92 404.490   4
   0  -5 -11 578.066 169.757   6
   0   5  11 504.446 186.897   4
   0  -5 -12 7330.57 430.900   6
   0   5  12 6627.46 469.532   4
   0   5  13 2724.66 361.657   4
   0  -5 -13 2367.46 276.005   6
   0   5  14 3532.30 400.081   4
   0  -5 -14 2914.95 318.849   6
   0   5  15 2079.96 331.433   3
   0  -5 -15 1382.53 223.866   6
   0   5  16 1969.83 324.425   3
   0  -6  15-147.207 195.568   3
   0  -6  14 205.925 197.757   3
   0  -6  13 12173.9 663.428   3
   0   6 -13 12231.8 537.359   6
   0   6 -12 59.1835 96.8216   6
   0  -6  12 45.5975 166.688   3
   0  -6  11 755.152 207.534   3
   0   6 -11 610.321 138.339   6
   0   6 -10 909.566 138.065   6
   0   6  -9 19820.1 550.990   6
   0   6  -8 3041.77 216.026   6
   0   6  -7 782.646 106.431   6
   0   6  -6 3004.58 179.528   6
   0   6  -5 7039.73 247.542   6
   0   6  -4 61397.2 658.328   6
   0  -6   3 40025.4 594.648   1
   0   6  -3 38700.8 477.799   6
   0  -6   3 39702.0 585.820   3
   0  -6   2 27417.2 434.295   1
   0  -6   2 27049.6 426.744   3
   0   6  -2 26495.9 369.812   6
   0   6  -1 39891.9 446.305   6
   0  -6   1 39656.5 441.554   3
   0  -6   1 40125.9 449.485   1
   0  -6   0 81220.5 539.941   1
   0  -6   0 80922.0 533.585   3
   0  -6  -1 41480.3 273.692   2
   0   6   1 40243.2 437.214   5
   0   6   1 41153.7 280.560   2
   0  -6  -1 40677.3 437.867   5
   0   6   2 27235.9 333.926   2
   0   6   2 26706.7 421.604   4
   0  -6  -2 28610.6 331.620   2
   0   6   2 27965.5 371.559   5
   0   6   3 39308.0 569.299   4
   0   6   3 40216.5 472.591   5
   0   6   3 39287.0 506.558   2
   0   6   4 62437.2 801.837   4
   0   6   4 62979.1 638.883   5
   0   6   5 6729.82 289.595   4
   0   6   5 6887.68 231.321   5
   0   6   6 3334.82 230.723   4
   0   6   7 781.947 149.341   4
   0   6   8 3624.23 292.149   4
   0   6   9 19538.4 666.606   4
   0   6  10 699.887 188.733   4
   0  -6 -11 699.447 166.917   6
   0   6  11 613.754 177.325   4
   0   6  12 97.8000 154.480   4
   0  -6 -12-5.59375 109.565   6
   0   6  13 13060.7 683.836   4
   0  -6 -13 12718.3 599.467   6
   0   6  14 308.465 221.254   4
   0  -6 -14 213.826 155.254   6
   0   6  15 176.381 164.517   3
   0  -6 -15 21.0615 150.398   6
   0   6  16-201.893 209.971   3
   0  -7  15 345.484 255.175   3
   0  -7  14 1606.81 281.204   3
   0   7 -13 107.558 121.370   6
   0  -7  13 104.875 179.459   3
   0  -7  12 233.138 171.524   3
   0   7 -12 209.935 112.676   6
   0   7 -11 2212.17 211.693   6
   0  -7  11 2599.57 315.965   3
   0   7 -10 11935.0 458.028   6
   0  -7  10 12092.5 573.963   3
   0  -7   9 15051.8 604.767   3
   0   7  -9 14931.7 478.040   6
   0   7  -8 6548.25 299.066   6
   0   7  -7 15073.9 420.894   6
   0   7  -6 75950.3 880.589   6
   0   7  -5 7158.88 252.047   6
   0  -7   4 64.9495 71.8821   3
   0   7  -4 235.743 53.4032   6
   0   7  -3 71141.3 681.592   6
   0  -7   3 71059.2 823.845   1
   0  -7   3 70828.3 805.818   3
   0   7  -2 86883.0 722.505   6
   0  -7   2 86525.6 788.425   3
   0  -7   2 88615.4 808.648   1
   0   7  -1 44436.7 509.590   6
   0  -7   1 45121.6 496.490   3
   0  -7   0 683.109 92.5835   1
   0   7   0 484.850 81.1376   3
   0   7   1 45048.1 498.398   5
   0   7   1 44058.2 516.689   4
   0   7   2 86569.5 795.332   4
   0   7   2 87045.1 592.670   2
   0   7   3 71898.6 800.895   4
   0   7   3 72992.5 667.829   5
   0   7   4 204.173 68.9413   4
   0   7   4 179.906 49.2509   5
   0   7   5 7115.42 239.661   5
   0   7   5 7818.74 320.369   4
   0   7   6 74884.7 1053.03   4
   0   7   7 15558.7 521.771   4
   0   7   8 6682.75 368.138   4
   0   7   9 15268.8 605.892   4
   0   7  10 11810.6 558.074   4
   0   7  11 2493.05 285.434   4
   0   7  12 196.517 150.738   4
   0  -7 -12 232.160 112.763   6
   0   7  13 137.690 161.796   4
   0  -7 -13 424.615 160.398   6
   0  -7 -14 1339.10 241.407   6
   0   7  14 1633.44 319.932   4
   0   7  15 378.621 205.186   4
   0  -7 -15 592.700 222.131   6
   0  -8  15 14164.4 803.871   3
   0  -8  14 1891.88 327.464   3
   0  -8  13 3831.88 396.009   3
   0   8 -12 564.476 120.195   6
   0  -8  12 1015.81 220.862   3
   0   8 -11 30494.8 769.146   6
   0  -8  11 31151.9 967.846   3
   0  -8  10 198.053 154.410   3
   0   8 -10 246.870 101.224   6
   0  -8   9 39160.6 968.790   3
   0   8  -9 39164.3 778.885   6
   0  -8   8 12237.5 521.098   3
   0   8  -8 12371.6 412.264   6
   0  -8   7 1297.45 184.301   3
   0   8  -7 1480.80 145.767   6
   0  -8   6 39349.1 797.376   3
   0   8  -6 39178.5 641.906   6
   0   8  -5 56361.5 712.662   6
   0  -8   5 56129.9 883.870   3
   0  -8   4 58491.8 830.556   3
   0   8  -4 58841.1 685.374   6
   0  -8   3 96442.2 977.373   1
   0  -8   3 94802.1 955.252   3
   0   8  -3 94537.6 825.898   6
   0   8  -2 149956. 1009.11   6
   0  -8   2 150091. 1088.53   1
   0  -8   2 148151. 1068.81   3
   0  -8   1 141688. 925.462   3
   0  -8   1 142728. 940.958   1
   0   8   0 616124. 2077.38   6
   0   8   1 139239. 969.578   4
   0   8   1 141277. 954.189   5
   0   8   2 148708. 1089.35   4
   0   8   2 151838. 985.006   5
   0   8   3 95153.6 776.641   2
   0   8   3 96373.7 807.220   5
   0   8   3 96792.3 967.491   4
   0   8   4 59270.4 814.056   4
   0   8   4 59911.9 668.819   5
   0   8   5 58030.2 886.514   4
   0   8   5 57592.8 694.216   5
   0   8   6 40099.7 784.773   4
   0   8   6 40388.1 625.740   5
   0   8   7 1393.59 178.431   4
   0   8   8 12902.1 524.454   4
   0   8   9 39420.2 957.442   4
   0   8  10 358.599 150.571   4
   0   8  11 31314.2 943.483   4
   0  -8 -12 826.625 190.167   6
   0   8  12 1006.20 229.573   4
   0  -8 -13 3891.67 365.182   6
   0   8  13 3956.42 403.515   4
   0  -8 -14 1780.33 272.831   6
   0   8  14 2056.88 327.317   4
   0   8  15 13193.8 770.365   4
   0  -8 -15 13426.7 680.513   6
   0  -9  15 2091.86 386.085   3
   0  -9  14 3477.00 403.446   3
   0  -9  13 931.781 235.356   3
   0  -9  12 9825.96 597.095   3
   0   9 -12 10222.5 470.257   6
   0  -9  11 765.549 238.432   3
   0   9 -11 482.059 112.363   6
   0   9 -10 829.305 146.402   6
   0  -9  10 751.566 202.497   3
   0   9  -9 34685.0 738.982   6
   0  -9   9 35147.9 927.033   3
   0   9  -8 36809.7 715.145   6
   0  -9   8 36129.0 890.347   3
   0   9  -7 109.393 62.0656   6
   0  -9   7 17.8685 133.041   3
   0  -9   6 638.039 139.067   3
   0   9  -6 687.126 94.7814   6
   0  -9   5 1034.82 145.592   3
   0   9  -5 1048.73 108.989   6
   0   9  -4 1121.35 107.453   6
   0  -9   4 1031.36 125.783   3
   0  -9   3 61179.2 791.050   3
   0   9  -3 61120.6 698.733   6
   0  -9   3 62210.7 806.943   1
   0  -9   2 64154.7 746.248   1
   0  -9   2 63553.7 725.976   3
   0   9  -2 64147.7 700.982   6
   0  -9   1 193104. 1130.99   3
   0   9  -1 192735. 1216.21   6
   0  -9   0 2940.70 181.498   1
   0  -9   0 3057.42 203.868   3
   0   9   1 195991. 1200.40   5
   0   9   1 206072. 984.426   3
   0   9   2 63811.4 681.435   5
   0   9   2 63720.6 743.646   4
   0   9   2 65519.4 511.080   2
   0   9   3 63396.7 685.808   5
   0   9   3 61279.6 621.346   2
   0   9   3 62246.4 793.006   4
   0   9   4 929.473 119.573   4
   0   9   4 1126.27 102.190   5
   0   9   5 1326.88 114.545   5
   0   9   5 1135.25 146.356   4
   0   9   6 785.534 150.814   4
   0   9   6 943.451 105.262   5
   0   9   7 71.6076 119.761   4
   0   9   8 37349.5 886.282   4
   0   9   9 34130.6 893.304   4
   0   9  10 671.147 192.618   4
   0   9  11 1237.98 281.755   4
   0   9  12 10016.7 573.982   4
   0  -9 -13 623.872 190.242   6
   0   9  13 1101.81 273.638   4
   0  -9 -14 3515.06 359.238   6
   0   9  14 3919.75 425.951   4
   0   9  15 1816.61 388.985   4
   0  -9 -15 2339.00 332.703   6
   0 -10  15 12367.7 766.964   3
   0 -10  14 6851.24 561.031   3
   0 -10  13-12.0573 178.422   3
   0  10 -12 3926.63 296.832   6
   0 -10  12 3977.01 398.812   3
   0 -10  11 43496.0 1167.28   3
   0  10 -11 45594.6 944.930   6
   0 -10  10 16554.9 681.583   3
   0  10 -10 16124.5 535.268   6
   0  10  -9 1742.03 177.623   6
   0 -10   9 1976.38 256.231   3
   0  10  -8 1997.56 184.646   6
   0 -10   8 1734.35 234.997   3
   0  10  -7 10045.0 358.068   6
   0 -10   7 9988.97 458.480   3
   0  10  -6 36320.4 643.241   6
   0 -10   6 35984.7 789.584   3
   0  10  -5 6019.13 250.662   6
   0 -10   5 6136.43 311.377   3
   0 -10   4 45294.2 766.579   3
   0  10  -4 46248.0 659.695   6
   0 -10   3 102.993 61.9634   3
   0  10  -3-41.3256 60.4741   6
   0 -10   2 404357. 1895.28   3
   0  10  -2 403580. 1859.61   6
   0 -10   2 400168. 1905.53   1
   0 -10   1 296008. 1457.36   3
   0 -10   1 300117. 1491.61   1
   0 -10   0 18148.4 326.653   1
   0  10   0 17058.2 391.814   6
   0  10   1 297912. 1564.75   5
   0  10   2 400868. 1946.65   4
   0  10   2 416388. 1832.17   5
   0  10   3 245.121 75.9475   2
   0  10   3-120.249 82.3322   4
   0  10   4 47689.3 644.576   5
   0  10   4 46997.4 764.963   4
   0  10   5 6110.66 303.677   4
   0  10   5 6271.76 244.289   5
   0  10   6 36879.9 784.108   4
   0  10   6 36583.7 616.064   5
   0  10   7 10312.6 449.501   4
   0  10   7 9930.17 343.064   5
   0  10   8 2165.73 248.020   4
   0  10   9 2144.36 258.757   4
   0  10  10 17689.9 693.765   4
   0  10  11 46171.5 1185.40   4
   0  10  12 4565.15 437.675   4
   0  10  13 201.628 195.258   4
   0 -10 -13-86.5934 134.353   6
   0  10  14 7795.54 578.946   4
   0 -10 -14 7356.66 508.222   6
   0 -10 -15 13084.8 694.386   6
   0  10  15 12141.0 739.612   4
   0 -11  15 509.029 218.158   3
   0 -11  14 307.524 230.948   3
   0 -11  13 1057.83 265.435   3
   0  11 -12 116.063 99.0447   6
   0 -11  12-58.6073 190.200   3
   0  11 -11 2012.05 216.416   6
   0 -11  11 1821.58 302.298   3
   0  11 -10 507.634 127.458   6
   0 -11  10 662.042 215.182   3
   0  11  -9 1056.44 143.499   6
   0 -11   9 1268.78 232.542   3
   0 -11   8 17746.6 654.046   3
   0  11  -8 17683.0 512.132   6
   0 -11   7 17305.9 597.033   3
   0  11  -7 17775.9 488.120   6
   0  11  -6 16982.3 453.338   6
   0 -11   6 16592.6 552.606   3
   0  11  -5 64645.1 842.714   6
   0 -11   5 65138.7 1002.96   3
   0 -11   4 77595.8 1014.74   3
   0 -11   4 78269.5 1037.54   1
   0  11  -4 78631.9 893.130   6
   0  11  -3 18698.9 429.417   6
   0 -11   3 19051.2 465.941   3
   0 -11   3 20006.0 490.601   1
   0 -11   2 71439.3 827.054   3
   0  11  -2 71329.0 821.616   6
   0  11  -1 693.655 100.380   6
   0 -11   1 745.130 112.681   3
   0 -11   0 1379.24 201.921   1
   0  11   0 14051.5 371.555   6
   0  11   1 933.369 73.1260   2
   0  11   1 1672.62 239.921   5
   0  11   2 72461.2 859.718   4
   0  11   2 74793.1 534.881   2
   0  11   2 72928.2 806.067   5
   0  11   3 19966.1 483.575   4
   0  11   3 19810.7 429.054   5
   0  11   3 19696.7 345.048   2
   0  11   4 79459.8 865.837   5
   0  11   4 79414.8 1033.99   4
   0  11   5 66576.6 819.272   5
   0  11   5 65676.6 997.779   4
   0  11   6 17155.2 435.286   5
   0  11   6 17380.7 552.408   4
   0  11   7 17284.6 460.481   5
   0  11   7 17539.7 588.818   4
   0  11   8 17922.1 627.911   4
   0  11   9 1391.71 234.800   4
   0  11  10 637.298 213.660   4
   0  11  11 2322.57 314.833   4
   0  11  12 238.028 190.873   4
   0  11  13 551.673 230.334   4
   0  11  14 156.362 238.383   4
   0 -11 -14 441.465 215.908   6
   0 -11 -15 606.424 259.277   6
   0  11  15 338.688 223.414   4
   0 -12  15 1109.96 267.034   3
   0 -12  14 4488.77 453.676   3
   0 -12  13 10381.8 649.521   3
   0 -12  12 6023.65 478.341   3
   0  12 -12 5936.06 368.130   6
   0  12 -11 374.520 125.469   6
   0 -12  11 311.409 189.007   3
   0 -12  10 1429.23 242.466   3
   0  12 -10 1353.13 165.688   6
   0  12  -9 12165.5 451.124   6
   0 -12   9 12393.1 577.090   3
   0 -12   8 3931.51 326.628   3
   0  12  -8 3438.48 233.026   6
   0  12  -7 30986.1 658.070   6
   0 -12   7 31200.1 813.044   3
   0  12  -6 20625.1 510.836   6
   0 -12   6 19513.2 611.130   3
   0  12  -5 2279.57 170.369   6
   0 -12   5 2268.34 201.935   3
   0  12  -4 95050.3 1021.68   6
   0 -12   4 95623.1 1172.05   1
   0 -12   4 95037.5 1145.87   3
   0 -12   3 25561.1 573.741   1
   0 -12   3 24631.1 547.711   3
   0  12  -3 24360.0 511.055   6
   0 -12   2 34134.3 594.396   1
   0 -12   2 32925.0 578.331   3
   0  12  -2 33363.4 586.060   6
   0  12  -1 2282.54 209.029   6
   0 -12   1 2079.09 147.031   3
   0  12   1 2459.14 90.3031   2
   0  12   1 2763.51 211.381   5
   0  12   2 34172.9 577.089   5
   0  12   2 33531.3 610.008   4
   0  12   2 34088.4 354.730   2
   0  12   3 24760.1 389.749   2
   0  12   3 25294.9 557.752   4
   0  12   3 25325.7 505.516   5
   0  12   4 98158.3 1177.84   4
   0  12   4 98342.9 1003.58   5
   0  12   5 2387.31 162.099   5
   0  12   5 2593.62 221.805   4
   0  12   6 21280.0 624.671   4
   0  12   6 21085.8 493.321   5
   0  12   7 32316.1 639.890   5
   0  12   7 32231.8 804.647   4
   0  12   8 3986.42 314.288   4
   0  12   8 3759.10 240.613   5
   0  12   9 13225.6 586.529   4
   0  12  10 1462.46 252.638   4
   0  12  11-87.9290 150.947   4
   0  12  12 5949.01 459.331   4
   0  12  13 9672.02 612.269   4
   0 -12 -14 4714.65 432.373   6
   0  12  14 4807.47 452.689   4
   0 -12 -15 1070.83 243.234   6
   0  12  15 1327.60 273.160   4
   0 -13  14-21.6100 183.513   3
   0 -13  13 958.066 253.870   3
   0 -13  12 571.093 223.112   3
   0 -13  11 42.2970 145.468   3
   0  13 -11 98.1030 91.1919   6
   0  13 -10 13739.1 510.210   6
   0 -13  10 13691.4 640.224   3
   0  13  -9 21166.3 605.705   6
   0 -13   9 21462.9 762.446   3
   0  13  -8 4867.17 283.188   6
   0 -13   8 4593.78 353.511   3
   0  13  -7 55799.4 895.393   6
   0 -13   7 55884.1 1091.16   3
   0  13  -6 97694.3 1143.13   6
   0 -13   6 96606.2 1362.40   3
   0 -13   5 9.90411 91.7354   3
   0  13  -5 113.679 78.7145   6
   0 -13   4 1344.28 151.377   3
   0 -13   4 1632.97 230.797   1
   0  13  -4 1335.98 140.425   6
   0  13  -3 105126. 1099.02   6
   0 -13   3 103518. 1136.77   3
   0 -13   3 104997. 1163.33   1
   0  13  -2 11198.4 365.939   6
   0 -13   2 11746.1 364.856   1
   0 -13   2 11631.0 351.768   3
   0 -13   1 184028. 1292.65   3
   0  13  -1 185734. 1451.92   6
   0  13   0 30496.1 805.062   6
   0 -13   0 11962.8 385.144   1
   0  13   1 183480. 631.832   2
   0  13   1 188846. 1431.34   5
   0  13   2 11570.8 377.124   4
   0  13   2 11861.6 207.078   2
   0  13   2 11820.9 353.515   5
   0  13   3 107599. 1072.16   5
   0  13   3 105382. 1176.59   4
   0  13   4 1342.74 171.026   4
   0  13   4 1548.91 142.073   5
   0  13   5 68.1173 113.998   4
   0  13   5 23.9807 63.0503   5
   0  13   6 100369. 1358.86   4
   0  13   6 100087. 1096.52   5
   0  13   7 56805.7 861.162   5
   0  13   7 56277.8 1095.39   4
   0  13   8 4859.71 346.569   4
   0  13   8 5253.01 275.694   5
   0  13   9 21677.9 748.392   4
   0  13  10 14484.2 643.344   4
   0  13  11 178.830 168.207   4
   0  13  12 848.424 224.446   4
   0  13  13 1421.21 285.404   4
   0  13  14 369.334 205.706   4
   0 -13 -15 356.485 226.205   6
   0 -14  14 832.389 241.496   3
   0 -14  13 268.560 166.376   3
   0 -14  12 1848.92 299.737   3
   0 -14  11 1126.86 242.961   3
   0  14 -11 1307.74 189.106   6
   0 -14  10 208.220 168.195   3
   0  14 -10-31.0224 112.734   6
   0  14  -9 380.206 125.022   6
   0 -14   9-114.212 157.052   3
   0 -14   8 2869.17 301.049   3
   0  14  -8 3296.52 242.109   6
   0  14  -7 24399.3 610.405   6
   0 -14   7 25178.0 743.718   3
   0 -14   6 495.619 169.256   3
   0  14  -6 434.189 127.114   6
   0 -14   5 7738.31 374.150   3
   0  14  -5 7600.58 323.640   6
   0  14  -4 517.455 93.9600   6
   0 -14   4 337.008 95.7747   3
   0 -14   4 527.389 133.345   1
   0  14  -3 2369.78 181.523   6
   0 -14   3 2417.73 187.896   3
   0 -14   2 7716.76 300.686   3
   0  14  -2 7427.97 316.484   6
   0 -14   2 7838.89 307.365   1
   0 -14   1 33216.3 578.483   3
   0  14  -1 33509.7 678.248   6
   0 -14   0 372303. 1774.40   1
   0  14   0 362328. 2134.05   6
   0  14   1 35245.1 275.854   2
   0 -14  -1 34603.2 507.979   1
   0  14   2 8395.09 343.163   4
   0  14   2 7537.14 163.663   2
   0  14   2 8202.73 314.114   5
   0  14   3 2816.56 139.639   2
   0  14   3 2731.62 250.836   4
   0  14   3 2490.83 178.692   5
   0  14   4 604.357 117.435   4
   0  14   4 485.246 93.7851   5
   0  14   5 9589.30 423.907   4
   0  14   5 7959.04 316.447   5
   0  14   6 273.278 99.9709   5
   0  14   6 463.358 180.459   4
   0  14   7 25824.2 748.064   4
   0  14   7 25349.2 594.021   5
   0  14   8 3435.89 235.750   5
   0  14   8 3498.18 314.334   4
   0  14   9 400.907 246.525   4
   0  14  10-28.8236 147.886   4
   0  14  11 1317.65 241.404   4
   0  14  12 2492.98 352.598   4
   0  14  13 373.891 178.847   4
   0  14  14 1292.18 290.191   4
   0 -14 -15 67.3061 182.877   6
   0 -15  14 1407.67 284.696   3
   0 -15  13 2596.37 354.932   3
   0 -15  12 4717.96 436.622   3
   0 -15  11 1174.96 255.013   3
   0  15 -11 1136.74 178.407   6
   0  15 -10 153.064 104.123   6
   0 -15  10-14.7254 165.846   3
   0  15  -9 14099.8 507.547   6
   0 -15   9 13942.7 633.722   3
   0  15  -8 20401.5 594.880   6
   0 -15   8 20192.0 724.875   3
   0 -15   7-307.485 176.665   3
   0  15  -7 39.0731 101.643   6
   0 -15   6 25251.6 716.659   3
   0  15  -6 24241.1 607.141   6
   0 -15   5 71837.1 1138.26   3
   0  15  -5 75145.4 1032.61   6
   0  15  -4 935.755 135.136   6
   0 -15   4 1247.88 178.220   1
   0 -15   4 949.011 146.677   3
   0 -15   3 1716.31 164.998   3
   0  15  -3 1686.96 160.365   6
   0 -15   3 1797.90 183.852   1
   0  15  -2 32160.7 655.103   6
   0 -15   2 30875.6 610.919   3
   0 -15   2 32859.7 643.913   1
   0 -15   1 698.890 133.517   1
   0  15  -1 560.538 129.774   6
   0  15   0 4990.45 383.169   5
   0 -15   0 4654.83 274.419   1
   0 -15  -1 710.971 85.9487   1
   0  15   1 488.735 130.163   5
   0  15   2 32621.0 686.418   4
   0  15   2 32844.6 649.381   5
   0  15   2 31360.8 320.945   2
   0  15   3 1938.60 187.350   4
   0  15   3 1526.20 155.350   5
   0  15   4 962.617 125.209   5
   0  15   4 1167.83 178.541   4
   0  15   5 76289.3 998.356   5
   0  15   5 76247.9 1173.24   4
   0  15   6 25477.5 591.783   5
   0  15   6 25400.7 714.555   4
   0  15   7 265.423 193.750   4
   0  15   7-116.648 106.948   5
   0  15   8 21809.6 734.973   4
   0  15   8 21390.5 576.185   5
   0  15   9 15475.8 658.519   4
   0  15   9 14409.4 486.737   5
   0  15  10 519.010 217.924   4
   0  15  11 1400.05 268.210   4
   0  15  12 4941.47 452.380   4
   0  15  13 3034.51 375.305   4
   0  15  14 1750.49 327.144   4
   0 -15 -15 2186.55 349.936   6
   0 -16  14 2002.08 352.304   3
   0 -16  13 900.281 244.534   3
   0 -16  12 2101.77 329.912   3
   0  16 -11 19.2258 102.087   6
   0 -16  11 271.114 137.296   3
   0 -16  10 21.4017 161.465   3
   0  16 -10-14.8009 111.906   6
   0 -16   9 6357.31 439.974   3
   0  16  -9 6589.94 364.167   6
   0 -16   8 12127.7 577.784   3
   0  16  -8 12898.6 487.239   6
   0 -16   7 8840.18 470.913   3
   0  16  -7 8586.53 384.795   6
   0 -16   6 48631.1 1011.86   3
   0  16  -6 48307.2 876.762   6
   0 -16   5 2496.89 241.809   3
   0  16  -5 2601.71 215.740   6
   0 -16   4 20921.1 587.862   3
   0  16  -4 21316.2 563.402   6
   0 -16   4 21581.0 616.224   1
   0 -16   3 8214.80 344.729   3
   0 -16   3 8778.89 375.176   1
   0  16  -3 7966.65 341.082   6
   0 -16   2 124359. 1265.30   1
   0  16  -2 127162. 1342.09   6
   0 -16   2 124464. 1252.57   3
   0  16  -1 9921.68 381.118   6
   0 -16   1 10077.9 336.464   1
   0 -16   1 9586.59 324.819   3
   0 -16   0 933.612 112.682   1
   0  16   0 783.645 49.2980   2
   0  16   0 959.372 144.430   6
   0  16   1 9728.68 369.609   5
   0 -16  -1 9810.54 292.519   1
   0  16   2 129451. 1309.30   5
   0  16   2 127608. 1355.72   4
   0  16   3 8279.48 374.911   4
   0  16   3 8162.59 342.175   5
   0  16   4 21337.0 610.287   4
   0  16   4 22053.3 549.783   5
   0  16   5 8406.98 523.652   4
   0  16   5 2446.32 209.035   5
   0  16   6 49639.3 847.470   5
   0  16   6 49878.2 1018.11   4
   0  16   7 9551.81 480.844   4
   0  16   7 8766.76 368.488   5
   0  16   8 13899.9 626.247   4
   0  16   8 12507.5 452.325   5
   0  16   9 7259.96 506.375   4
   0  16   9 6967.17 351.035   5
   0  16  10 1491.04 298.977   4
   0  16  11 380.317 205.023   4
   0  16  12 2671.96 358.662   4
   0  16  13 911.468 275.431   4
   0  16  14 2801.87 405.101   4
   0 -16 -15 253.807 219.844   6
   0 -17  14 2523.43 415.928   3
   0 -17  13 821.218 252.382   3
   0 -17  12 5246.87 467.499   3
   0  17 -11 203.546 110.572   6
   0 -17  11 329.689 211.516   3
   0 -17  10 7838.62 524.411   3
   0  17 -10 7761.63 411.556   6
   0 -17   9 13397.3 640.463   3
   0  17  -9 13467.4 524.497   6
   0  17  -8 37221.0 841.900   6
   0 -17   8 37074.3 996.493   3
   0  17  -7 145.420 104.751   6
   0 -17   7 606.367 191.602   3
   0  17  -6 16326.6 524.467   6
   0 -17   6 15578.0 585.526   3
   0  17  -5 99534.8 1271.29   6
   0 -17   5 98863.9 1370.69   3
   0 -17   4 30073.7 748.772   1
   0 -17   4 28581.4 704.231   3
   0  17  -4 29537.6 685.701   6
   0  17  -3 37124.7 752.383   6
   0 -17   3 35791.1 731.341   3
   0 -17   3 36532.0 760.935   1
   0  17  -2 2977.12 266.237   6
   0 -17   2 3087.83 238.170   3
   0 -17   1 132.553 104.224   1
   0 -17   1 215.649 79.2079   3
   0  17  -1 89.0798 138.300   6
   0 -17   0 491.332 142.169   1
   0  17   0 611.378 214.781   5
   0 -17  -1 190.803 83.3520   1
   0  17   1 526.721 141.227   5
   0  17   2 4281.77 302.901   5
   0  17   2 4784.01 341.107   4
   0  17   3 37873.2 734.354   5
   0  17   3 37930.2 794.723   4
   0  17   4 32904.1 794.361   4
   0  17   4 29266.6 661.019   5
   0  17   5 100721. 1225.35   5
   0  17   5 102654. 1424.32   4
   0  17   6 16830.9 514.087   5
   0  17   6 19677.2 677.369   4
   0  17   7 269.915 113.251   5
   0  17   7 761.278 265.051   4
   0  17   8 38249.5 795.155   5
   0  17   8 38463.8 1005.39   4
   0  17   9 14449.3 507.126   5
   0  17   9 14876.0 665.725   4
   0  17  10 8437.88 551.009   4
   0  17  11 1139.69 318.943   4
   0  17  12 5145.92 459.662   4
   0  17  13 1518.89 309.694   4
   0  17  14 2704.27 392.769   4
   0 -18  13 452.774 254.484   3
   0 -18  12 201.506 164.919   3
   0 -18  11 8750.82 572.534   3
   0 -18  10 8770.82 562.557   3
   0  18 -10 8355.80 435.832   6
   0 -18   9 2542.91 314.097   3
   0  18  -9 2564.73 234.801   6
   0  18  -8 6931.39 365.852   6
   0 -18   8 7790.64 483.084   3
   0  18  -7 16917.1 565.503   6
   0 -18   7 17312.6 664.725   3
   0  18  -6 27375.7 697.903   6
   0 -18   6 26627.1 775.062   3
   0  18  -5 2735.35 249.656   6
   0 -18   5 2962.73 275.428   3
   0  18  -4 78074.7 1143.76   6
   0 -18   4 75706.9 1164.36   3
   0 -18   4 77525.5 1201.91   1
   0 -18   3 44.1627 98.7320   3
   0  18  -3 166.519 126.750   6
   0 -18   2 477.134 165.030   1
   0  18  -2 233.813 115.973   6
   0 -18   1 28308.8 600.406   1
   0  18  -1 27353.1 683.792   6
   0  18  -1 26199.5 372.366   2
   0  18   0 96254.4 506.419   2
   0 -18   0 99331.6 1055.46   1
   0  18   0 98846.4 1285.79   6
   0  18   1 28200.3 670.821   5
   0 -18  -1 28001.5 525.803   1
   0  18   2 699.577 213.206   4
   0  18   2 759.274 189.730   5
   0  18   3 22.9877 138.916   5
   0  18   3 524.068 225.745   4
   0  18   4 76838.0 1208.96   4
   0  18   4 80067.5 1120.29   5
   0  18   5 2940.04 246.007   5
   0  18   5 3331.86 382.863   4
   0  18   6 28695.6 810.296   4
   0  18   6 28123.1 677.132   5
   0  18   7 17410.9 542.746   5
   0  18   7 17053.7 665.181   4
   0  18   8 9718.08 563.645   4
   0  18   8 7858.33 373.295   5
   0  18   9 2325.51 280.289   4
   0  18   9 2573.04 222.557   5
   0  18  10 9174.57 557.798   4
   0  18  11 10003.6 612.032   4
   0  18  12 304.252 228.784   4
   0  18  13 480.661 217.492   4
   0  18  14 926.065 259.435   4
   0 -19  13 535.658 242.131   3
   0 -19  12 1464.76 277.765   3
   0 -19  11 2291.17 304.742   3
   0  19 -10 2964.52 280.014   6
   0 -19  10 3087.42 364.930   3
   0 -19   9 3861.03 370.907   3
   0  19  -9 4073.57 300.076   6
   0  19  -8 285.917 118.580   6
   0 -19   8 225.922 148.334   3
   0 -19   7 18586.4 694.411   3
   0  19  -7 19124.4 612.531   6
   0 -19   6 12954.6 561.810   3
   0  19  -6 13153.5 500.747   6
   0  19  -5 74.3813 143.268   6
   0 -19   5-325.950 153.057   3
   0  19  -4 3572.28 321.744   6
   0 -19   4 4088.39 354.814   1
   0 -19   4 3024.72 275.380   3
   0 -19   3 28971.3 718.365   1
   0  19  -3 27444.2 695.724   6
   0 -19   3 28160.2 676.241   3
   0 -19   2 74087.2 1035.87   3
   0 -19   2 73197.5 1048.05   1
   0  19  -2 73610.4 1133.46   6
   0  19  -1 1945.74 210.510   6
   0 -19   1 2282.98 199.082   1
   0  19   0 763.173 57.6776   2
   0  19   0 923.904 52.5700   2
   0  19   1 2499.63 226.133   5
   0 -19  -1 2108.09 174.760   1
   0  19   1 2699.16 243.322   4
   0 -19  -2 75833.5 856.152   1
   0  19   2 77691.7 1120.74   5
   0  19   2 75694.9 1144.96   4
   0  19   3 30543.7 784.469   4
   0  19   3 30285.3 717.984   5
   0  19   4 5166.56 418.848   4
   0  19   4 3535.44 279.189   5
   0  19   5 73.1477 97.4666   5
   0  19   5 462.381 308.870   4
   0  19   6 13723.1 487.736   5
   0  19   6 14006.5 591.131   4
   0  19   7 20557.6 602.906   5
   0  19   7 20380.1 736.193   4
   0  19   8 572.524 186.719   4
   0  19   8 310.905 110.429   5
   0  19   9 4369.40 297.878   5
   0  19   9 4337.18 389.815   4
   0  19  10 3189.72 360.618   4
   0  19  11 2159.25 309.408   4
   0  19  12 1740.99 308.560   4
   0  19  13 405.909 181.173   4
   0 -20  13 4971.92 498.615   3
   0 -20  12 361.739 221.856   3
   0 -20  11 778.028 240.462   3
   0  20 -10 4136.75 322.550   6
   0 -20  10 4562.91 414.841   3
   0  20  -9 11542.6 514.992   6
   0 -20   9 11656.3 614.913   3
   0  20  -8 1440.38 197.357   6
   0 -20   8 1399.31 237.579   3
   0 -20   7 18469.2 703.705   3
   0  20  -7 18959.5 630.790   6
   0 -20   6 15663.6 615.569   3
   0  20  -6 15697.7 561.696   6
   0 -20   5 54994.0 1079.98   3
   0  20  -5 55767.4 1038.51   6
   0 -20   4 23374.9 689.599   1
   0  20  -4 23139.8 665.025   6
   0 -20   4 22081.0 660.658   3
   0  20  -3 126916. 1548.17   6
   0 -20   3 127709. 1470.08   3
   0 -20   3 127930. 1500.64   1
   0  20  -2 3416.79 322.172   6
   0 -20   2 2929.85 278.991   1
   0 -20   1 3495.58 235.146   1
   0  20  -1 3295.01 267.123   6
   0 -20   0 1158.77 143.834   1
   0  20   0 898.430 156.415   5
   0  20   1 3532.25 271.585   5
   0  20   1 3684.86 261.989   4
   0 -20  -1 3399.42 205.887   1
   0  20   2 2706.24 304.112   5
   0  20   2 3754.00 352.958   4
   0  20   3 132042. 1600.59   4
   0  20   3 130513. 1490.65   5
   0  20   4 24945.9 664.821   5
   0  20   4 24940.8 725.514   4
   0  20   5 56397.5 989.979   5
   0  20   5 57775.6 1156.74   4
   0  20   6 17478.2 675.168   4
   0  20   6 17255.2 557.786   5
   0  20   7 19067.2 593.045   5
   0  20   7 21818.2 776.871   4
   0  20   8 1413.37 244.059   4
   0  20   8 1290.84 181.937   5
   0  20   9 11968.3 629.983   4
   0  20  10 4660.39 469.946   4
   0  20  11 763.524 239.350   4
   0  20  12 650.544 202.975   4
   0  20  13 5984.27 545.309   4
   0 -21  13 1280.80 289.616   3
   0 -21  12 783.879 246.074   3
   0 -21  11 1560.49 286.180   3
   0  21 -10 8981.65 478.028   6
   0 -21  10 8603.46 563.426   3
   0 -21   9 2022.34 303.176   3
   0  21  -9 1822.78 228.034   6
   0 -21   8 1714.50 255.372   3
   0  21  -8 1917.13 249.843   6
   0 -21   7 14866.2 644.835   3
   0  21  -7 15512.1 582.340   6
   0  21  -6 13968.2 543.441   6
   0 -21   6 14571.8 603.541   3
   0 -21   5 34197.7 873.510   3
   0  21  -5 35329.8 861.676   6
   0 -21   4 21613.1 658.851   3
   0  21  -4 22714.0 669.239   6
   0 -21   4 21933.7 688.492   1
   0 -21   3 21689.8 630.752   3
   0  21  -3 23835.8 713.370   6
   0 -21   3 23631.2 695.974   1
   0  21  -2 27127.4 742.795   6
   0 -21   2 26333.1 664.140   1
   0 -21   2 26443.3 646.508   3
   0 -21   1 3471.00 241.032   1
   0  21  -1 3537.18 300.768   6
   0  21  -1 3531.42 297.410   5
   0  21   0 60.9496 103.910   5
   0 -21   0-20.0889 83.5281   1
   0  21   1 3816.17 288.479   5
   0 -21  -1 3353.97 213.426   1
   0  21   1 3584.42 276.022   4
   0  21   2 28184.8 733.636   4
   0 -21  -2 26250.9 530.889   1
   0  21   2 27322.7 713.130   5
   0 -21  -3 21344.0 477.340   1
   0  21   3 23222.1 687.090   5
   0  21   4 23575.5 736.900   4
   0  21   4 23412.3 672.892   5
   0  21   5 35925.7 930.788   4
   0  21   5 35070.2 809.647   5
   0  21   6 14698.6 528.094   5
   0  21   6 14496.1 622.637   4
   0  21   7 14370.5 646.425   4
   0  21   7 15266.5 546.969   5
   0  21   8 1854.93 204.052   5
   0  21   8 1819.36 279.968   4
   0  21   9 1925.47 263.091   4
   0  21  10 9311.07 584.378   4
   0  21  11 2060.67 365.851   4
   0  21  12 968.547 315.733   4
   0  21  13 1890.77 340.076   4
   0 -22  13 3420.69 444.004   3
   0 -22  12 4596.95 476.759   3
   0 -22  11 13284.8 737.555   3
   0 -22  10 1342.85 276.031   3
   0  22  -9 270.111 138.803   6
   0 -22   9 30.0516 153.498   3
   0 -22   8 988.464 234.141   3
   0  22  -8 1039.88 199.805   6
   0 -22   7 10012.8 543.122   3
   0  22  -7 9439.45 476.691   6
   0  22  -6 1030.64 201.501   6
   0 -22   6 975.893 185.460   3
   0 -22   5 163.018 148.945   3
   0  22  -5 277.185 171.166   6
   0 -22   4 23606.9 693.665   3
   0 -22   4 23907.7 717.142   1
   0  22  -4 23331.2 698.618   6
   0 -22   3 45622.3 915.754   3
   0  22  -3 46156.6 976.559   6
   0 -22   3 45320.1 938.689   1
   0  22  -2 7465.47 410.811   6
   0 -22   2 6592.10 335.550   3
   0 -22   2 7232.32 369.150   1
   0  22  -1 18220.2 622.994   5
   0 -22   1 16766.8 509.436   1
   0  22  -1 17327.9 608.786   6
   0 -22   0 7355.13 326.192   1
   0  22   0 7795.91 405.764   5
   0  22   1 17259.0 580.984   4
   0  22   1 17291.4 589.478   5
   0 -22  -1 17079.1 460.199   1
   0  22   2 7658.38 394.451   5
   0  22   2 8116.51 416.862   4
   0 -22  -2 6919.11 287.166   1
   0  22   3 47539.8 957.002   5
   0  22   3 46222.7 1001.14   4
   0 -22  -3 46856.3 708.106   1
   0  22   4 24193.3 747.423   4
   0  22   4 24671.0 703.589   5
   0  22   5 812.847 257.715   4
   0  22   5 461.825 140.466   5
   0  22   6 1058.23 170.684   5
   0  22   6 1492.13 242.571   4
   0  22   7 10044.3 457.169   5
   0  22   7 10238.2 561.820   4
   0  22   8 1832.29 334.396   4
   0  22   8 1386.02 214.389   5
   0  22   9 695.369 255.175   4
   0  22  10 1792.57 334.731   4
   0  22  11 13996.0 761.046   4
   0  22  12 5409.91 491.034   4
   0  22  13 3803.57 485.317   4
   0 -23  12 9253.84 657.076   3
   0 -23  11 1238.68 282.121   3
   0 -23  10 476.805 188.295   3
   0 -23   9 4898.68 433.729   3
   0  23  -9 5069.12 369.319   6
   0  23  -8 22949.3 749.943   6
   0 -23   8 22123.3 835.822   3
   0  23  -7 3496.90 308.302   6
   0 -23   7 2880.83 307.217   3
   0 -23   6 842.987 195.301   3
   0  23  -6 1267.30 209.594   6
   0 -23   5 460.577 137.923   3
   0  23  -5 605.043 170.095   6
   0  23  -4 7361.16 417.482   6
   0 -23   4 7040.83 393.131   3
   0  23  -3 4354.29 360.132   6
   0 -23   3 3641.12 280.035   3
   0 -23   3 4506.40 337.423   1
   0 -23   2 2643.52 236.683   1
   0  23  -2 2663.58 269.644   6
   0  23  -1 5205.21 363.413   5
   0 -23   1 5049.81 299.789   1
   0  23  -1 5742.53 377.215   6
   0 -23   0 341.121 122.235   1
   0  23   0 566.283 165.388   5
   0  23   1 5436.94 346.232   4
   0 -23  -1 5005.76 262.782   1
   0  23   1 5234.25 351.364   5
   0  23   2 2828.30 260.367   5
   0  23   2 3126.67 278.617   4
   0 -23  -2 2596.22 188.032   1
   0  23   3 4315.13 326.026   5
   0 -23  -3 3676.01 221.164   1
   0  23   3 4359.29 373.164   4
   0  23   4 8235.92 430.308   5
   0  23   4 7719.73 446.439   4
   0  23   5 786.300 163.032   5
   0  23   5 620.436 164.006   4
   0  23   6 1225.09 234.411   4
   0  23   6 1445.60 205.584   5
   0  23   7 3586.77 291.449   5
   0  23   7 3584.29 371.685   4
   0  23   8 23742.4 713.147   5
   0  23   8 24864.3 894.738   4
   0  23   9 5480.75 461.878   4
   0  23  10 507.704 186.672   4
   0  23  11 1463.84 376.789   4
   0  23  12 9977.39 691.126   4
   0 -24  12 4030.92 454.338   3
   0 -24  11 843.343 262.800   3
   0 -24  10 411.196 217.770   3
   0 -24   9 5798.48 467.189   3
   0  24  -9 6424.01 428.466   6
   0 -24   8 99.1488 151.655   3
   0  24  -8 265.207 147.674   6
   0 -24   7 301.785 179.735   3
   0  24  -7-35.7299 127.851   6
   0 -24   6 3783.40 338.792   3
   0  24  -6 3683.48 319.589   6
   0  24  -5 89.0750 132.134   6
   0 -24   5 15.7036 115.730   3
   0 -24   4 763.157 174.545   3
   0  24  -4 807.073 191.046   6
   0 -24   3 1243.01 193.050   3
   0  24  -3 1317.52 203.459   6
   0 -24   3 1509.36 211.800   1
   0  24  -2 1217.52 211.195   6
   0 -24   2 1121.69 179.123   1
   0 -24   1 265.001 111.924   1
   0  24  -1 148.430 151.244   5
   0  24   0 23878.1 741.845   5
   0 -24   0 23376.1 596.802   1
   0  24   1 459.241 154.948   4
   0  24   1 320.365 130.698   5
   0 -24  -1 161.989 95.6059   1
   0  24   2 1239.60 191.242   5
   0 -24  -2 1253.68 144.287   1
   0  24   2 1409.57 218.258   4
   0  24   3 1273.48 181.113   5
   0  24   3 1686.14 232.972   4
   0  24   4 697.972 169.279   5
   0  24   4 873.461 197.365   4
   0  24   5 213.532 181.421   4
   0  24   5 85.4099 133.985   5
   0  24   6 4015.53 399.340   4
   0  24   6 3826.90 319.682   5
   0  24   7-16.2027 139.741   4
   0  24   7-159.978 103.073   5
   0  24   8 962.673 295.810   4
   0  24   9 6944.86 519.510   4
   0  24  10 698.106 296.920   4
   0  24  11 550.103 235.384   4
   0  24  12 4515.86 476.317   4
   0 -25  12 228.269 230.124   3
   0 -25  11 271.278 170.667   3
   0 -25  10 8786.48 601.089   3
   0 -25   9 365.724 214.150   3
   0  25  -9 373.933 164.449   6
   0  25  -8 1427.29 225.277   6
   0 -25   8 1226.89 237.096   3
   0 -25   7 103.109 140.860   3
   0  25  -7 519.153 160.790   6
   0 -25   6 26839.9 860.265   3
   0  25  -6 27083.1 827.299   6
   0 -25   5 13617.3 584.467   3
   0  25  -5 13850.4 591.450   6
   0  25  -4 1635.11 232.070   6
   0 -25   4 1510.79 203.949   3
   0  25  -3 1736.53 238.365   6
   0 -25   3 1960.60 221.299   3
   0 -25   3 1959.52 228.918   1
   0  25  -2 8462.26 463.233   6
   0  25  -2 8976.30 490.230   5
   0 -25   2 8614.63 419.374   1
   0  25  -1 4932.51 362.748   5
   0 -25   1 4576.95 295.403   1
   0  25   0 736.340 202.385   5
   0 -25   0 380.288 121.676   1
   0 -25  -1 4652.73 269.893   1
   0  25   1 4999.56 356.369   5
   0  25   1 4949.38 346.245   4
   0 -25  -2 8642.46 335.931   1
   0  25   2 8875.53 458.396   4
   0  25   2 8070.06 443.356   5
   0  25   3 1960.46 246.801   4
   0  25   3 1686.99 208.546   5
   0  25   4 1746.07 226.915   5
   0  25   4 1631.12 240.605   4
   0  25   5 14171.2 633.837   4
   0  25   5 14715.2 580.746   5
   0  25   6 26672.3 899.580   4
   0  25   6 28303.9 803.204   5
   0  25   7 303.625 192.891   4
   0  25   7 214.866 119.024   5
   0  25   8 1083.42 228.154   4
   0  25   9 584.901 248.690   4
   0  25  10 7432.65 564.353   4
   0  25  11 466.199 197.429   4
   0  25  12-114.760 203.632   4
   0 -26  11 339.591 186.941   3
   0 -26  10 459.092 187.550   3
   0 -26   9 5564.45 475.425   3
   0 -26   8 389.778 158.490   3
   0  26  -8 783.174 194.728   6
   0 -26   7 4335.20 399.032   3
   0  26  -7 5336.02 400.924   6
   0 -26   6-26.3873 150.485   3
   0  26  -6 707.764 210.331   6
   0  26  -5 352.322 203.926   6
   0 -26   5 245.441 136.695   3
   0 -26   4 8523.65 453.103   3
   0  26  -4 9465.19 502.905   6
   0 -26   3 35.4381 120.688   1
   0  26  -3 179.887 144.229   6
   0  26  -2 961.711 196.879   6
   0  26  -2 934.255 198.454   5
   0 -26   2 962.526 177.273   1
   0  26  -1 1563.56 230.520   5
   0 -26   1 1683.39 195.187   1
   0  26   0 1020.81 192.343   5
   0 -26   0 1062.67 153.938   1
   0  26   1 1574.76 229.580   4
   0  26   1 1407.35 215.363   5
   0 -26  -1 1461.80 163.765   1
   0  26   2 981.100 197.006   5
   0  26   2 1087.73 203.350   4
   0  26   3 288.802 150.217   5
   0  26   3 39.5445 153.644   4
   0  26   4 8984.79 502.798   4
   0  26   4 9769.32 496.092   5
   0  26   5 150.538 169.621   4
   0  26   5 207.443 142.726   5
   0  26   6 62.7129 236.538   4
   0  26   6 34.7897 138.495   5
   0  26   7 5292.84 378.638   5
   0  26   7 5798.61 487.573   4
   0  26   8 895.955 232.502   4
   0  26   9 5760.57 485.366   4
   0  26  10 681.041 258.776   4
   0  26  11 499.025 215.836   4
   0 -27  11 312.496 217.945   3
   0 -27  10 439.553 204.702   3
   0 -27   9 902.554 252.220   3
   0  27  -8 4383.03 373.531   6
   0 -27   8 3975.00 388.421   3
   0  27  -7 14908.6 656.552   6
   0 -27   7 15322.6 704.524   3
   0  27  -6 294.445 152.971   6
   0 -27   6 211.154 155.169   3
   0 -27   5 509.955 178.150   3
   0  27  -5 634.291 187.315   6
   0 -27   4 4313.60 341.308   3
   0  27  -4 4896.78 383.174   6
   0  27  -3 8098.58 481.416   6
   0 -27   3 7656.52 430.964   1
   0 -27   2 700.885 160.619   1
   0  27  -2 614.933 165.041   5
   0 -27   1 2934.90 249.400   1
   0  27  -1 2847.59 295.257   5
   0 -27   0 123.181 96.8975   1
   0  27   0 179.798 135.802   4
   0  27   0 95.0084 141.770   5
   0  27   1 2810.43 294.501   4
   0  27   1 3226.38 325.820   5
   0  27   2 778.322 196.727   4
   0  27   2 714.567 180.117   5
   0  27   3 8177.23 480.541   4
   0  27   3 8271.65 461.842   5
   0  27   4 5600.33 430.480   4
   0  27   4 5092.78 378.949   5
   0  27   5 540.350 159.414   5
   0  27   5 575.400 214.326   4
   0  27   6 408.306 148.551   5
   0  27   6 370.130 185.564   4
   0  27   7 16610.9 763.056   4
   0  27   8 5080.74 465.139   4
   0  27   9 599.272 241.780   4
   0  27  10 319.263 204.302   4
   0  27  11 380.086 246.421   4
   0 -28  11 2831.37 377.226   3
   0 -28  10 1777.52 316.238   3
   0 -28   9 2548.70 350.320   3
   0  28  -8 1471.35 251.227   6
   0 -28   8 1884.96 309.939   3
   0  28  -7 5823.78 438.678   6
   0 -28   7 4946.70 417.691   3
   0  28  -6 164.292 161.405   6
   0 -28   6 487.932 203.145   3
   0 -28   5 10585.4 539.981   3
   0  28  -5 11789.7 590.067   6
   0  28  -4 5521.89 416.814   6
   0 -28   4 5124.13 364.894   3
   0  28  -3 531.096 204.820   6
   0  28  -3 344.270 177.984   5
   0 -28   2 6716.15 391.185   1
   0  28  -2 6895.31 463.990   5
   0  28  -1 3741.77 346.331   5
   0 -28   1 3358.67 272.937   1
   0  28   0 7634.59 447.423   4
   0  28   0 7136.13 458.926   5
   0  28   1 3368.26 311.640   4
   0  28   1 3691.17 336.968   5
   0  28   2 7608.06 463.563   5
   0  28   2 7517.67 463.682   4
   0  28   3 497.528 169.233   5
   0  28   3 697.735 197.074   4
   0  28   4 5362.77 419.123   4
   0  28   4 5143.72 395.752   5
   0  28   5 12039.2 640.330   4
   0  28   5 11478.7 558.488   5
   0  28   6-9.67626 181.235   4
   0  28   6 369.206 153.051   5
   0  28   7 6418.89 516.673   4
   0  28   8 2076.36 355.692   4
   0  28   9 2371.26 343.783   4
   0  28  10 2539.97 366.852   4
   0  28  11 3259.94 411.248   4
   0 -29  10 206.404 198.957   3
   0 -29   9 1105.74 284.278   3
   0  29  -8 7040.19 495.229   6
   0 -29   8 6356.03 492.846   3
   0  29  -7 1254.45 253.515   6
   0 -29   7 1140.43 244.010   3
   0  29  -6-180.164 146.751   6
   0 -29   6 142.987 156.149   3
   0 -29   5 13424.8 621.490   3
   0  29  -5 15394.6 679.433   6
   0  29  -4 866.580 198.618   6
   0  29  -3 647.264 211.763   6
   0  29  -3 517.276 217.147   5
   0  29  -2 953.540 264.796   5
   0 -29   2 907.565 186.454   1
   0  29  -1 4188.59 374.386   5
   0  29   0 135.278 136.593   5
   0  29   0 356.611 159.451   4
   0  29   1 3891.38 333.865   4
   0  29   1 4497.19 378.209   5
   0  29   2 1050.59 257.019   4
   0  29   2 534.106 203.201   5
   0  29   3 347.136 171.315   4
   0  29   3 149.688 142.223   5
   0  29   4 891.179 223.849   4
   0  29   4 1200.40 217.366   5
   0  29   5 14594.6 638.628   5
   0  29   5 14518.1 708.450   4
   0  29   6-13.8798 126.482   5
   0  29   6 181.543 153.277   4
   0  29   7 1289.36 270.865   4
   0  29   8 7498.21 581.174   4
   0  29   9 578.577 238.938   4
   0  29  10-87.4920 212.472   4
   0 -30  10 533.327 249.673   3
   0 -30   9 3368.38 386.435   3
   0 -30   8 5394.28 476.662   3
   0 -30   7 175.448 154.169   3
   0  30  -7-115.181 160.800   6
   0 -30   6 5453.86 421.730   3
   0  30  -6 6032.00 451.239   6
   0  30  -5 297.308 183.657   6
   0 -30   5-217.751 157.270   3
   0  30  -4 3080.08 342.533   6
   0  30  -4 2939.08 359.057   5
   0  30  -3 1872.47 280.754   5
   0  30  -2 20848.7 830.371   5
   0  30  -1 902.114 209.621   5
   0  30   0 634.169 204.042   5
   0  30   0 494.660 167.378   4
   0  30   1 1036.47 212.262   4
   0  30   1 1625.92 260.308   5
   0  30   2 19944.8 777.436   4
   0  30   2 19406.3 763.680   5
   0  30   3 2543.40 298.275   4
   0  30   3 2310.53 279.058   5
   0  30   4 2948.13 311.477   5
   0  30   4 2969.24 327.552   4
   0  30   5 469.050 200.740   5
   0  30   5 518.374 221.462   4
   0  30   6 6028.50 480.809   4
   0  30   7-80.7917 183.280   4
   0  30   8 5027.02 492.428   4
   0  30   9 4207.45 458.005   4
   0  30  10 351.372 221.224   4
   0 -31  10 1806.07 340.422   3
   0 -31   9 1206.19 257.544   3
   0 -31   8 917.336 255.750   3
   0  31  -7 934.241 245.293   6
   0 -31   7 881.610 233.732   3
   0  31  -6 866.522 239.082   6
   0 -31   6 662.288 191.866   3
   0  31  -5 5515.84 434.441   6
   0  31  -4 200.680 185.273   5
   0  31  -3 3176.61 365.710   5
   0  31  -2 669.177 244.137   5
   0  31  -1 347.159 191.933   5
   0  31   0 78.4502 145.641   4
   0  31   0 436.342 192.719   5
   0  31   1-139.095 126.509   4
   0  31   1-21.3897 143.126   5
   0  31   2 1182.72 259.322   4
   0  31   2 977.777 236.199   5
   0  31   3 3639.89 376.693   4
   0  31   3 3586.21 354.150   5
   0  31   4 100.814 178.930   5
   0  31   4 722.718 253.264   4
   0  31   5 6230.01 492.500   4
   0  31   5 6027.55 438.457   5
   0  31   6 490.914 216.673   4
   0  31   7 1060.43 255.053   4
   0  31   8 961.647 255.350   4
   0  31   9 2375.81 385.622   4
   0 -32   9 258.474 201.429   3
   0 -32   8 1109.58 263.860   3
   0 -32   7 2788.88 349.220   3
   0  32  -7 3762.97 396.475   6
   0 -32   6 46.9141 131.550   3
   0  32  -6 272.799 183.441   6
   0  32  -5 2007.78 326.981   5
   0  32  -5 2188.91 307.525   6
   0  32  -4 14656.2 763.257   5
   0  32  -3 4297.81 413.581   5
   0  32  -2 1434.44 268.147   5
   0  32  -1 636.125 205.293   5
   0  32  -1 721.376 168.778   4
   0  32   0 15455.0 730.490   5
   0  32   0 15378.0 692.139   4
   0  32   1 795.550 206.161   5
   0  32   1 833.229 208.884   4
   0  32   2 1316.69 274.575   4
   0  32   2 1633.28 259.683   5
   0  32   3 4529.11 420.990   4
   0  32   3 3931.70 390.387   5
   0  32   4 15141.8 739.509   4
   0  32   4 16068.2 715.990   5
   0  32   5 2295.18 288.930   5
   0  32   5 2608.00 343.183   4
   0  32   6 296.771 203.424   4
   0  32   7 3332.60 410.989   4
   0  32   8 489.880 202.659   4
   0  32   9 292.519 225.098   4
   0 -33   9 1442.51 289.751   3
   0 -33   8 2722.45 344.126   3
   0 -33   7 10984.9 641.330   3
   0  33  -6 4832.06 478.301   5
   0  33  -6 5300.78 459.516   6
   0  33  -5 21.2254 166.310   5
   0  33  -4 8444.17 608.727   5
   0  33  -3 15413.6 781.169   5
   0  33  -2 8143.29 571.059   5
   0  33  -1 2774.03 311.998   4
   0  33  -1 2663.64 346.632   5
   0  33   0 534.988 234.640   5
   0  33   0 754.642 231.529   4
   0  33   1 2808.85 334.009   5
   0  33   1 3489.96 370.770   4
   0  33   2 6968.22 495.446   5
   0  33   2 7522.34 517.747   4
   0  33   3 15981.8 730.025   5
   0  33   3 15156.9 728.436   4
   0  33   4 8827.28 589.768   4
   0  33   4 8234.93 538.877   5
   0  33   5 18.5629 189.076   4
   0  33   6 4975.27 458.984   4
   0  33   7 11239.4 701.353   4
   0  33   8 3062.70 398.378   4
   0 -34   9 2236.18 351.960   3
   0  34  -6 1538.41 316.327   5
   0  34  -5 2598.56 372.757   5
   0  34  -4 1217.83 294.482   5
   0  34  -3 3163.31 378.196   5
   0  34  -2 1984.82 304.484   5
   0  34  -1 1118.86 241.673   5
   0  34  -1 1431.66 268.769   4
   0  34   0 748.067 216.412   5
   0  34   0 1015.45 220.555   4
   0  34   1 1617.54 285.613   4
   0  34   1 2341.94 338.365   5
   0  34   2 2459.24 317.683   4
   0  34   2 2654.98 330.700   5
   0  34   3 3308.57 378.038   4
   0  34   3 3936.10 398.255   5
   0  34   4 1453.18 281.316   5
   0  34   4 894.236 248.592   4
   0  34   5 2934.37 386.042   4
   0  34   6 1325.15 298.646   4
   0  34   7 1280.37 334.040   4
   0  34   8 530.859 254.685   4
   0  35  -5 6636.44 566.733   5
   0  35  -4 247.480 180.541   5
   0  35  -3 1351.64 284.205   5
   0  35  -2 1256.65 256.836   4
   0  35  -2 948.790 255.326   5
   0  35  -1 3445.32 399.978   5
   0  35  -1 3866.42 388.321   4
   0  35   0 32.0065 163.249   5
   0  35   0-79.6699 157.215   4
   0  35   1 3769.87 390.133   4
   0  35   1 4227.42 416.814   5
   0  35   2 1143.02 263.543   4
   0  35   2 856.575 236.142   5
   0  35   3 1265.58 245.621   5
   0  35   3 1398.60 265.614   4
   0  35   4-65.1630 156.191   4
   0  35   4 111.520 131.322   5
   0  35   5 6636.69 548.165   4
   0  35   6-0.25962 155.313   4
   0  35   7 94.3724 200.111   4
   0  36  -4 1352.38 283.043   5
   0  36  -3 1184.62 297.706   5
   0  36  -2 2597.64 325.195   4
   0  36  -2 2033.90 322.627   5
   0  36  -1 1120.88 290.133   5
   0  36  -1 926.351 236.362   4
   0  36   0 4013.15 411.802   4
   0  36   0 4197.55 434.765   5
   0  36   1 1733.62 311.079   4
   0  36   1 1230.62 273.186   5
   0  36   2 2175.85 321.982   5
   0  36   2 1983.94 303.666   4
   0  36   3 888.084 236.964   4
   0  36   3 1299.11 261.210   5
   0  36   4 1669.29 299.562   4
   0  36   5 433.651 246.458   4
   0  36   6 305.960 247.489   4
   0  37  -3 174.150 185.012   5
   0  37  -2-75.8307 177.239   5
   0  37  -2 107.718 162.318   4
   0  37  -1 6565.95 512.790   4
   0  37  -1 6279.74 539.613   5
   0  37   0 650.146 263.465   4
   0  37   0 824.078 303.890   5
   0  37   1 6023.96 499.026   4
   0  37   1 6119.09 520.353   5
   0  37   2 144.192 178.056   4
   0  37   2 43.7734 169.176   5
   0  37   3-36.0813 166.625   5
   0  37   3 337.185 194.874   4
   0  37   4 145.551 182.781   4
   0  37   5 2217.11 355.467   4
   0  37   6-52.0666 168.289   4
   0  38  -1 721.086 242.101   5
   0  38   0 27029.8 1085.56   5
   0  38   0 26194.4 1005.90   4
   0  38   1 757.142 248.870   5
   0  38   1 553.943 241.221   4
   0  38   2-31.9226 165.079   4
   0  38   2 213.295 160.861   5
   0  38   3 3969.68 437.392   4
   0  38   4 1017.31 272.479   4
   0  38   5 555.588 260.356   4
   0  39   2 887.938 251.444   4
   0  39   2 1118.81 255.599   5
   0  39   3 288.938 213.678   4
  -1  38   4 257.777 176.143   5
  -1  38   3 862.114 265.642   5
  -1  38   2 2283.45 355.976   5
  -1  38   1 613.482 223.686   5
  -1  37   4 3896.06 428.282   5
  -1  37   3-221.428 205.520   5
  -1  37   2 1658.09 278.702   5
  -1  37   1 3908.88 455.950   5
  -1  37   0 1630.16 297.552   5
  -1  37  -1 7732.58 610.433   5
  -1  37  -2 2453.56 379.362   5
  -1  36   5 2660.69 376.496   5
  -1  36   4 1581.85 294.853   5
  -1  36   3 175.935 156.203   5
  -1  36   2 5373.21 490.936   5
  -1  36   1 3358.69 432.106   5
  -1  36   0-37.0572 171.650   5
  -1  36  -1 1928.81 333.572   5
  -1  36  -2-101.668 208.097   5
  -1  36  -3 151.081 182.634   5
  -1  36  -4 186.889 199.990   5
  -1  35   8 940.776 369.887   4
  -1  35   7 1651.26 311.361   4
  -1  35   6-72.8253 160.791   4
  -1  35   5 8062.57 564.444   5
  -1  35   5 8684.89 593.437   4
  -1  35   4 2419.01 333.370   4
  -1  35   4 2231.06 310.103   5
  -1  35   3-173.511 168.718   5
  -1  35   3 341.106 203.371   4
  -1  35   2 402.092 201.936   5
  -1  35   2 231.165 189.161   4
  -1  35   1 25669.0 1006.94   5
  -1  35   0 215.702 186.491   5
  -1  35  -1 3497.11 425.493   5
  -1  35  -2 231.916 211.074   5
  -1  35  -3 1598.73 295.640   5
  -1  35  -4 39.4794 184.504   5
  -1  35  -5-142.968 200.744   5
  -1  34   8 9187.52 654.405   4
  -1  34   7 697.447 240.083   4
  -1  34   6 661.550 228.888   4
  -1  34   5 697.299 218.450   4
  -1  34   5 522.085 218.131   5
  -1  34   4 2736.63 356.683   5
  -1  34   4 2275.67 334.335   4
  -1  34   3 2188.21 307.499   5
  -1  34   3 1967.97 296.865   4
  -1  34   2 402.546 184.444   4
  -1  34   2 791.852 223.520   5
  -1  34   1 993.552 249.872   5
  -1  34   1 1135.77 250.054   4
  -1  34   0 296.320 178.843   4
  -1  34   0 110.458 220.842   5
  -1  34  -1 13080.5 726.207   5
  -1  34  -2 2688.84 360.612   5
  -1  34  -3 4223.71 440.357   5
  -1  34  -4 1428.08 312.396   5
  -1  34  -5-322.167 226.266   5
  -1  34  -6 1885.91 365.877   5
  -1  33   9 244.272 194.775   4
  -1  33   8 2188.68 357.861   4
  -1  33   7 328.553 190.542   4
  -1  33   6 419.850 205.944   4
  -1  33   6 585.561 219.447   5
  -1  33   5 637.900 220.694   4
  -1  33   5 533.270 178.835   5
  -1  33   4 2434.56 325.692   4
  -1  33   4 2546.12 345.880   5
  -1  33   3 4652.01 435.548   5
  -1  33   3 4362.73 399.169   4
  -1  33   2 1007.87 267.208   4
  -1  33   2 744.598 262.921   5
  -1  33   1 53.3405 144.197   4
  -1  33   1 86.1274 153.963   5
  -1  33   0 8513.13 583.700   5
  -1  33   0 8871.32 518.783   4
  -1  33  -1 6817.85 463.439   4
  -1  33  -1 6016.05 496.272   5
  -1  33  -2 2440.98 275.653   4
  -1  33  -2 2299.02 318.884   5
  -1  33  -3-7.37637 186.775   5
  -1  33  -4 7983.32 610.411   5
  -1  33  -5 1539.91 309.698   5
  -1  33  -6 3703.15 434.484   5
  -1  33  -7 158.831 162.415   5
   1 -33   9 316.884 177.401   3
  -1  32   9 722.481 242.933   4
  -1  32   8 140.717 170.355   4
  -1  32   7 1180.09 283.724   4
  -1  32   6 6184.78 497.232   4
  -1  32   6 6613.40 494.580   5
  -1  32   5 463.082 186.920   5
  -1  32   5 543.980 210.152   4
  -1  32   4 455.285 182.752   4
  -1  32   4 156.477 165.953   5
  -1  32   3 796.014 231.324   5
  -1  32   3 757.389 235.440   4
  -1  32   2 17218.8 778.728   5
  -1  32   2 16526.2 704.143   4
  -1  32   1 1211.99 222.039   4
  -1  32   1 1256.58 253.346   5
  -1  32   0 4048.71 362.245   4
  -1  32   0 4494.89 426.922   5
  -1  32  -1 2406.66 331.967   5
  -1  32  -1 2704.74 297.988   4
  -1  32  -2 1695.82 309.896   5
  -1  32  -3 101.614 166.080   5
   1 -32   4 15297.4 707.814   1
  -1  32  -4 16814.6 832.077   5
  -1  32  -5 209.720 217.930   5
  -1  32  -6 156.512 195.490   5
  -1  32  -7 278.307 188.745   5
  -1  32  -8 2925.74 440.152   5
   1 -32   8 1325.01 284.600   3
   1 -32   9-94.1197 178.044   3
  -1  31  10-183.530 189.393   4
  -1  31   9 962.285 260.590   4
  -1  31   8 336.157 230.261   4
  -1  31   7 2857.89 358.234   4
  -1  31   6 857.743 246.125   4
  -1  31   6 732.731 213.103   5
  -1  31   5 2897.98 351.190   4
  -1  31   5 2814.63 331.498   5
  -1  31   4 5249.67 436.327   5
  -1  31   4 5432.08 439.400   4
  -1  31   3 8134.54 506.820   4
  -1  31   3 7433.32 516.034   5
  -1  31   2 4049.58 373.388   4
  -1  31   2 4192.69 401.165   5
  -1  31   1 675.944 183.888   4
  -1  31   1 607.470 181.937   5
  -1  31   0 3166.66 360.158   5
  -1  31   0 3451.07 329.144   4
  -1  31  -1 2679.58 363.304   5
  -1  31  -1 2060.61 257.049   4
   1 -31   2 14911.0 635.924   1
  -1  31  -2 14555.5 734.080   5
  -1  31  -3 2347.85 327.963   5
   1 -31   3 2326.73 294.578   1
   1 -31   4 6026.22 441.712   1
  -1  31  -4 6567.82 549.034   5
  -1  31  -5 5258.91 468.762   5
  -1  31  -6 5002.11 476.889   5
   1 -31   7 319.384 195.080   3
  -1  31  -7-110.845 222.713   5
   1 -31   8 4992.86 459.939   3
   1 -31   9 886.765 259.932   3
  -1  30  10 916.907 272.117   4
  -1  30   9 1242.01 271.859   4
  -1  30   8 4405.79 445.573   4
  -1  30   7 2959.73 341.189   5
  -1  30   7 2433.21 321.255   4
  -1  30   6 1652.39 262.806   5
  -1  30   6 1346.38 249.850   4
  -1  30   5 428.277 200.949   5
  -1  30   5 408.079 234.846   4
  -1  30   4 8358.87 531.826   5
  -1  30   4 7607.26 499.570   4
  -1  30   3 527.619 197.258   4
  -1  30   3 204.934 162.375   5
  -1  30   2 5687.53 405.881   4
  -1  30   2 6143.51 449.838   5
  -1  30   1 763.201 207.413   4
  -1  30   1 538.304 208.801   5
  -1  30   0 3371.93 315.838   4
  -1  30   0 2696.75 330.918   5
   1 -30   1 3570.61 304.424   1
  -1  30  -1 3974.97 388.220   5
  -1  30  -1 3812.51 329.976   4
   1 -30   2 3260.61 311.829   1
  -1  30  -2 3179.12 374.316   5
   1 -30   3 6180.21 428.303   1
  -1  30  -3 6494.11 494.644   5
   1 -30   4 5445.01 417.129   1
  -1  30  -4 5773.32 493.212   5
  -1  30  -5 491.525 202.875   5
  -1  30  -6 4447.30 445.299   5
   1 -30   7 4249.73 406.976   3
   1 -30   8 1071.73 256.397   3
   1 -30   9 1502.89 293.625   3
   1 -30  10 332.296 213.889   3
  -1  29  11 1452.40 324.658   4
  -1  29  10 1089.78 299.006   4
  -1  29   9 130.439 197.139   4
  -1  29   8 103.704 153.261   4
  -1  29   7 1505.71 293.911   4
  -1  29   7 1766.29 276.040   5
  -1  29   6 1297.32 263.507   4
  -1  29   6 1107.08 217.716   5
  -1  29   5 16001.1 709.482   4
  -1  29   5 16890.6 716.976   5
  -1  29   4 136.221 139.056   5
  -1  29   4 128.012 162.905   4
  -1  29   3 1520.19 229.529   4
  -1  29   3 1378.24 230.719   5
  -1  29   2 3272.74 332.968   5
  -1  29   2 3732.35 339.416   4
  -1  29   1 20324.7 795.266   5
  -1  29   1 20412.4 716.193   4
  -1  29   0 1093.23 250.900   5
  -1  29   0 970.465 189.998   4
   1 -29   0 900.442 154.357   1
  -1  29  -1 1025.89 205.583   4
   1 -29   1 988.140 204.198   1
  -1  29  -1 1074.35 242.445   5
   1 -29   2 4629.25 354.332   1
  -1  29  -2 4744.26 418.066   5
   1 -29   3 6530.57 425.169   1
  -1  29  -3 6705.35 487.710   5
  -1  29  -4 2430.38 320.688   5
   1 -29   4 2352.11 301.703   1
  -1  29  -5 6460.37 515.341   5
   1 -29   5 5529.21 433.754   1
   1 -29   6 192.374 171.989   3
  -1  29  -6 368.263 205.326   6
   1 -29   7 1050.74 249.613   3
   1 -29   8 1134.28 260.170   3
   1 -29   9 248.574 203.150   3
   1 -29  10 393.341 209.468   3
  -1  28  11 1567.35 313.910   4
  -1  28  10 335.323 277.832   4
  -1  28   9 1847.57 315.595   4
  -1  28   8 12.1461 159.186   4
  -1  28   7 7807.52 494.772   5
  -1  28   7 7702.18 543.211   4
  -1  28   6 1557.72 237.758   5
  -1  28   6 1529.36 267.556   4
  -1  28   5 1098.24 259.344   4
  -1  28   5 782.485 229.386   5
  -1  28   4 245.964 162.651   5
  -1  28   4 183.180 160.802   4
  -1  28   3 209.214 156.088   4
  -1  28   3 273.442 142.660   5
  -1  28   2 1023.73 206.600   5
  -1  28   2 297.512 146.826   4
   1 -28  -1 9388.72 433.571   1
  -1  28   1 9522.12 546.422   5
  -1  28   1 9996.29 508.024   4
  -1  28   0 1451.39 211.260   4
  -1  28   0 1632.72 261.224   5
   1 -28   0 1367.79 198.704   1
  -1  28  -1 26435.5 903.065   5
   1 -28   1 25870.6 761.923   1
   1 -28   2 1105.98 217.836   1
  -1  28  -2 921.513 268.547   5
   1 -28   3 4878.73 371.640   1
  -1  28  -3 4623.31 415.532   5
  -1  28  -4 2292.76 307.101   5
   1 -28   4 1632.55 250.023   1
  -1  28  -5 10264.5 606.150   5
   1 -28   5 10164.9 556.367   1
   1 -28   6 5690.08 434.877   3
  -1  28  -6 6092.92 418.300   6
   1 -28   7 610.969 199.577   3
   1 -28   8-38.5899 156.801   3
   1 -28   9-2.62477 170.180   3
   1 -28  10 540.917 230.757   3
  -1  27  11 557.558 233.039   4
  -1  27  10 7981.73 578.604   4
  -1  27   9 5777.86 490.969   4
  -1  27   8 214.662 193.777   4
  -1  27   8 37.4267 138.852   5
  -1  27   7 13460.5 675.927   4
  -1  27   7 13148.3 624.113   5
  -1  27   6 1764.12 289.041   4
  -1  27   6 1564.50 261.570   5
  -1  27   5 1553.57 248.641   5
  -1  27   5 1657.44 263.822   4
  -1  27   4 4055.79 355.061   5
  -1  27   4 4045.07 350.907   4
  -1  27   3 4226.68 358.289   5
  -1  27   3 4645.37 361.396   4
  -1  27   2 3856.97 331.437   4
  -1  27   2 3929.87 358.338   5
   1 -27  -2 3051.28 238.133   1
   1 -27  -1 6345.17 356.472   1
  -1  27   1 6849.94 452.911   5
  -1  27   1 6621.99 398.312   4
  -1  27   0 2262.18 291.550   5
  -1  27   0 2270.88 251.215   4
   1 -27   0 2122.29 233.585   1
   1 -27   1 3248.34 293.152   1
  -1  27  -1 3262.63 342.038   5
   1 -27   2 29531.0 827.861   1
  -1  27  -2 30072.3 953.997   5
  -1  27  -3 3029.11 333.177   5
   1 -27   3 2664.08 279.559   1
   1 -27   4 2184.37 271.904   1
  -1  27  -4 2498.12 332.161   5
   1 -27   5 737.664 173.091   3
  -1  27  -5 676.400 171.294   6
   1 -27   5 889.844 229.761   1
   1 -27   6-74.3110 145.326   3
  -1  27  -6 311.268 157.196   6
  -1  27  -7 650.469 191.883   6
   1 -27   7 895.327 248.436   3
   1 -27   8 803.953 211.484   3
   1 -27   9 4283.06 430.409   3
   1 -27  10 2631.34 360.198   3
   1 -27  11 214.806 195.875   3
  -1  26  12 1129.46 362.569   4
  -1  26  11 91.1038 191.333   4
  -1  26  10 550.358 253.750   4
  -1  26   9 5301.65 466.929   4
  -1  26   8 3751.79 397.037   4
  -1  26   8 4228.58 364.573   5
  -1  26   7 2375.30 332.260   4
  -1  26   7 2082.85 287.187   5
  -1  26   6 14331.5 665.400   4
  -1  26   6 14954.2 645.850   5
  -1  26   5 10271.9 542.828   4
  -1  26   5 10957.0 549.188   5
  -1  26   4 2631.53 292.735   4
  -1  26   4 2994.21 310.417   5
  -1  26   3 3277.91 303.332   4
   1 -26  -3 3306.32 246.494   1
  -1  26   3 3706.76 331.318   5
   1 -26  -2 12507.6 472.234   1
  -1  26   2 13742.5 606.706   5
  -1  26   2 13270.3 565.413   4
  -1  26   1 1503.66 213.515   4
  -1  26   1 1212.62 217.100   5
   1 -26  -1 1039.20 165.074   1
   1 -26   0 1873.81 210.496   1
  -1  26   0 2363.60 246.310   4
  -1  26   0 1820.64 258.401   5
   1 -26   1 1643.23 208.180   1
  -1  26  -1 1768.00 264.225   5
   1 -26   2 2839.66 272.647   1
  -1  26  -2 3172.21 352.866   5
   1 -26   3 2847.59 281.530   1
  -1  26  -3 2949.79 333.265   5
  -1  26  -4 3893.52 370.377   5
   1 -26   4 3995.22 355.433   1
   1 -26   5 1787.58 238.088   3
  -1  26  -5 1796.14 231.333   6
   1 -26   5 1819.84 244.720   1
  -1  26  -6 10706.5 526.832   6
   1 -26   6 10239.8 561.616   3
   1 -26   7 14774.1 696.952   3
  -1  26  -7 15398.0 618.021   6
   1 -26   8 1245.48 233.196   3
   1 -26   9 2046.90 310.362   3
   1 -26  10 968.483 253.623   3
   1 -26  11 252.667 206.160   3
  -1  25  12 9348.36 678.812   4
  -1  25  11 2049.96 334.902   4
  -1  25  10 439.646 299.357   4
  -1  25   9 1552.50 323.002   4
  -1  25   8 2835.12 289.518   5
  -1  25   8 2795.70 350.564   4
  -1  25   7 3065.43 308.750   5
  -1  25   7 2832.73 348.181   4
  -1  25   6 7406.20 499.743   4
  -1  25   6 7565.86 460.704   5
  -1  25   5 592.781 182.832   5
  -1  25   5 679.979 232.113   4
  -1  25   4 12190.2 556.846   4
  -1  25   4 12165.1 561.055   5
  -1  25   3 2399.13 279.606   4
  -1  25   3 2337.56 291.132   5
   1 -25  -3 2066.58 202.923   1
   1 -25  -2 15277.6 508.256   1
  -1  25   2 15787.1 595.436   4
  -1  25   2 16381.5 650.217   5
   1 -25  -1 3707.15 268.087   1
  -1  25   1 4407.36 349.915   5
  -1  25   1 4394.70 322.378   4
   1 -25   0 7680.36 391.985   1
  -1  25   0 8627.50 487.028   5
  -1  25   0 8986.60 429.398   4
  -1  25  -1 1785.92 233.431   5
   1 -25   1 1721.14 202.857   1
   1 -25   2 1511.31 196.890   1
  -1  25  -2 1371.18 223.834   5
  -1  25  -3 1975.99 264.824   5
   1 -25   3 1847.44 226.257   1
   1 -25   4 15415.8 631.420   1
   1 -25   4 15829.5 624.707   3
  -1  25  -4 15024.3 591.842   6
   1 -25   5 1027.95 211.372   1
   1 -25   5 586.760 150.157   3
  -1  25  -5 930.768 196.099   6
   1 -25   6 16881.4 720.689   1
   1 -25   6 15230.2 676.629   3
  -1  25  -6 16280.2 618.933   6
  -1  25  -7 86.4978 150.468   6
   1 -25   7 325.652 179.588   3
   1 -25   8 1377.31 248.694   3
   1 -25   9-179.672 154.248   3
   1 -25  10 9542.09 637.330   3
   1 -25  11 2686.41 364.139   3
  -1  24  12 2687.76 399.740   4
  -1  24  11 1315.75 307.312   4
  -1  24  10 12771.7 707.297   4
  -1  24   9 10746.4 621.503   4
  -1  24   9 11539.9 564.507   5
  -1  24   8 2588.78 320.922   4
  -1  24   8 3206.69 304.758   5
  -1  24   7 7774.22 456.597   5
  -1  24   7 7769.59 499.107   4
  -1  24   6 14462.1 636.573   4
  -1  24   6 13916.9 597.312   5
  -1  24   5 2742.45 267.530   5
  -1  24   5 2663.87 288.361   4
  -1  24   4 3994.40 332.928   4
  -1  24   4 4339.54 342.806   5
  -1  24   3 18102.2 635.003   4
  -1  24   3 18209.7 668.114   5
  -1  24   2 728.465 182.782   5
   1 -24  -2 604.035 126.311   1
  -1  24   2 594.088 172.477   4
  -1  24   1 8374.75 409.281   4
  -1  24   1 8171.05 451.737   5
   1 -24  -1 7835.77 366.421   1
  -1  24   0 11422.7 475.197   4
  -1  24   0 11877.3 564.315   5
   1 -24   0 11999.6 466.144   1
   1 -24   1 150.861 112.252   1
  -1  24  -1 403.325 172.569   5
   1 -24   2 510.168 161.883   1
  -1  24  -2 661.703 172.883   5
   1 -24   3 6365.90 384.655   1
  -1  24  -3 5740.18 413.540   5
   1 -24   4 629.665 185.567   3
  -1  24  -4 261.894 169.111   6
   1 -24   4 323.871 177.524   1
   1 -24   5 2841.30 288.180   3
   1 -24   5 2686.22 298.296   1
  -1  24  -5 2843.37 272.851   6
   1 -24   6 355.864 197.604   1
  -1  24  -6 273.504 165.301   6
   1 -24   6 110.831 158.675   3
   1 -24   7 8641.83 521.529   3
  -1  24  -7 9180.81 457.610   6
   1 -24   8 978.904 238.246   3
   1 -24   9 5536.64 467.272   3
   1 -24  10 3619.14 420.081   3
   1 -24  11 217.013 163.295   3
   1 -24  12 2172.08 351.651   3
  -1  23  12 321.659 219.035   4
  -1  23  11 1376.32 336.706   4
  -1  23  10 5785.14 499.659   4
  -1  23   9 2134.71 342.536   4
  -1  23   9 1638.92 263.046   5
  -1  23   8 7861.15 526.052   4
  -1  23   8 8053.72 463.335   5
  -1  23   7 1821.61 253.094   5
  -1  23   7 2375.24 324.320   4
  -1  23   6 228.686 160.364   5
  -1  23   6 133.802 207.969   4
  -1  23   5 655.242 158.777   5
  -1  23   5 1188.34 212.765   4
  -1  23   4 482.803 212.371   4
  -1  23   4 203.278 157.017   5
  -1  23   3 10707.0 509.498   5
  -1  23   3 11147.1 502.913   4
  -1  23   2 791.659 172.291   4
   1 -23  -2 436.543 115.803   1
  -1  23   2 535.665 169.024   5
   1 -23  -1 573.406 127.952   1
  -1  23   1 647.500 182.526   5
  -1  23   0 7268.09 428.278   5
   1 -23   0 6489.08 346.137   1
  -1  23   0 6728.76 361.056   4
  -1  23  -1 1445.97 247.407   5
   1 -23   1 1188.03 188.994   1
  -1  23  -2 20667.5 713.753   5
   1 -23   2 19833.8 635.247   1
   1 -23   3 7026.21 398.611   1
  -1  23  -3 8093.26 474.511   5
  -1  23  -3 7330.96 397.128   6
   1 -23   4 5902.10 376.560   3
   1 -23   4 5943.71 388.422   1
  -1  23  -4 5914.35 356.367   6
   1 -23   5 912.208 201.429   3
  -1  23  -5 1183.27 222.739   6
   1 -23   5 824.429 222.774   1
   1 -23   6 14433.9 631.296   3
  -1  23  -6 15778.8 577.516   6
   1 -23   6 14462.1 649.282   1
  -1  23  -7 178.691 123.840   6
   1 -23   7 193.809 158.578   3
  -1  23  -8 12135.0 526.311   6
   1 -23   8 11872.9 631.518   3
   1 -23   9 378.474 209.302   3
   1 -23  10 674.502 206.274   3
   1 -23  11 4281.60 443.079   3
   1 -23  12 2133.13 363.721   3
  -1  22  13 1764.61 308.069   4
  -1  22  12 1108.93 279.220   4
  -1  22  11 12715.7 713.740   4
  -1  22  10 387.143 218.312   4
  -1  22   9 5161.10 432.115   4
  -1  22   9 6014.84 398.599   5
  -1  22   8 12430.1 618.288   4
  -1  22   8 12505.7 557.461   5
  -1  22   7 13264.2 619.804   4
  -1  22   7 13529.2 564.658   5
  -1  22   6 4775.34 376.717   4
  -1  22   6 5835.46 380.529   5
  -1  22   5 4380.75 372.721   5
  -1  22   5 3824.36 408.498   4
  -1  22   4 21170.2 688.126   5
  -1  22   4 21919.8 696.248   4
  -1  22   3 25717.3 749.321   5
  -1  22   3 25682.6 714.812   4
  -1  22   2 10998.4 495.108   5
  -1  22   2 11335.7 460.724   4
   1 -22  -1 6244.07 315.212   1
  -1  22   1 6548.11 394.674   5
  -1  22   1 7001.83 369.874   4
   1 -22   0 7769.55 368.483   1
  -1  22   0 8513.26 450.139   5
   1 -22   1 20116.0 598.605   1
  -1  22  -1 20353.7 697.014   5
  -1  22  -2 2488.00 289.537   5
   1 -22   2 2953.78 268.161   1
  -1  22  -3 8213.64 418.923   6
   1 -22   3 7572.44 415.129   1
   1 -22   4 5174.80 347.732   3
   1 -22   4 5239.98 362.191   1
  -1  22  -4 5425.77 347.572   6
   1 -22   5 20697.0 722.229   1
  -1  22  -5 20112.0 630.619   6
   1 -22   5 19815.6 698.498   3
  -1  22  -6 10052.3 457.938   6
   1 -22   6 9908.50 519.241   3
   1 -22   6 10057.9 543.410   1
   1 -22   7 87.8710 139.802   3
  -1  22  -7 95.5353 123.444   6
  -1  22  -8 5656.40 366.447   6
   1 -22   8 5535.00 433.931   3
   1 -22   9 16011.1 753.617   3
   1 -22  10 1935.73 305.196   3
   1 -22  11 1058.98 290.558   3
   1 -22  12 263.435 170.962   3
  -1  21  13 1135.23 322.518   4
  -1  21  12-176.556 166.134   4
  -1  21  11 861.829 246.328   4
  -1  21  10 467.045 218.248   4
  -1  21  10 334.666 136.600   5
  -1  21   9 2948.85 387.581   4
  -1  21   9 1941.06 240.818   5
  -1  21   8 10055.1 580.669   4
  -1  21   8 8989.61 474.427   5
  -1  21   7 2932.23 332.865   4
  -1  21   7 2765.29 277.385   5
  -1  21   6 12918.2 539.688   5
  -1  21   6 13061.6 574.371   4
  -1  21   5 93653.3 1411.81   5
  -1  21   5 93209.0 1442.11   4
  -1  21   4 9670.56 475.542   5
  -1  21   4 9779.44 472.606   4
  -1  21   3 5800.38 358.216   4
  -1  21   3 5852.73 379.051   5
  -1  21   2 178.453 138.123   4
  -1  21   2 137.993 133.470   5
  -1  21   1 24375.3 709.352   5
  -1  21   1 23662.1 633.442   4
   1 -21  -1 24330.9 601.429   1
   1 -21   0 31489.8 704.540   1
  -1  21   0 32550.2 828.381   5
   1 -21   1 883.978 187.334   1
  -1  21  -1 1514.65 273.027   5
   1 -21   2 3292.38 269.564   1
  -1  21  -2 3149.30 287.627   5
   1 -21   3 7070.13 394.199   1
   1 -21   3 6554.07 368.938   3
  -1  21  -3 6978.88 378.752   6
   1 -21   4 15552.9 603.232   3
  -1  21  -4 16764.9 569.120   6
   1 -21   4 16590.4 620.404   1
   1 -21   5 15923.3 625.226   3
  -1  21  -5 16791.6 564.880   6
   1 -21   5 17322.4 658.232   1
   1 -21   6 3307.85 309.511   3
  -1  21  -6 3742.72 281.522   6
   1 -21   6 3799.04 346.505   1
  -1  21  -7 4495.61 309.036   6
   1 -21   7 4434.09 380.437   3
  -1  21  -8 3808.28 288.959   6
   1 -21   8 3910.36 366.248   3
   1 -21   9 118.814 159.605   3
   1 -21  10 2827.50 346.864   3
   1 -21  11 45.6039 151.449   3
   1 -21  12-106.499 154.514   3
   1 -21  13 147.714 195.699   3
  -1  20  13 2751.49 399.374   4
  -1  20  12 102.498 159.421   4
  -1  20  11 407.878 239.844   4
  -1  20  10 3375.40 299.834   5
  -1  20  10 3494.05 370.697   4
  -1  20   9 11500.1 517.803   5
  -1  20   9 11700.7 604.245   4
  -1  20   8 3059.47 271.379   5
  -1  20   8 3147.23 334.848   4
  -1  20   7 1264.86 186.901   5
  -1  20   7 954.500 211.718   4
  -1  20   6 678.128 154.428   4
  -1  20   6 662.714 180.075   5
  -1  20   5 984.480 303.854   4
  -1  20   5 853.661 275.708   5
  -1  20   4 10026.2 463.527   5
  -1  20   4 10674.7 469.516   4
  -1  20   3 270.464 212.451   4
  -1  20   3 332.154 208.424   5
  -1  20   2 1585.82 192.983   5
  -1  20   2 1328.14 180.663   4
  -1  20   1 10133.6 407.103   4
   1 -20  -1 9093.60 361.527   1
  -1  20   1 9614.57 445.641   5
   1 -20   0 1314.70 204.528   1
  -1  20   0 2566.87 287.421   5
   1 -20   1 50887.4 919.088   1
  -1  20  -1 52454.5 1038.65   5
   1 -20   2 2724.49 238.452   1
  -1  20  -2 2304.31 245.115   5
   1 -20   3 12525.3 503.529   3
  -1  20  -3 13235.8 499.420   6
   1 -20   3 13012.1 518.376   1
  -1  20  -4 107064. 1360.79   6
   1 -20   4 106729. 1489.04   1
   1 -20   4 105023. 1466.54   3
  -1  20  -5 877.017 256.130   6
   1 -20   5 1300.27 315.139   1
   1 -20   5 751.438 233.064   3
   1 -20   6 8338.86 481.196   1
  -1  20  -6 7574.99 371.538   6
   1 -20   6 7147.30 432.388   3
  -1  20  -7 18178.4 582.801   6
   1 -20   7 17599.5 702.277   3
   1 -20   8 1946.40 273.335   3
  -1  20  -8 1758.49 198.145   6
   1 -20   9 114.783 150.921   3
   1 -20  10 100.645 160.230   3
   1 -20  11 2052.53 316.322   3
   1 -20  12 163.512 166.347   3
   1 -20  13 1982.21 343.733   3
  -1  19  13 9552.40 647.472   4
  -1  19  12 288.539 206.057   4
  -1  19  11 558.074 209.053   4
  -1  19  10 38.2885 110.870   5
  -1  19  10 579.038 254.274   4
  -1  19   9 13743.7 651.591   4
  -1  19   9 14181.1 568.997   5
  -1  19   8 13352.0 543.538   5
  -1  19   8 12938.5 596.967   4
  -1  19   7 13043.7 519.422   5
  -1  19   7 12606.3 567.505   4
  -1  19   6 474.944 158.639   4
  -1  19   6 595.541 155.363   5
  -1  19   5 43176.3 934.655   4
  -1  19   5 43328.7 911.353   5
  -1  19   4 295.871 153.097   5
  -1  19   4 66.6026 132.804   4
  -1  19   3 49036.8 910.413   4
  -1  19   3 47592.3 939.420   5
  -1  19   2 6145.09 315.949   4
  -1  19   2 6114.88 339.649   5
  -1  19   1 2524.58 241.526   5
  -1  19   1 2451.40 205.151   4
   1 -19   0 43367.9 783.102   1
  -1  19   0 43512.9 902.799   5
  -1  19  -1 61153.5 1087.72   5
   1 -19   1 59318.3 955.383   1
   1 -19   2-8.20192 111.149   1
  -1  19  -2 298.043 127.903   6
  -1  19  -2 65.6708 129.638   5
   1 -19   3 33573.4 786.604   1
   1 -19   3 32279.8 764.769   3
  -1  19  -3 32712.5 728.137   6
  -1  19  -4 8792.24 446.283   6
   1 -19   4 8126.98 458.909   3
   1 -19   4 9352.71 525.632   1
   1 -19   5 99322.4 1490.43   3
  -1  19  -5 102412. 1292.86   6
   1 -19   5 101200. 1515.98   1
   1 -19   6 10505.5 515.145   3
   1 -19   6 10112.3 517.488   1
  -1  19  -6 10061.1 417.795   6
   1 -19   7 675.877 190.049   3
  -1  19  -7 661.913 138.881   6
   1 -19   8 2151.20 278.913   3
  -1  19  -8 2653.13 228.533   6
   1 -19   9 5748.52 446.812   3
   1 -19  10 1905.07 289.712   3
   1 -19  11 862.024 262.963   3
   1 -19  12-149.197 208.138   3
   1 -19  13 12235.3 757.541   3
  -1  18  14 7172.53 636.281   4
  -1  18  13 1749.65 424.118   4
  -1  18  12 339.272 253.393   4
  -1  18  11 1088.39 253.185   4
  -1  18  10 7433.10 496.660   4
  -1  18  10 6891.50 408.853   5
  -1  18   9 1788.12 343.192   4
  -1  18   9 1558.81 207.942   5
  -1  18   8 498.266 164.911   5
  -1  18   8 749.806 260.182   4
  -1  18   7 426.115 271.096   4
  -1  18   7 446.689 143.664   5
  -1  18   6 1662.77 222.298   4
  -1  18   6 1704.45 202.573   5
  -1  18   5 2602.94 266.774   5
  -1  18   5 3754.69 400.184   4
  -1  18   4 4547.09 349.724   4
  -1  18   4 4127.28 306.742   5
  -1  18   3 10235.3 431.948   4
  -1  18   3 10201.8 460.501   5
  -1  18   2 5729.87 319.226   5
  -1  18   2 6137.61 304.388   4
  -1  18   1 434.806 127.733   5
  -1  18   1 562.803 117.386   4
  -1  18   0 6039.75 350.346   5
   1 -18   0 5362.96 277.474   1
  -1  18  -1 5957.50 362.579   5
  -1  18  -1 5011.12 109.787   2
   1 -18   1 5829.69 317.499   1
   1 -18   2 1624.76 197.085   1
  -1  18  -2 1761.24 205.423   6
   1 -18   3 2945.33 259.081   3
   1 -18   3 3805.04 297.357   1
  -1  18  -3 3874.45 277.741   6
   1 -18   4 139433. 1639.79   1
   1 -18   4 141003. 1638.00   3
  -1  18  -4 143877. 1471.45   6
   1 -18   5 3058.38 360.839   1
  -1  18  -5 2284.75 268.198   6
   1 -18   5 2282.42 287.989   3
  -1  18  -6 43.0499 109.527   6
   1 -18   6 43.0809 158.431   3
   1 -18   6 233.013 200.579   1
  -1  18  -7 14170.3 477.013   6
   1 -18   7 14220.9 614.284   3
   1 -18   8 4968.13 387.671   3
  -1  18  -8 4935.13 297.033   6
   1 -18   9 15024.2 697.628   3
  -1  18  -9 16116.8 543.372   6
   1 -18  10 7905.22 530.447   3
   1 -18  11 3220.94 375.176   3
   1 -18  12 204.049 206.758   3
   1 -18  13 216.349 254.311   3
  -1  17  14 5899.14 549.157   4
  -1  17  13 1870.94 322.584   4
  -1  17  12 3017.94 395.668   4
  -1  17  11 11507.7 644.916   4
  -1  17  10 348.267 136.952   5
  -1  17  10 269.745 199.150   4
  -1  17   9 4261.07 366.240   4
  -1  17   9 4624.75 321.712   5
  -1  17   8 17368.2 673.694   4
  -1  17   8 17797.1 604.340   5
  -1  17   7 22031.7 659.516   5
  -1  17   7 23549.6 751.913   4
  -1  17   6 8876.61 443.912   4
  -1  17   6 8749.64 407.644   5
  -1  17   5 97864.1 1303.41   5
  -1  17   5 98716.4 1362.32   4
  -1  17   4 54924.1 970.145   4
  -1  17   4 52329.8 949.262   5
  -1  17   3 40236.8 781.049   4
  -1  17   3 40084.9 813.430   5
  -1  17   2 1055.76 164.732   5
  -1  17   2 754.237 127.514   4
  -1  17   1 2368.87 225.529   5
  -1  17   1 2576.72 207.350   4
   1 -17   0 817.971 122.871   1
  -1  17   0 711.773 141.526   5
   1 -17   1 13390.3 432.323   1
  -1  17  -1 13463.4 483.175   5
  -1  17  -1 13437.4 195.147   2
  -1  17  -2 16486.3 491.201   6
   1 -17   2 16819.8 505.280   3
   1 -17   2 17198.1 518.626   1
  -1  17  -3 40788.1 761.792   6
   1 -17   3 42597.8 851.800   1
   1 -17   3 42032.5 834.832   3
   1 -17   4 29536.0 759.730   1
  -1  17  -4 28456.1 648.410   6
   1 -17   4 28643.3 733.551   3
   1 -17   5 40711.1 921.338   1
   1 -17   5 37872.8 890.031   3
  -1  17  -5 39689.8 754.512   6
  -1  17  -6 24734.8 608.115   6
   1 -17   6 25197.5 784.183   1
   1 -17   6 24698.4 753.675   3
   1 -17   7 14320.8 608.574   3
  -1  17  -7 14907.7 480.578   6
  -1  17  -8 2103.07 203.989   6
   1 -17   8 1894.52 300.025   3
  -1  17  -9 4580.20 281.759   6
   1 -17   9 5187.45 410.828   3
   1 -17  10 853.957 237.181   3
   1 -17  11 8020.05 556.921   3
   1 -17  12 3467.33 391.848   3
   1 -17  13 15294.1 823.586   3
   1 -17  14 425.643 269.687   3
   1 -16 -15 1025.59 289.454   6
  -1  16  14 708.008 222.778   4
  -1  16  13 115.584 181.259   4
  -1  16  12 19290.6 841.005   4
  -1  16  11 1974.10 360.919   4
  -1  16  10 993.241 299.918   4
  -1  16   9 7115.12 462.806   4
  -1  16   9 7044.74 389.935   5
  -1  16   8 92954.4 1510.42   4
  -1  16   8 95919.9 1357.03   5
  -1  16   7 33569.2 781.742   5
  -1  16   7 32470.7 843.770   4
  -1  16   6 4633.29 334.799   4
  -1  16   6 5271.82 310.614   5
  -1  16   5 101088. 1295.13   5
  -1  16   5 101324. 1347.74   4
  -1  16   4 54984.5 940.709   5
  -1  16   4 55887.6 949.785   4
  -1  16   3 48.2109 102.698   5
  -1  16   3 88.4879 80.3010   4
  -1  16   2 162.934 77.7839   4
  -1  16   2 57.0604 93.2359   5
  -1  16   1 17549.3 542.514   5
  -1  16   1 17510.0 473.414   4
   1 -16   0 8489.71 324.486   1
  -1  16   0 8532.77 376.464   5
   1 -16   1 1243.94 152.741   1
  -1  16  -1 1458.10 181.983   5
  -1  16  -2 14772.3 448.073   6
   1 -16   2 15002.1 476.624   1
   1 -16   2 14446.2 458.736   3
  -1  16  -3 904.292 152.163   6
   1 -16   3 900.624 199.623   1
   1 -16   3 366.220 126.503   3
  -1  16  -4 45026.6 769.189   6
   1 -16   4 45106.9 897.530   1
   1 -16   4 44462.3 887.303   3
  -1  16  -5 1087.88 146.741   6
   1 -16   5 1143.67 209.089   1
   1 -16   5 1216.50 201.345   3
   1 -16   6 98344.8 1486.17   1
   1 -16   6 99731.7 1479.50   3
  -1  16  -6 100251. 1182.97   6
   1 -16   7 1349.45 217.825   3
  -1  16  -7 1415.61 162.318   6
  -1  16  -8 59310.1 952.201   6
   1 -16   8 60228.1 1271.47   3
  -1  16  -9 44.6486 82.5358   6
   1 -16   9 202.929 154.464   3
   1 -16  10 712.549 202.547   3
   1 -16  11 2473.37 323.431   3
   1 -16  12 8738.75 604.461   3
   1 -16  13 42.7614 213.771   3
   1 -16  14 343.018 223.581   3
   1 -15 -15-246.783 227.458   6
  -1  15  14 346.290 182.568   4
  -1  15  13 512.012 215.716   4
  -1  15  12 2410.75 390.376   4
  -1  15  11 308.099 178.943   4
  -1  15  10 10596.3 593.106   4
  -1  15   9 1490.76 257.420   4
  -1  15   9 969.976 169.719   5
  -1  15   8 8355.41 581.388   4
  -1  15   8 6946.46 387.096   5
  -1  15   7 3496.41 265.818   5
  -1  15   7 3742.76 308.671   4
  -1  15   6 3340.01 288.063   4
  -1  15   6 3433.06 262.847   5
  -1  15   5 43159.4 821.930   5
  -1  15   5 41092.2 842.910   4
  -1  15   4 1330.87 162.895   5
  -1  15   4 1138.13 157.676   4
  -1  15   3 2831.10 215.482   5
   1 -15  -3 2652.42 84.0350   2
  -1  15   3 2854.91 203.999   4
  -1  15   2 942.336 136.365   4
  -1  15   2 920.382 182.593   5
  -1  15   1 70199.2 1014.00   5
  -1  15   1 70661.0 896.029   4
  -1  15   0 8852.12 371.479   5
  -1  15  -1 8872.12 173.305   2
  -1  15  -1 9033.17 378.187   5
   1 -15   1 8889.90 340.150   1
   1 -15   2 16629.2 494.160   1
   1 -15   2 15878.8 481.557   3
   1 -15   3 30137.7 686.338   1
   1 -15   3 29924.2 676.268   3
  -1  15  -3 29325.0 598.799   6
   1 -15   4 8728.07 414.335   1
   1 -15   4 8142.31 382.081   3
  -1  15  -4 8174.04 325.799   6
  -1  15  -5 334.879 97.6101   6
   1 -15   5 34.1649 119.306   3
   1 -15   5 319.441 138.743   1
   1 -15   6 97174.8 1446.49   3
  -1  15  -6 98275.5 1129.24   6
   1 -15   6 97470.5 1460.83   1
  -1  15  -7 700.922 97.8467   6
   1 -15   7 778.921 173.033   3
  -1  15  -8 38089.8 739.740   6
   1 -15   8 37129.3 1003.68   3
   1 -15   9-220.055 155.840   3
  -1  15  -9 5.44286 88.2058   6
   1 -15  10-71.9030 160.665   3
   1 -15  11 7083.37 519.613   3
   1 -15  12 240.399 199.677   3
   1 -15  13 2560.07 365.438   3
   1 -15  14 3057.61 398.750   3
   1 -14 -15 1253.25 272.043   6
   1 -14 -14 3955.52 405.904   6
  -1  14  14 4162.66 437.620   4
  -1  14  13 1622.00 293.138   4
  -1  14  12-21.7154 163.868   4
  -1  14  11 700.457 202.353   4
  -1  14  10 14388.8 659.487   4
  -1  14   9 25550.2 708.751   5
  -1  14   9 24690.6 800.306   4
  -1  14   8 13567.0 496.024   5
  -1  14   8 14015.1 590.597   4
  -1  14   7 4005.92 281.462   5
  -1  14   7 4578.13 333.929   4
  -1  14   6 157689. 1562.01   5
  -1  14   6 153776. 1698.60   4
  -1  14   5 12164.0 449.967   4
  -1  14   5 11947.9 428.584   5
  -1  14   4 7046.94 325.589   4
  -1  14   4 6906.52 317.532   5
   1 -14  -3 971.073 58.6173   2
  -1  14   3 690.609 116.041   4
  -1  14   3 761.271 135.360   5
  -1  14   2 96444.6 1046.58   4
  -1  14   2 97260.1 1139.86   5
  -1  14   1 71530.9 988.696   5
  -1  14   1 71235.0 857.650   4
  -1  14   0 22876.9 563.189   5
  -1  14  -1 19336.8 276.286   2
   1 -14   1 19439.8 516.448   1
  -1  14  -2 67669.3 871.815   6
   1 -14   2 70424.5 966.376   1
   1 -14   2 69067.1 946.541   3
   1 -14   3 6769.77 323.955   3
  -1  14  -3 7148.37 286.026   6
   1 -14   3 7182.59 343.483   1
   1 -14   4 27290.0 673.063   3
   1 -14   4 26120.2 661.695   1
  -1  14  -4 26601.1 547.268   6
  -1  14  -5 8337.00 309.369   6
   1 -14   5 8260.88 402.929   1
   1 -14   5 8635.13 403.635   3
   1 -14   6 84570.4 1317.83   3
   1 -14   6 80700.3 1308.95   1
  -1  14  -6 82717.3 995.861   6
   1 -14   7 31439.3 846.739   3
  -1  14  -7 32432.0 643.370   6
  -1  14  -8 53835.0 865.604   6
   1 -14   8 54509.6 1176.90   3
   1 -14   9 21779.6 786.345   3
  -1  14  -9 22069.2 572.614   6
   1 -14  10 9025.44 546.087   3
   1 -14  11 2427.00 315.014   3
   1 -14  12 353.812 202.172   3
   1 -14  13 2495.63 355.366   3
   1 -14  14 191.046 168.051   3
   1 -13 -15 389.664 208.207   6
   1 -13 -14 296.459 186.773   6
  -1  13  14 1232.30 312.305   4
  -1  13  13 2064.61 325.425   4
  -1  13  12 9248.50 575.007   4
  -1  13  11 1793.64 274.485   4
  -1  13  10 139.219 191.157   4
  -1  13   9 105.903 166.453   4
  -1  13   8 793.408 177.799   4
  -1  13   8 427.131 120.047   5
  -1  13   7 84245.0 1171.60   5
  -1  13   7 84087.3 1296.68   4
  -1  13   6 16916.4 511.109   5
  -1  13   6 15848.8 542.273   4
  -1  13   5 15631.3 499.673   4
  -1  13   5 15910.2 476.973   5
  -1  13   4 2903.35 209.234   4
  -1  13   4 3201.55 211.087   5
  -1  13   3 92360.7 1062.30   4
  -1  13   3 92479.2 1098.26   5
  -1  13   2 16842.8 476.106   5
  -1  13   2 16730.8 424.595   4
  -1  13   1 48809.8 686.458   4
  -1  13   1 49279.3 784.720   5
  -1  13   0 20850.0 516.453   5
   1 -13   1 339522. 1953.58   1
  -1  13  -1 338749. 1117.14   2
   1 -13   2 2917.33 226.878   1
   1 -13   2 2608.28 208.284   3
  -1  13  -2 2611.99 200.323   6
  -1  13  -3 21267.1 466.928   6
   1 -13   3 22388.3 579.423   1
   1 -13   3 21332.5 553.128   3
   1 -13   4 4572.10 290.433   1
  -1  13  -4 4546.51 218.065   6
   1 -13   4 4820.23 283.331   3
   1 -13   5 125.780 134.680   1
  -1  13  -5 219.991 79.9315   6
   1 -13   5 226.945 98.4405   3
   1 -13   6 24031.1 701.682   3
  -1  13  -6 24551.6 523.286   6
   1 -13   6 24151.0 722.233   1
  -1  13  -7 4863.83 249.886   6
   1 -13   7 8498.94 438.591   3
  -1  13  -8 458.783 93.9601   6
   1 -13   8 730.710 246.216   3
   1 -13   9 6483.21 439.159   3
  -1  13  -9 6151.49 299.591   6
  -1  13 -10 1293.59 143.764   6
   1 -13  10 1431.25 259.408   3
   1 -13  11 1932.39 283.970   3
   1 -13  12 65.3282 151.461   3
   1 -13  13 5384.96 492.881   3
   1 -13  14 287.546 214.275   3
   1 -12 -16-109.737 220.260   6
   1 -12 -15 4520.73 463.856   6
  -1  12  15 6266.80 599.254   4
   1 -12 -14-33.0128 172.317   6
  -1  12  14 286.070 214.376   4
  -1  12  13 4730.34 448.927   4
   1 -12 -13 5022.15 423.585   6
  -1  12  12 3631.76 389.562   4
  -1  12  11 1350.05 259.900   4
  -1  12  10 3969.58 342.516   4
  -1  12   9 8829.31 476.644   4
  -1  12   8 163.874 124.517   4
  -1  12   8-88.0950 98.5300   5
  -1  12   7 962.165 210.947   4
  -1  12   7 990.128 157.867   5
  -1  12   6 379.848 117.054   4
  -1  12   6 307.245 91.4942   5
  -1  12   5 6247.51 291.510   5
  -1  12   5 5991.59 315.151   4
  -1  12   4 19026.8 490.566   5
  -1  12   4 19008.8 504.581   4
  -1  12   3 11662.1 368.735   4
  -1  12   3 12245.0 389.136   5
   1 -12  -3 12771.0 235.705   2
  -1  12   2 17784.9 458.688   5
  -1  12   2 17232.8 412.805   4
  -1  12   1 75682.2 813.897   4
  -1  12   1 81290.3 983.040   5
  -1  12   0 1125.56 171.479   5
   1 -12   1 265854. 1687.46   1
  -1  12  -1 267528. 1010.01   2
  -1  12  -1 267936. 1807.57   5
  -1  12  -2 587.588 95.1459   6
   1 -12   2 637.803 103.131   3
   1 -12   2 624.926 111.817   1
   1 -12   3 105494. 1188.46   3
  -1  12  -3 106584. 993.484   6
   1 -12   4 5292.65 296.977   1
   1 -12   4 5064.31 286.372   3
  -1  12  -4 5376.39 223.718   6
   1 -12   5 2629.49 222.573   3
   1 -12   5 3227.51 258.258   1
  -1  12  -5 2832.74 168.332   6
   1 -12   6 15201.2 541.263   3
   1 -12   6 15682.2 563.893   1
  -1  12  -6 15244.2 400.585   6
   1 -12   7 26382.2 760.166   3
  -1  12  -7 26571.3 546.405   6
  -1  12  -8 15195.4 436.466   6
   1 -12   8 15059.4 610.414   3
  -1  12  -9 13.3733 85.4416   6
   1 -12   9 46.0280 145.302   3
  -1  12 -10 15244.7 484.395   6
   1 -12  10 14837.4 671.729   3
   1 -12  11 5775.16 458.232   3
   1 -12  12 539.712 182.230   3
   1 -12  13 729.106 214.209   3
   1 -12  14 452.680 207.687   3
   1 -12  15 287.738 266.832   3
   1 -11 -16 1571.90 312.579   6
  -1  11  15 7043.18 588.842   4
   1 -11 -15 5898.86 509.588   6
  -1  11  14 794.585 250.034   4
   1 -11 -14 862.043 237.320   6
  -1  11  13 1630.11 293.593   4
   1 -11 -13 1430.99 252.275   6
  -1  11  12 7997.37 532.752   4
  -1  11  11 14953.9 683.793   4
  -1  11  10 2831.26 304.053   4
  -1  11   9 3057.95 296.153   4
  -1  11   8 3892.59 266.892   5
  -1  11   8 4086.86 309.785   4
  -1  11   7 32016.9 787.825   4
  -1  11   7 30521.9 677.136   5
  -1  11   6 25504.1 659.329   4
  -1  11   6 25233.2 597.841   5
  -1  11   5 19564.9 501.612   5
  -1  11   5 19540.1 542.176   4
  -1  11   4 6712.42 296.669   4
  -1  11   4 7137.30 296.233   5
  -1  11   3 770.190 108.227   5
  -1  11   3 947.535 112.419   4
   1 -11  -3 1138.62 77.0358   2
  -1  11   2 91507.4 998.376   5
  -1  11   2 92442.9 913.012   4
  -1  11   1 464057. 1902.24   4
  -1  11   1 463973. 2226.36   5
  -1  11   0 33299.1 600.080   5
  -1  11  -1 57687.2 819.613   5
   1 -11   1 57130.2 766.478   1
  -1  11  -2 2132.62 151.464   6
   1 -11   2 2348.00 170.927   3
   1 -11   2 2050.64 173.541   1
   1 -11   3 17459.2 471.867   3
  -1  11  -3 18240.2 390.189   6
   1 -11   4 17921.4 507.828   3
   1 -11   4 17671.7 515.618   1
  -1  11  -4 17861.0 388.010   6
  -1  11  -5 13233.9 346.185   6
   1 -11   5 14073.1 487.318   1
   1 -11   5 13714.0 476.423   3
   1 -11   6 1160.11 167.825   3
  -1  11  -6 755.852 98.4893   6
   1 -11   6 703.584 174.813   1
   1 -11   7 1129.91 190.392   3
  -1  11  -7 1167.52 126.709   6
   1 -11   8 401.185 175.336   3
  -1  11  -8 660.823 111.347   6
   1 -11   9 106.858 133.064   3
  -1  11  -9 40.3668 82.4080   6
  -1  11 -10 7172.85 329.396   6
   1 -11  10 6991.65 463.633   3
   1 -11  11 17240.2 754.735   3
   1 -11  12 6892.39 503.763   3
   1 -11  13 397.019 216.641   3
   1 -11  14 3764.07 430.802   3
   1 -11  15 19306.7 951.047   3
   1 -10 -16 2100.39 339.554   6
   1 -10 -15 2484.63 366.227   6
  -1  10  15 2720.43 406.856   4
  -1  10  14 371.113 244.856   4
   1 -10 -14 85.5780 200.572   6
  -1  10  13 2.01696 154.819   4
   1 -10 -13 73.9639 123.428   6
  -1  10  12 3338.97 369.420   4
  -1  10  11 843.689 211.047   4
  -1  10  10-2.18723 148.677   4
  -1  10   9 6168.90 399.982   4
  -1  10   8 1376.76 205.203   4
  -1  10   7 32040.2 684.873   5
  -1  10   7 32619.4 784.599   4
  -1  10   6 12468.5 405.294   5
  -1  10   6 12318.1 455.651   4
  -1  10   5 15374.5 429.743   5
  -1  10   5 15477.5 468.201   4
  -1  10   4 6093.28 271.300   5
  -1  10   4 5699.71 264.342   4
  -1  10   3 50301.9 722.669   5
  -1  10   3 49746.7 701.908   4
  -1  10   2 80653.7 822.747   4
  -1  10   2 81386.7 904.581   5
  -1  10   1 14195.8 374.281   5
  -1  10   1 14035.0 318.450   4
  -1  10   0 16285.3 409.288   5
   1 -10   1 28214.2 512.890   3
   1 -10   1 29318.2 523.886   1
  -1  10  -1 29881.7 336.258   2
  -1  10  -1 29109.1 549.098   5
   1 -10   2 28428.2 544.688   3
   1 -10   2 28267.5 555.844   1
  -1  10  -2 27910.2 460.398   6
  -1  10  -3 29477.0 465.168   6
   1 -10   3 29658.0 600.798   3
   1 -10   3 29927.7 607.839   1
   1 -10   4 6600.40 306.439   3
   1 -10   4 6383.70 308.056   1
  -1  10  -4 6372.76 219.061   6
   1 -10   5 119.103 114.565   1
  -1  10  -5 90.2002 51.0846   6
   1 -10   5 115.016 81.9816   3
   1 -10   6 682.356 163.924   1
   1 -10   6 854.110 162.668   3
  -1  10  -6 834.893 102.254   6
  -1  10  -7 2566.58 169.680   6
   1 -10   7 2380.89 248.169   3
  -1  10  -8 31827.3 605.553   6
   1 -10   8 30640.7 846.663   3
   1 -10   9 10141.6 513.809   3
  -1  10  -9 9793.44 359.411   6
  -1  10 -10 1458.06 159.045   6
   1 -10  10 1845.70 251.507   3
   1 -10  11 1376.05 249.886   3
   1 -10  12 1851.99 336.220   3
   1 -10  13 289.631 205.012   3
   1 -10  14 6253.52 543.644   3
   1 -10  15 481.380 266.375   3
   1  -9 -16-239.984 229.222   6
   1  -9 -15 2091.72 328.257   6
  -1   9  14 13108.9 734.326   4
   1  -9 -14 14265.4 707.097   6
   1  -9 -13 1667.97 270.555   6
  -1   9  13 1592.79 314.903   4
  -1   9  12 1530.52 272.524   4
   1  -9 -12 1353.00 250.513   6
  -1   9  11 1735.23 246.194   4
  -1   9  10 1651.32 240.019   4
  -1   9   9 3863.13 338.330   4
  -1   9   8 3157.03 282.932   4
  -1   9   7 263.052 123.451   4
  -1   9   7 427.512 95.0355   5
  -1   9   6 81.3749 98.1836   4
  -1   9   6 318.115 84.1447   5
  -1   9   5 39560.4 728.054   4
  -1   9   5 40403.6 682.477   5
  -1   9   4 7975.20 305.176   4
  -1   9   4 9011.86 312.512   5
  -1   9   3 11195.8 331.547   5
  -1   9   3 10842.0 321.673   4
  -1   9   2 47028.1 666.713   5
  -1   9   2 47077.3 605.361   4
  -1   9   1 32815.7 451.891   4
  -1   9   1 33250.4 547.174   5
  -1   9   0 31057.6 532.354   5
  -1   9  -1 2059.81 175.546   5
   1  -9   1 1911.99 157.045   3
   1  -9   1 1695.27 83.5856   2
   1  -9   1 1866.48 151.631   1
  -1   9  -1 1904.88 90.3981   2
  -1   9  -2 109903. 843.721   6
   1  -9   2 108995. 1039.78   1
   1  -9   2 107901. 1036.82   3
   1  -9   3 3360.02 201.474   3
  -1   9  -3 3709.19 156.925   6
   1  -9   4 10024.3 371.731   3
  -1   9  -4 9934.86 260.915   6
   1  -9   4 10397.5 412.946   1
   1  -9   5 13856.7 460.890   3
   1  -9   5 14423.3 476.482   1
  -1   9  -5 13306.0 315.453   6
  -1   9  -6 39915.2 585.496   6
   1  -9   6 40699.9 840.851   1
   1  -9   6 39019.9 832.209   3
   1  -9   7 4416.89 311.408   3
  -1   9  -7 4284.57 206.960   6
   1  -9   8 31731.7 839.083   3
  -1   9  -8 30436.2 580.168   6
   1  -9   9 11843.2 548.346   3
  -1   9  -9 12021.1 392.339   6
  -1   9 -10 808.942 119.134   6
   1  -9  10 740.877 197.345   3
   1  -9  11 3403.29 343.436   3
   1  -9  12 22688.4 875.517   3
   1  -9  13 248.113 199.520   3
   1  -9  14 726.942 282.710   3
   1  -9  15 159.790 191.750   3
   1  -8 -16 133.704 162.187   6
   1  -8 -15 412.204 218.437   6
  -1   8  14 420.009 241.245   4
   1  -8 -14 617.010 201.624   6
   1  -8 -13 4622.92 396.078   6
  -1   8  13 5044.61 452.837   4
  -1   8  12 1521.07 258.203   4
   1  -8 -12 1467.70 239.121   6
  -1   8  11 1481.72 258.805   4
  -1   8  10 3628.06 330.571   4
  -1   8   9 30108.8 831.726   4
  -1   8   8 34194.3 838.775   4
  -1   8   7 16.3135 72.7620   5
  -1   8   7 154.301 98.9832   4
  -1   8   6 70778.4 1036.90   4
  -1   8   6 70780.3 935.571   5
  -1   8   5 84420.9 966.572   5
  -1   8   5 84212.1 1043.76   4
  -1   8   4 46362.3 701.462   4
  -1   8   4 46297.7 686.242   5
  -1   8   3 94.3748 48.5153   5
  -1   8   3 203.736 63.1601   4
  -1   8   2 406495. 1862.56   5
  -1   8   2 410158. 1698.40   4
  -1   8   1 16471.4 301.243   4
  -1   8   1 16091.8 365.609   5
  -1   8   0 8178.33 261.156   5
   1  -8   1 50927.3 437.884   2
  -1   8  -1 50906.2 436.893   2
   1  -8   2 21540.2 446.391   3
  -1   8  -2 22178.6 349.542   6
   1  -8   2 22916.2 374.420   2
   1  -8   2 21929.5 457.800   1
   1  -8   3 26250.9 536.092   1
  -1   8  -3 27329.5 387.739   6
   1  -8   3 26070.1 531.629   3
  -1   8  -4 221577. 1154.30   6
   1  -8   4 222193. 1669.27   3
   1  -8   4 218320. 1659.81   1
   1  -8   5 25321.2 607.457   3
  -1   8  -5 24259.1 412.214   6
   1  -8   5 25606.2 623.254   1
   1  -8   6 1737.98 202.341   3
  -1   8  -6 1713.23 122.097   6
   1  -8   6 1825.83 239.689   1
   1  -8   7 235.101 127.807   3
  -1   8  -7 291.365 67.3604   6
  -1   8  -8 7703.00 291.059   6
   1  -8   8 7304.73 414.946   3
  -1   8  -9 5368.98 264.394   6
   1  -8   9 5330.65 384.212   3
  -1   8 -10 26484.0 610.651   6
   1  -8  10 26080.0 838.855   3
  -1   8 -11 181.282 102.019   6
   1  -8  11 152.982 152.937   3
   1  -8  12 1028.91 269.010   3
   1  -8  13 848.032 233.417   3
   1  -8  14 55.2954 178.427   3
   1  -8  15 8098.39 612.374   3
   1  -7 -16 5202.36 466.885   6
   1  -7 -15 466.223 191.120   6
   1  -7 -14 160.247 188.715   6
   1  -7 -13 668.106 203.301   6
  -1   7  13 582.118 241.547   4
   1  -7 -12 6091.47 423.828   6
  -1   7  12 6130.78 450.742   4
  -1   7  11 10427.9 555.851   4
   1  -7 -11 11131.0 533.772   6
  -1   7  10 23648.0 789.987   4
  -1   7   9 29836.8 819.574   4
  -1   7   8 29864.7 769.257   4
  -1   7   7 1573.03 186.405   4
  -1   7   6 97560.2 1198.61   4
  -1   7   6 96503.0 1074.91   5
  -1   7   5 198909. 1448.98   5
  -1   7   5 199273. 1576.81   4
  -1   7   4 50172.2 712.103   4
  -1   7   4 50328.1 686.608   5
  -1   7   3 1464.77 119.567   5
  -1   7   3 1806.33 131.166   4
  -1   7   2 10997.4 294.776   5
  -1   7   2 11068.9 266.948   4
  -1   7   1 137324. 811.428   4
  -1   7   1 135736. 1002.92   5
  -1   7   0 65004.5 689.410   5
   1  -7   0 68319.8 362.728   2
   1  -7   1 19974.9 273.632   2
  -1   7  -1 20328.1 278.880   2
   1  -7   1 19472.8 400.216   3
   1  -7   2 21124.3 305.560   6
   1  -7   2 21196.6 359.409   2
   1  -7   2 20152.4 423.650   1
  -1   7  -2 20773.2 309.654   6
   1  -7   2 20531.7 423.225   3
   1  -7   3 2817.37 196.004   1
   1  -7   3 2567.79 156.459   2
  -1   7  -3 2702.99 112.793   6
   1  -7   3 2991.59 181.374   3
   1  -7   4 62714.2 869.841   1
  -1   7  -4 61058.7 573.566   6
   1  -7   4 63803.9 874.891   3
  -1   7  -5 102976. 807.003   6
   1  -7   5 104873. 1222.75   1
  -1   7  -6 57220.5 658.486   6
   1  -7   6 55675.7 953.144   3
   1  -7   7 25604.6 691.697   3
  -1   7  -7 25237.0 481.785   6
  -1   7  -8 6072.21 257.018   6
   1  -7   8 5430.02 356.050   3
   1  -7   9 9443.87 499.140   3
  -1   7  -9 10097.4 359.770   6
   1  -7  10 100.522 184.029   3
  -1   7 -10-9.06602 90.9800   6
  -1   7 -11 5014.02 286.387   6
   1  -7  11 4561.62 387.427   3
   1  -7  12 7194.41 500.683   3
   1  -7  13-50.4939 194.476   3
   1  -7  14 6751.65 538.094   3
   1  -7  15 6940.72 579.336   3
   1  -6 -16 484.059 207.467   6
   1  -6 -15 140.540 174.947   6
   1  -6 -14 4796.32 417.199   6
  -1   6  13 2674.96 336.113   4
   1  -6 -13 2792.92 312.237   6
  -1   6  12 2636.13 320.449   4
   1  -6 -12 2535.42 280.195   6
   1  -6 -11 2729.96 272.589   6
  -1   6  11 2923.42 304.399   4
  -1   6  10 3422.46 327.825   4
   1  -6 -10 3752.74 308.437   6
  -1   6   9 5875.74 379.840   4
  -1   6   8-1.30701 108.100   4
  -1   6   7 11513.2 449.027   4
  -1   6   6 19410.2 535.235   4
  -1   6   6 18939.4 477.537   5
  -1   6   5 47086.3 750.148   4
  -1   6   5 46540.6 694.432   5
  -1   6   4 1551.57 124.783   5
  -1   6   4 1473.36 120.449   4
  -1   6   3 497606. 1985.80   5
  -1   6   3 490738. 1947.92   4
  -1   6   2 3470.40 160.691   5
  -1   6   2 3671.31 150.480   4
  -1   6   1 28478.1 343.742   4
   1  -6  -1 28571.6 340.534   4
   1  -6   0 25460.3 230.186   2
  -1   6   0 24583.5 400.283   5
   1  -6   2 12651.6 275.836   2
  -1   6  -2 13139.1 220.419   6
   1  -6   2 12729.4 212.793   6
   1  -6   2 12632.3 318.525   3
   1  -6   2 12359.3 322.414   1
   1  -6   3 265503. 1484.39   2
  -1   6  -3 263049. 1018.93   6
   1  -6   4 171353. 1394.10   3
   1  -6   4 170749. 1386.99   1
  -1   6  -4 172514. 904.733   6
   1  -6   5 84058.5 1062.74   3
   1  -6   5 82008.5 1062.81   1
  -1   6  -5 81870.8 704.740   6
   1  -6   6-81.6449 97.5072   3
  -1   6  -6 8.42940 41.4000   6
   1  -6   7 48932.1 938.192   3
  -1   6  -7 49744.3 667.307   6
   1  -6   8 253.200 144.902   3
  -1   6  -8 213.510 72.7195   6
  -1   6  -9 63116.0 887.238   6
   1  -6   9 64502.1 1221.94   3
   1  -6  10 10835.4 538.220   3
  -1   6 -10 10162.4 380.240   6
   1  -6  11 10481.0 560.253   3
  -1   6 -11 11137.0 422.845   6
   1  -6  12 1104.67 229.648   3
   1  -6  13 1864.28 307.600   3
   1  -6  14 13315.9 738.459   3
   1  -6  15 1712.85 312.593   3
   1  -5 -16 6122.67 495.353   6
   1  -5 -15 3000.57 345.863   6
   1  -5 -14 11016.4 604.538   6
   1  -5 -13 1713.85 242.877   6
   1  -5 -12 243.214 155.487   6
  -1   5  12 187.320 183.767   4
   1  -5 -11 36.1433 106.985   6
  -1   5  11-115.655 122.603   4
  -1   5  10 4687.34 359.409   4
   1  -5 -10 4176.65 318.512   6
  -1   5   9 5856.63 374.925   4
  -1   5   8 211.730 119.027   4
  -1   5   7 20583.0 590.249   4
  -1   5   6 19125.6 521.669   4
  -1   5   5 29778.6 549.348   5
  -1   5   5 29959.9 605.824   4
  -1   5   4 53003.8 707.789   4
  -1   5   4 53039.0 679.021   5
  -1   5   3 17926.8 368.496   5
  -1   5   3 18663.7 372.307   4
  -1   5   2 26277.7 376.918   4
  -1   5   2 25884.9 413.966   5
  -1   5   1 64687.1 621.096   5
  -1   5   1 64969.3 478.984   4
  -1   5   0 48644.6 523.620   5
   1  -5   0 49810.4 334.243   2
   1  -5   1 351136. 1040.02   6
   1  -5   1 334059. 1432.09   3
  -1   5  -1 355811. 1162.03   2
   1  -5   2 877.213 84.1267   2
   1  -5   2 927.831 119.880   1
  -1   5  -2 921.896 52.9046   6
   1  -5   2 963.952 52.0066   6
   1  -5   2 891.032 93.3419   3
   1  -5   3 3999.87 113.713   6
   1  -5   3 3738.01 197.399   1
   1  -5   3 4072.15 192.960   2
   1  -5   3 3540.52 183.280   3
  -1   5  -3 3962.20 115.202   6
   1  -5   4 52287.6 752.200   2
   1  -5   4 50663.2 744.215   3
   1  -5   4 53267.8 758.512   1
  -1   5  -4 52498.4 475.657   6
  -1   5  -5 273642. 1258.61   6
   1  -5   5 280818. 1901.52   1
   1  -5   5 274554. 1877.86   3
   1  -5   5 284268. 1925.07   2
   1  -5   6 25885.6 622.848   3
  -1   5  -6 24665.3 427.429   6
  -1   5  -7 1506.51 126.101   6
   1  -5   7 1555.21 197.325   3
   1  -5   8 39237.2 881.740   3
  -1   5  -8 38852.7 646.279   6
   1  -5   9 72870.2 1280.99   3
  -1   5  -9 72997.5 953.769   6
  -1   5 -10 10947.2 395.579   6
   1  -5  10 10286.7 524.890   3
   1  -5  11 283.410 147.212   3
  -1   5 -11 350.278 93.4412   6
   1  -5  12 11537.5 608.995   3
   1  -5  13 19654.0 839.177   3
   1  -5  14 5713.57 497.614   3
   1  -5  15 799.007 251.000   3
   1  -5  16 915.181 252.833   3
   1  -4 -16 226.132 169.675   6
   1  -4 -15 18136.4 790.928   6
   1  -4 -14 173.411 164.233   6
   1  -4 -13 617.350 179.483   6
  -1   4  12 8627.50 532.970   4
   1  -4 -12 8506.67 479.337   6
  -1   4  11 632.479 174.244   4
   1  -4 -11 476.349 143.441   6
  -1   4  10 1583.92 227.390   4
   1  -4 -10 1483.85 193.687   6
  -1   4   9 6475.31 408.673   4
   1  -4  -9 6294.79 361.273   6
  -1   4   8 33614.6 805.938   4
  -1   4   7 143.006 108.495   4
  -1   4   6 1159.66 148.638   4
  -1   4   5 449233. 2273.48   4
  -1   4   4 70765.5 769.795   5
  -1   4   4 72365.1 820.768   4
  -1   4   3 4032.31 173.534   5
  -1   4   3 4151.50 174.358   4
  -1   4   2 341061. 1436.47   5
  -1   4   2 333411. 1296.36   4
   1  -4  -1 191890. 770.739   4
  -1   4   1 188102. 761.623   4
   1  -4   0 7332.85 133.516   2
  -1   4   0 6999.60 185.850   5
   1  -4   2 192394. 1145.87   3
   1  -4   2 194174. 1063.85   2
  -1   4  -2 208171. 878.143   4
  -1   4  -2 200207. 636.821   6
   1  -4   2 200403. 620.831   6
   1  -4   2 190705. 1139.85   1
  -1   4  -3 96.9402 25.7744   6
   1  -4   3 5.87882 17.5152   6
   1  -4   3 31.0522 59.3513   2
   1  -4   3-29.5044 67.0395   1
   1  -4   3 157.708 65.1939   3
  -1   4  -4 57957.0 488.606   6
   1  -4   4 57898.9 787.325   2
   1  -4   4 56955.4 764.578   3
   1  -4   4 57410.5 772.172   1
   1  -4   5 96371.8 1130.22   2
   1  -4   5 97616.5 1092.99   1
   1  -4   5 95367.5 1089.98   3
  -1   4  -5 95101.9 726.091   6
  -1   4  -6 36460.1 521.962   6
   1  -4   6 36978.5 738.283   3
   1  -4   7 1714.62 194.072   3
  -1   4  -7 1759.79 133.216   6
   1  -4   8 12070.1 501.100   3
  -1   4  -8 12466.9 371.717   6
  -1   4  -9 51793.0 807.272   6
   1  -4   9 52122.5 1071.84   3
   1  -4  10 21403.9 742.712   3
  -1   4 -10 22184.8 562.969   6
  -1   4 -11 6195.12 324.328   6
   1  -4  11 6171.24 436.543   3
  -1   4 -12 988.223 145.988   6
   1  -4  12 1430.10 259.759   3
   1  -4  13 13.7806 170.000   3
   1  -4  14-141.843 203.686   3
   1  -4  15 667.526 222.830   3
   1  -4  16 1897.35 308.688   3
   1  -3 -16-87.8950 181.562   6
   1  -3 -15 341.187 198.827   6
   1  -3 -14 17134.5 726.369   6
   1  -3 -13 919.253 210.199   6
   1  -3 -12 2474.76 280.871   6
   1  -3 -11 785.230 152.511   6
  -1   3  11 1445.31 240.409   4
  -1   3  10 21060.9 712.692   4
   1  -3 -10 20844.6 659.944   6
   1  -3  -9 64195.2 1102.54   6
  -1   3   9 64209.0 1168.45   4
   1  -3  -8 2831.82 224.094   6
  -1   3   8 3073.93 263.684   4
  -1   3   7 14370.3 485.203   4
  -1   3   6 66765.8 952.489   4
  -1   3   5 67647.5 877.824   4
  -1   3   4 61315.0 738.746   4
  -1   3   4 61973.1 716.400   5
  -1   3   3 3775.83 167.247   4
  -1   3   3 4038.01 167.420   5
  -1   3   2 122845. 768.610   4
  -1   3   2 119848. 813.521   5
   1  -3   0 257899. 1012.26   5
   1  -3   0 249715. 809.873   2
   1  -3   1 126024. 795.862   3
   1  -3   1 126623. 697.721   2
   1  -3   2 82981.4 530.908   4
   1  -3   2 81368.7 712.257   1
   1  -3   2 80667.3 686.087   2
   1  -3   3 4905.36 204.801   2
   1  -3   3 4781.44 202.758   1
   1  -3   3 4749.80 164.725   4
  -1   3  -3 4847.25 111.070   6
   1  -3   3 4755.93 199.285   3
   1  -3   4 32883.0 594.291   2
   1  -3   4 32769.9 502.981   4
   1  -3   4 33122.9 568.121   3
   1  -3   4 33912.7 572.346   1
  -1   3  -4 33238.2 366.919   6
   1  -3   5 20240.2 522.044   2
   1  -3   5 19652.6 440.029   4
   1  -3   5 19264.8 482.593   3
   1  -3   6 46098.4 806.841   3
   1  -3   6 46183.2 740.891   4
  -1   3  -6 46433.1 582.649   6
   1  -3   7 1218.71 153.095   4
   1  -3   7 1052.13 162.095   3
  -1   3  -7 1122.55 108.911   6
   1  -3   8 4050.50 331.447   3
  -1   3  -8 4184.16 223.567   6
   1  -3   8 3965.25 270.516   4
   1  -3   9 6974.80 425.217   3
  -1   3  -9 6712.22 300.584   6
  -1   3 -10 13270.6 440.151   6
   1  -3  10 13356.6 584.548   3
   1  -3  11 9574.91 525.973   3
  -1   3 -11 10133.7 416.060   6
   1  -3  12 8957.78 538.462   3
  -1   3 -12 8448.88 397.456   6
   1  -3  13 1204.20 256.211   3
   1  -3  14 17052.5 803.241   3
   1  -3  15 3860.11 422.638   3
   1  -3  16 855.525 245.537   3
   1  -2 -15 1071.67 216.695   6
   1  -2 -14 0.87721 152.498   6
   1  -2 -13 3302.72 326.627   6
   1  -2 -12 7443.73 441.102   6
   1  -2 -11 2437.96 251.538   6
   1  -2 -10 2081.71 234.345   6
  -1   2  10 2233.93 256.996   4
  -1   2   9 29185.8 790.617   4
   1  -2  -9 29311.2 734.282   6
   1  -2  -8 35474.9 759.843   6
  -1   2   8 36540.5 822.289   4
  -1   2   7 2774.66 230.337   4
   1  -2  -7 2487.63 194.185   6
  -1   2   6 297.710 91.6848   4
   1  -2  -6 375.805 91.5043   6
  -1   2   5 248.463 71.1098   4
  -1   2   4 170046. 1231.72   4
  -1   2   3 21396.6 380.035   4
  -1   2   3 21113.0 375.328   5
  -1   2   2 8926.12 205.265   4
  -1   2   2 8565.20 214.782   5
   1  -2  -1 101250. 507.257   4
   1  -2  -1 99160.2 636.116   5
   1  -2   0 14998.0 221.080   5
  -1   2   0 10275.0 188.591   5
   1  -2   1 237422. 962.971   2
  -1   2  -1 240210. 1037.66   3
   1  -2   2 40459.1 374.478   4
   1  -2   2 39111.6 473.142   2
   1  -2   2 39446.6 473.105   3
   1  -2   2 39667.8 472.885   1
   1  -2   3 2288.62 118.369   4
   1  -2   3 2046.18 129.033   1
  -1   2  -3 2449.47 78.7436   6
   1  -2   3 2246.58 146.055   2
   1  -2   3 2169.27 131.967   3
   1  -2   4 248.010 76.9805   3
   1  -2   4 97.7925 77.2751   2
  -1   2  -4 193.524 37.1986   6
   1  -2   4 261.561 77.0848   1
   1  -2   5 4536.20 262.921   2
   1  -2   5 4542.79 239.546   3
   1  -2   5 4751.31 223.091   4
  -1   2  -5 4563.49 164.081   6
  -1   2  -6 29391.2 471.436   6
   1  -2   6 30407.2 698.603   2
   1  -2   6 29652.3 598.152   4
   1  -2   6 28401.0 629.693   3
   1  -2   7 36575.3 761.487   3
   1  -2   7 36130.6 729.410   4
  -1   2  -7 36450.3 580.263   6
   1  -2   8 148712. 1651.09   3
  -1   2  -8 150506. 1282.24   6
   1  -2   8 151345. 1601.05   4
   1  -2   9 42860.9 958.607   3
   1  -2   9 44091.3 926.897   4
  -1   2  -9 44495.0 758.021   6
   1  -2  10 2549.65 272.289   4
  -1   2 -10 2486.38 200.871   6
   1  -2  10 2433.54 269.730   3
   1  -2  11 3045.63 324.455   3
  -1   2 -11 2908.09 228.893   6
  -1   2 -12 9803.19 437.310   6
   1  -2  12 10793.2 577.507   3
   1  -2  13 7092.42 505.225   3
   1  -2  14 7274.69 552.028   3
   1  -2  15 45.3207 147.955   3
   1  -2  16 143.832 199.795   3
   1  -1 -15 307.491 155.613   6
   1  -1 -14 565.655 200.299   6
   1  -1 -13 6883.22 442.266   6
   1  -1 -12 3955.60 327.566   6
   1  -1 -11 1774.53 221.548   6
   1  -1 -10 770.064 161.973   6
  -1   1   9 1482.02 218.523   4
   1  -1  -9 1508.22 192.046   6
  -1   1   8 222.973 121.300   4
   1  -1  -8 425.693 110.459   6
   1  -1  -7 1255.63 145.081   6
  -1   1   7 1190.92 156.146   4
  -1   1   6 21655.0 542.224   4
   1  -1  -6 21500.9 511.343   6
  -1   1   5 155289. 1309.76   4
   1  -1  -5 154746. 1263.73   6
  -1   1   4 183155. 1269.08   4
   1  -1  -4 179747. 1238.32   6
  -1   1   3 117033. 883.740   4
   1  -1  -3 115601. 883.019   6
  -1   1   2 93.0390 37.1786   4
  -1   1   2 106.814 40.4944   5
   1  -1  -1 152016. 627.127   4
   1  -1  -1 149218. 743.011   5
  -1   1  -1 421051. 1286.12   2
   1  -1   2 12986.4 220.479   4
   1  -1   2 12540.6 269.724   2
  -1   1  -2 13365.6 226.465   4
   1  -1   2 12577.0 254.796   3
   1  -1   2 12726.5 255.293   1
   1  -1   3 133673. 1027.87   2
   1  -1   3 131762. 939.279   1
   1  -1   3 133973. 882.180   4
   1  -1   3 133805. 959.947   3
   1  -1   4 172450. 1222.30   1
   1  -1   4 174280. 1165.50   4
   1  -1   4 169705. 1322.59   2
   1  -1   4 169514. 1230.83   3
   1  -1   5 2205.49 155.175   4
   1  -1   5 2177.05 187.687   2
  -1   1  -5 2154.16 116.190   6
   1  -1   6 52054.6 828.303   3
   1  -1   6 53971.9 917.528   2
   1  -1   6 52613.2 798.279   4
  -1   1  -6 52836.9 642.275   6
   1  -1   7 3155.23 224.871   4
  -1   1  -7 3081.94 181.996   6
   1  -1   7 2878.48 235.733   3
   1  -1   8 20482.8 608.621   4
  -1   1  -8 20161.8 484.576   6
   1  -1   8 20580.4 626.844   3
   1  -1   9 534.912 170.667   3
   1  -1   9 463.650 158.548   4
  -1   1  -9 271.318 116.682   6
  -1   1 -10 5265.89 288.760   6
   1  -1  10 5107.35 356.640   4
   1  -1  10 5259.70 384.482   3
  -1   1 -11 14048.9 490.357   6
   1  -1  11 14070.9 616.160   3
   1  -1  11 14040.0 598.398   4
  -1   1 -12 295.454 117.323   6
   1  -1  12 311.614 183.633   3
   1  -1  13 10524.9 609.903   3
   1  -1  14 16178.1 772.745   3
   1  -1  15 792.624 226.553   3
   1  -1  16 116.774 192.199   3
  -1   0  16 61.7932 176.757   3
   1   0 -15 56.3256 148.641   6
   1   0 -14 18824.9 748.543   6
   1   0 -13-167.907 152.123   6
   1   0 -12 299.718 121.878   6
   1   0 -11-24.8126 103.392   6
   1   0 -10 12675.4 504.145   6
   1   0  -9-94.1255 115.118   6
   1   0  -8 3676.00 251.849   6
  -1   0   7 29.8505 94.9272   4
   1   0  -7 167.702 70.6293   6
  -1   0   6 233976. 1773.02   4
   1   0  -6 238338. 1683.27   6
   1   0  -5-42.1254 63.0952   6
  -1   0   5 161.969 72.1811   4
  -1   0   4 13853.4 351.008   4
   1   0  -4 13684.4 343.341   6
   1   0  -3 619.832 71.9843   6
   1   0  -2 93568.0 689.949   6
  -1   0   1 156.736 28.8342   6
  -1   0   1 71.1112 26.7544   5
   1   0  -1 99.7475 28.8258   6
   1   0   1 209.610 46.5484   3
   1   0   1 200.981 24.9725   4
   1   0   1 161.518 30.7361   2
  -1   0  -1 181.693 30.5901   2
   1   0   2 3998.20 136.829   1
   1   0   2 3983.14 153.026   2
  -1   0  -2 4294.18 133.454   4
  -1   0  -2 4296.12 140.222   3
  -1   0  -2 4067.79 138.841   1
   1   0   2 3983.37 136.920   3
   1   0   2 3916.56 128.134   4
   1   0   3 113.144 62.1941   2
   1   0   3 75.1623 44.1077   3
   1   0   3 79.0360 46.6846   4
   1   0   3 116.294 59.0594   1
   1   0   4 216.116 60.2189   3
   1   0   4 310.377 82.9119   2
   1   0   4 291.717 73.5948   4
   1   0   5 98.4443 67.4598   4
   1   0   5-41.3621 69.2386   3
   1   0   5-25.3619 80.7041   2
   1   0   6 109176. 1295.43   2
   1   0   6 108611. 1159.22   4
   1   0   7-69.1057 80.7886   4
  -1   0  -7-7.77058 56.9297   6
   1   0   8 70090.4 1113.77   4
  -1   0  -8 71363.6 917.782   6
   1   0   9 179.740 140.583   4
   1   0   9-49.2341 130.183   3
  -1   0  -9-99.1007 92.6599   6
   1   0  10 69275.9 1262.98   4
  -1   0 -10 69800.2 1046.06   6
   1   0  10 67650.9 1242.79   3
   1   0  11 27.4226 154.764   3
  -1   0 -11 17.0096 91.5098   6
   1   0  11 134.002 143.972   4
   1   0  12 11165.7 578.911   4
  -1   0 -12 11247.5 473.140   6
   1   0  12 10522.7 557.319   3
   1   0  13 56.6483 183.288   3
   1   0  14 1187.71 279.915   3
   1   0  15-246.758 160.880   3
   1   0  16 1209.72 247.691   3
  -1  -1  16 799.555 266.590   3
   1   1 -15 485.755 190.545   6
   1   1 -14 448.609 145.863   6
   1   1 -13 7017.46 440.513   6
   1   1 -12 3791.45 310.859   6
   1   1 -11 1912.71 234.555   6
   1   1 -10 380.798 121.628   6
   1   1  -9 1194.55 174.809   6
   1   1  -8 372.559 113.968   6
   1   1  -7 1008.65 132.579   6
   1   1  -6 21083.7 504.074   6
   1   1  -5 154719. 1244.10   6
   1   1  -4 180372. 1223.30   6
   1   1  -3 114341. 872.245   6
   1   1  -2 193.450 40.8622   6
  -1  -1   1 151515. 748.064   6
   1   1  -1 131075. 695.336   6
  -1  -1  -1 418008. 1319.86   2
  -1  -1  -1 415196. 1108.99   4
   1   1   2 12840.1 225.444   1
  -1  -1  -2 13137.7 227.566   3
   1   1   2 12862.3 271.999   2
   1   1   2 12655.1 238.362   4
  -1  -1  -2 13037.0 244.362   4
  -1  -1  -2 13193.5 229.811   1
   1   1   3 135117. 891.462   3
   1   1   3 133583. 870.624   1
   1   1   3 134019. 913.158   4
   1   1   4 171584. 1317.83   2
   1   1   4 170841. 1189.31   4
   1   1   4 172724. 1171.42   3
   1   1   5 2034.04 155.114   4
   1   1   5 2239.27 180.237   2
   1   1   6 52799.8 908.814   2
   1   1   6 52667.1 820.721   4
   1   1   7 2902.77 223.566   4
   1   1   7 3203.80 263.052   2
   1   1   8 20271.9 599.666   4
  -1  -1  -8 20275.6 500.141   6
   1   1   9 98.3609 135.925   4
  -1  -1  -9 714.331 131.319   6
   1   1  10 5053.51 367.907   3
   1   1  10 5544.51 375.601   4
  -1  -1 -10 5430.65 305.922   6
   1   1  11 14136.9 613.405   4
  -1  -1 -11 14291.6 510.414   6
   1   1  11 15008.3 622.527   3
  -1  -1 -12 149.169 102.662   6
   1   1  12 558.712 163.668   3
   1   1  12 477.824 183.124   4
  -1  -1 -13 11020.7 495.171   6
   1   1  13 11329.9 608.541   3
   1   1  14 15636.0 745.215   3
   1   1  15 628.233 216.607   3
   1   1  16 123.807 174.375   3
  -1  -2  16 894.483 258.535   3
   1   2 -15 1484.68 249.632   6
   1   2 -14-81.4129 143.560   6
   1   2 -13 3353.53 324.744   6
   1   2 -12 7820.70 442.752   6
   1   2 -11 2357.79 245.609   6
   1   2 -10 2144.52 223.661   6
   1   2  -9 28036.1 709.413   6
   1   2  -8 35494.2 738.199   6
   1   2  -7 2866.25 204.838   6
   1   2  -6 744.549 112.825   6
   1   2  -5 324.288 76.9100   6
   1   2  -4 167263. 1173.20   6
   1   2  -3 21143.2 378.826   6
   1   2  -2 8774.12 217.725   6
   1   2  -1 95812.5 616.945   6
  -1  -2   1 100093. 629.724   6
  -1  -2   0 14945.0 213.324   6
   1   2   0 13860.2 205.379   6
   1   2   1 231888. 988.568   2
  -1  -2  -1 247180. 1022.20   2
   1   2   1 238785. 931.948   4
  -1  -2  -1 241380. 847.655   6
   1   2   1 230880. 822.922   6
   1   2   2 40221.4 451.222   4
  -1  -2  -2 40283.4 371.491   1
   1   2   2 39600.8 360.014   1
   1   2   2 39801.4 368.414   3
   1   2   2 39270.1 475.850   2
  -1  -2  -2 39457.2 377.614   6
   1   2   3 2286.12 116.676   3
   1   2   3 2227.25 138.500   2
   1   2   3 2257.28 130.333   4
   1   2   4 178.094 86.8576   2
   1   2   4 153.955 63.9737   4
   1   2   5 4531.38 248.688   2
   1   2   5 4070.67 218.888   4
   1   2   6 29998.6 626.833   4
   1   2   6 28624.2 674.174   2
   1   2   7 37421.1 757.701   4
   1   2   7 36626.8 823.664   2
   1   2   8 150767. 1620.06   4
  -1  -2  -9 45101.8 808.177   6
   1   2   9 45158.2 959.467   4
  -1  -2 -10 2440.79 210.944   6
   1   2  10 2579.43 271.657   4
  -1  -2 -11 3178.64 254.512   6
   1   2  11 2778.47 294.082   4
   1   2  11 3134.51 310.468   3
   1   2  12 10031.4 558.182   4
   1   2  12 10435.2 544.212   3
  -1  -2 -12 11056.4 487.344   6
   1   2  13 6699.14 481.524   3
  -1  -2 -13 6729.01 399.887   6
   1   2  13 6885.62 491.294   4
   1   2  14 6824.04 501.608   3
   1   2  15 277.401 181.642   3
   1   2  16 165.519 170.124   3
  -1  -3  16 56.8764 169.383   3
   1   3 -15-140.956 183.465   6
   1   3 -14 18359.8 737.294   6
   1   3 -13 783.401 173.213   6
   1   3 -12 2861.59 279.030   6
   1   3 -11 814.681 162.756   6
   1   3 -10 20557.6 632.899   6
   1   3  -9 63686.1 1053.14   6
   1   3  -8 2618.82 205.800   6
   1   3  -7 13876.2 437.273   6
   1   3  -6 64470.7 872.057   6
   1   3  -5 68044.3 825.321   6
   1   3  -4 62237.0 721.813   6
   1   3  -3 3642.65 162.143   6
   1   3  -2 120914. 820.269   6
  -1  -3   0 256094. 985.369   6
   1   3   0 244102. 957.120   6
   1   3   1 125324. 689.360   6
  -1  -3  -1 130739. 751.099   2
   1   3   1 128341. 748.763   2
   1   3   1 124822. 735.678   4
  -1  -3  -1 128478. 701.125   6
  -1  -3  -2 82629.2 485.096   1
   1   3   2 81588.9 675.337   4
   1   3   2 83004.9 487.149   3
   1   3   2 81676.0 476.909   1
   1   3   2 81050.2 687.415   2
   1   3   3 4721.01 188.270   4
  -1  -3  -3 4908.58 101.493   5
  -1  -3  -3 4866.07 155.528   1
   1   3   3 4700.27 195.202   2
   1   3   4 33625.5 554.425   4
   1   3   4 33878.0 586.374   2
  -1  -3  -4 33841.4 349.269   5
   1   3   5 18852.8 490.107   2
   1   3   5 18495.6 458.778   4
   1   3   6 45659.9 786.858   4
   1   3   6 46731.8 849.812   2
   1   3   7 1245.76 157.300   4
   1   3   7 1257.02 197.575   2
   1   3   8 4469.30 309.120   4
   1   3   9 7406.17 411.679   4
   1   3  10 12884.2 553.672   4
  -1  -3 -10 14007.4 491.147   6
   1   3  11 9673.04 512.007   4
   1   3  11 9766.01 502.662   3
  -1  -3 -11 9516.89 434.745   6
  -1  -3 -12 8823.44 441.227   6
   1   3  12 8608.26 525.009   4
   1   3  12 9524.97 522.421   3
   1   3  13 1462.70 241.130   3
  -1  -3 -13 1397.85 206.116   6
   1   3  13 1517.15 260.911   4
   1   3  14 17696.6 803.771   4
   1   3  14 18448.3 790.569   3
   1   3  15 4164.43 410.572   3
   1   3  16 819.694 230.607   3
  -1  -4  15 20215.5 934.871   3
   1   4 -15 19532.5 788.185   6
   1   4 -14 174.722 162.694   6
   1   4 -13 588.088 153.799   6
   1   4 -12 8388.26 458.909   6
   1   4 -11 509.976 134.880   6
   1   4 -10 1397.37 187.310   6
   1   4  -9 6298.03 347.551   6
   1   4  -8 35022.0 738.602   6
   1   4  -7 8.40568 78.1929   6
   1   4  -6 1240.16 134.122   6
   1   4  -5 447739. 2127.74   6
   1   4  -4 68568.4 766.534   6
   1   4  -3 4388.46 180.198   6
   1   4  -2 341364. 1429.14   6
   1   4  -1 179047. 949.255   6
   1   4   0 7139.66 181.433   6
   1   4   2 196190. 1106.09   4
   1   4   2 198052. 681.391   3
  -1  -4  -3 99.8794 38.9904   1
   1   4   3 75.1069 60.6012   2
   1   4   3 107.656 53.8503   4
  -1  -4  -3 52.9421 21.2179   5
   1   4   4 57897.4 742.995   4
  -1  -4  -4 60246.7 465.965   5
   1   4   4 58578.0 764.184   2
   1   4   5 93997.1 1035.41   4
   1   4   5 94477.6 1092.04   2
   1   4   6 36854.0 714.260   4
   1   4   6 38606.5 769.010   2
   1   4   7 1551.68 173.716   4
   1   4   7 2681.11 237.719   2
   1   4   8 12347.6 486.507   4
   1   4   9 52904.7 1056.19   4
   1   4  10 22021.2 729.408   4
  -1  -4 -11 6541.71 367.103   6
   1   4  11 6543.21 438.183   4
  -1  -4 -12 1001.73 178.116   6
   1   4  12 805.388 211.962   4
   1   4  12 1108.78 211.316   3
  -1  -4 -13 110.446 132.436   6
   1   4  13-96.6838 215.610   4
   1   4  13-94.3267 130.052   3
   1   4  14 34.8709 198.128   4
   1   4  14 313.517 206.649   3
   1   4  15 555.983 193.652   3
   1   4  16 1977.36 319.672   3
  -1  -5  15 3571.59 446.907   3
   1   5 -14 11004.0 575.511   6
   1   5 -13 2117.44 258.760   6
   1   5 -12 82.2259 117.106   6
   1   5 -11 33.9656 99.2102   6
   1   5 -10 4304.60 298.793   6
   1   5  -9 5825.44 326.310   6
   1   5  -8 230.955 83.7010   6
   1   5  -7 20646.5 529.849   6
   1   5  -6 18709.8 473.972   6
   1   5  -5 30071.2 557.604   6
   1   5  -4 53575.8 692.872   6
   1   5  -3 18011.4 370.285   6
   1   5  -2 24669.9 399.131   6
   1   5  -1 62093.1 592.978   6
   1   5   0 47678.4 505.072   6
   1   5   1 340577. 1262.59   2
   1   5   1 331980. 1359.74   6
   1   5   2 855.037 44.5160   5
   1   5   2 867.263 42.0921   3
   1   5   2 799.509 82.4884   4
   1   5   2 812.218 78.1566   2
   1   5   3 3847.70 98.4207   5
   1   5   3 3879.57 198.164   2
  -1  -5  -3 3737.54 120.902   1
  -1  -5  -3 3849.31 100.284   5
   1   5   3 3584.80 181.496   4
   1   5   4 51967.0 723.407   4
   1   5   4 52311.4 728.375   2
  -1  -5  -4 53842.4 447.042   5
   1   5   5 274954. 1827.83   4
   1   5   5 279128. 1860.60   2
   1   5   6 25614.3 605.222   4
   1   5   6 25013.8 626.950   2
   1   5   7 1696.01 218.114   2
   1   5   7 1587.97 186.722   4
   1   5   8 39517.0 863.105   4
   1   5   9 75568.8 1287.39   4
   1   5  10 11242.5 530.451   4
  -1  -5 -11 333.069 120.670   6
   1   5  11 474.817 164.299   4
   1   5  12 11055.8 589.050   4
   1   5  12 11644.4 558.957   3
  -1  -5 -12 11304.3 507.904   6
  -1  -5 -13 21998.7 740.881   6
   1   5  13 20258.7 834.003   4
   1   5  13 21917.4 804.115   3
   1   5  14 5219.20 450.508   3
   1   5  14 5436.63 483.268   4
   1   5  15 525.947 166.329   4
   1   5  15 401.781 194.691   3
  -1  -6  15 89.6821 211.124   3
  -1  -6  14 5897.88 517.456   3
   1   6 -14 4897.21 382.900   6
   1   6 -13 3022.57 295.662   6
   1   6 -12 2486.95 258.098   6
   1   6 -11 2786.79 263.210   6
   1   6 -10 3433.02 270.700   6
   1   6  -9 5409.39 317.918   6
   1   6  -8 147.727 79.2944   6
   1   6  -7 11775.5 405.027   6
   1   6  -6 19006.7 482.906   6
   1   6  -5 47776.0 716.186   6
   1   6  -4 1445.58 122.116   6
   1   6  -3 489286. 1980.24   6
   1   6  -2 3450.93 158.112   6
   1   6  -1 28169.9 424.387   6
   1   6   0 26506.2 254.909   1
   1   6   0 24846.3 391.579   6
   1   6   2 13079.3 282.525   2
   1   6   2 13003.2 195.933   5
   1   6   3 256448. 1529.17   4
   1   6   3 257953. 1422.52   2
  -1  -6  -3 259619. 944.432   1
  -1  -6  -3 268241. 920.456   5
   1   6   3 266900. 903.461   5
   1   6   4 170464. 1307.41   2
   1   6   4 172487. 812.558   5
   1   6   4 171230. 1349.34   4
   1   6   5 82192.1 1018.93   2
   1   6   5 83262.7 1033.28   4
   1   6   6-19.6654 98.4795   4
   1   6   6-37.6154 129.422   2
   1   6   7 47679.6 905.129   4
   1   6   7 48516.8 936.751   2
   1   6   8 392.832 147.017   4
   1   6   9 63690.5 1183.22   4
   1   6  10 9962.50 508.277   4
   1   6  11 10466.1 548.785   4
   1   6  12 1049.23 205.530   3
   1   6  12 1208.28 246.979   4
  -1  -6 -12 923.946 175.062   6
   1   6  13 1510.57 250.314   3
   1   6  13 1876.00 306.536   4
  -1  -6 -13 1756.38 242.107   6
   1   6  14 13083.3 657.385   3
   1   6  14 14011.5 746.118   4
   1   6  15 1433.80 275.887   3
   1   6  15 1207.82 287.355   4
  -1  -7  15 674.031 264.973   3
  -1  -7  14 86.0179 190.779   3
   1   7 -14-45.6404 122.935   6
   1   7 -13 856.728 192.208   6
   1   7 -12 6053.17 400.202   6
   1   7 -11 10738.3 494.393   6
   1   7 -10 24353.6 698.198   6
   1   7  -9 30519.3 735.383   6
   1   7  -8 29457.6 684.102   6
   1   7  -7 1532.61 159.745   6
   1   7  -6 95600.2 1091.78   6
   1   7  -5 199150. 1487.04   6
   1   7  -4 49988.9 694.900   6
   1   7  -3 1551.05 123.352   6
   1   7  -2 10879.8 288.513   6
   1   7  -1 135129. 990.890   6
   1   7   0 66595.9 684.617   6
  -1  -7   0 67269.0 428.250   3
   1   7   1 20403.4 435.963   6
   1   7   1 19866.8 329.243   2
   1   7   2 20407.6 413.873   4
   1   7   2 21011.2 360.867   2
  -1  -7  -3 2841.80 107.501   5
   1   7   3 2613.94 97.4239   5
   1   7   3 2543.58 162.706   4
  -1  -7  -3 2703.78 106.967   1
   1   7   3 2740.99 157.917   2
  -1  -7  -4 64991.8 540.367   5
  -1  -7  -4 60007.7 561.533   1
   1   7   4 62926.5 848.847   4
   1   7   4 63017.1 801.014   2
   1   7   4 61653.0 515.923   5
   1   7   5 104591. 1136.69   2
   1   7   5 103422. 1166.98   4
   1   7   6 58175.0 945.771   4
   1   7   6 57235.6 927.827   2
   1   7   7 27049.3 694.398   2
   1   7   7 26350.9 680.094   4
   1   7   8 6108.17 358.264   4
   1   7   9 11778.4 528.015   4
   1   7  10-143.586 128.528   4
   1   7  11 4337.05 372.916   4
   1   7  12 7308.23 437.736   3
   1   7  12 7110.34 482.790   4
  -1  -7 -13 221.579 147.116   6
   1   7  13-0.39586 138.741   3
   1   7  13 229.832 192.669   4
   1   7  14 6748.99 470.795   3
  -1  -7 -14 7181.84 457.487   6
   1   7  14 7086.80 552.513   4
   1   7  15 6518.63 579.554   4
  -1  -8  15 505.835 241.084   3
  -1  -8  14 517.795 264.694   3
   1   8 -14 323.265 147.715   6
  -1  -8  13 5466.23 482.478   3
   1   8 -13 4948.74 373.272   6
   1   8 -12 1681.83 222.982   6
   1   8 -11 1222.39 211.382   6
   1   8 -10 3489.83 269.211   6
   1   8  -9 29856.6 732.014   6
   1   8  -8 32302.8 723.432   6
   1   8  -7 214.636 83.6964   6
   1   8  -6 70976.2 956.386   6
   1   8  -5 83701.1 979.889   6
   1   8  -4 46379.8 681.008   6
   1   8  -3 123.145 64.6141   6
   1   8  -2 391685. 1820.10   6
   1   8  -1 16040.3 359.079   6
   1   8   0 8488.57 258.274   6
  -1  -8   0 8628.43 162.989   3
   1   8   0 9011.79 169.522   1
   1   8   1 46729.8 620.674   6
   1   8   1 47522.2 496.283   2
   1   8   2 21844.8 451.212   4
   1   8   2 22317.0 377.394   2
   1   8   2 22510.5 324.199   5
   1   8   3 26127.5 458.220   2
   1   8   3 26313.0 523.742   4
   1   8   4 223868. 1038.01   5
   1   8   4 227489. 1669.45   4
   1   8   5 25629.3 569.196   2
   1   8   5 25075.2 377.140   5
   1   8   5 24341.3 590.510   4
   1   8   6 1845.79 191.365   4
   1   8   6 1742.04 189.441   2
   1   8   7 536.931 151.729   2
   1   8   7 227.046 113.607   4
   1   8   8 7634.45 405.142   4
   1   8   9 5783.67 382.033   4
   1   8  10 25781.1 818.296   4
   1   8  11-3.21026 148.516   4
   1   8  12 1088.62 244.472   4
  -1  -8 -13 644.202 177.919   6
   1   8  13 561.097 163.112   3
   1   8  13 822.778 238.434   4
  -1  -8 -14 24.4495 141.272   6
   1   8  14 504.950 223.984   4
   1   8  15 9441.96 668.809   4
  -1  -9  15 1911.09 362.744   3
  -1  -9  14 13542.9 765.876   3
   1   9 -14 13481.5 632.234   6
  -1  -9  13 1101.68 253.567   3
   1   9 -13 1452.43 228.831   6
   1   9 -12 1556.56 230.758   6
   1   9 -11 1859.57 237.318   6
   1   9 -10 1823.67 211.105   6
   1   9  -9 3698.18 277.496   6
   1   9  -8 3457.48 245.376   6
   1   9  -7 565.768 119.737   6
   1   9  -6 187.550 83.6076   6
   1   9  -5 38933.4 677.092   6
   1   9  -4 7719.85 293.806   6
   1   9  -3 10895.3 330.604   6
   1   9  -2 45579.2 647.823   6
  -1  -9   1 31797.1 427.775   3
   1   9  -1 31578.9 533.884   6
  -1  -9   0 31875.5 341.270   3
   1   9   0 30742.4 522.492   6
   1   9   1 2060.33 181.470   6
   1   9   1 1609.23 105.641   2
   1   9   2 110623. 1048.72   4
   1   9   2 111835. 845.300   2
   1   9   2 112938. 786.447   5
   1   9   3 3636.83 142.241   5
   1   9   3 3468.33 204.643   4
   1   9   3 3557.30 181.806   2
   1   9   4 10137.5 371.831   4
   1   9   4 10291.4 337.849   2
   1   9   4 10354.3 240.883   5
   1   9   5 13132.6 411.855   2
   1   9   5 13682.9 291.695   5
   1   9   5 12759.3 443.166   4
   1   9   6 41075.2 827.484   4
   1   9   6 41092.0 789.356   2
   1   9   7 4461.35 298.093   2
   1   9   7 3753.24 284.838   4
   1   9   8 30574.8 800.649   4
   1   9   9 12051.4 551.744   4
   1   9  10 898.389 209.240   4
   1   9  11 4246.73 386.125   4
   1   9  12 22406.7 854.882   4
   1   9  13 71.0930 137.604   3
   1   9  13 135.857 180.601   4
  -1  -9 -14 705.766 197.313   6
   1   9  14 334.359 212.545   4
   1   9  15 373.833 309.918   4
  -1 -10  15 2552.87 403.940   3
   1  10 -14 95.2805 146.205   6
  -1 -10  14-15.2608 211.928   3
   1  10 -13 68.8199 133.021   6
  -1 -10  13-137.937 164.257   3
  -1 -10  12 2878.13 349.120   3
   1  10 -12 3629.81 315.057   6
   1  10 -11 339.137 131.302   6
   1  10 -10 151.689 107.221   6
   1  10  -9 5650.62 339.297   6
   1  10  -8 1238.82 168.717   6
   1  10  -7 31727.9 693.229   6
   1  10  -6 12422.9 417.235   6
   1  10  -5 15563.1 440.685   6
   1  10  -4 5346.77 252.072   6
   1  10  -3 47870.8 714.916   6
  -1 -10   2 80464.3 810.210   3
   1  10  -2 79305.8 891.710   6
  -1 -10   1 14072.2 295.139   3
   1  10  -1 14530.4 380.528   6
  -1 -10   0 16781.2 261.368   3
   1  10   0 16888.4 407.828   6
   1  10   0 17783.6 271.323   1
  -1 -10  -1 27894.3 262.311   1
   1  10   1 28419.0 542.996   6
   1  10   2 28989.7 439.057   2
   1  10   2 28444.6 424.310   5
   1  10   2 28349.9 552.855   4
   1  10   3 30257.1 497.728   2
   1  10   3 30432.4 608.336   4
   1  10   3 30484.0 433.922   5
   1  10   4 6704.39 303.620   4
   1  10   4 6693.24 265.479   2
   1  10   4 6529.28 202.915   5
   1  10   5 63.0563 82.3912   2
   1  10   5 83.4800 86.2544   4
   1  10   5 165.172 46.3744   5
   1  10   6 866.608 157.926   4
   1  10   6 911.565 162.331   2
   1  10   6 942.674 92.7151   5
   1  10   7 2512.14 235.875   2
   1  10   7 2943.45 266.004   4
   1  10   8 32093.0 840.191   4
   1  10   9 10470.1 512.359   4
   1  10  10 1781.22 257.452   4
   1  10  11 1350.35 271.922   4
   1  10  12 1901.10 308.013   4
   1  10  13 502.800 191.966   4
  -1 -10 -14 5921.26 446.190   6
   1  10  14 5580.89 482.922   4
   1  10  15 114.199 260.558   4
  -1 -11  15 5747.15 538.367   3
  -1 -11  14 1172.16 302.151   3
  -1 -11  13 1248.99 262.474   3
   1  11 -13 1111.36 208.316   6
  -1 -11  12 7774.57 545.782   3
   1  11 -12 7472.72 442.429   6
  -1 -11  11 15170.1 711.573   3
   1  11 -11 14774.5 587.149   6
   1  11 -10 3416.33 273.627   6
   1  11  -9 2591.85 230.483   6
   1  11  -8 4211.44 275.774   6
   1  11  -7 29303.2 682.407   6
   1  11  -6 25612.6 608.216   6
   1  11  -5 19667.5 510.243   6
   1  11  -4 6635.28 283.233   6
  -1 -11   3 829.634 116.714   3
   1  11  -3 1031.87 124.222   6
  -1 -11   2 91840.5 892.003   3
   1  11  -2 90190.2 990.247   6
   1  11  -1 469408. 2238.15   6
  -1 -11   1 469252. 1751.63   3
  -1 -11   0 32069.8 389.865   3
   1  11   0 32057.8 585.423   6
   1  11   1 58174.7 584.965   2
   1  11   1 59122.8 823.080   6
   1  11   2 1983.95 67.7052   3
   1  11   2 2292.72 180.784   4
   1  11   2 2252.36 131.486   2
   1  11   2 1856.98 124.575   5
   1  11   3 18206.3 494.958   4
   1  11   3 18214.4 393.122   2
   1  11   3 18369.8 359.433   5
   1  11   4 18003.8 355.531   5
   1  11   4 17742.1 424.808   2
   1  11   4 17630.2 501.803   4
   1  11   5 13605.8 468.720   4
   1  11   5 13289.6 313.365   5
   1  11   5 13334.4 408.847   2
   1  11   6 863.017 150.015   2
   1  11   6 681.161 152.028   4
   1  11   6 690.470 80.3515   5
   1  11   7 1023.14 172.827   2
   1  11   7 785.096 159.892   4
   1  11   8 570.710 171.735   4
   1  11   9 198.649 133.506   4
   1  11  10 7958.69 485.142   4
   1  11  11 18639.7 774.857   4
   1  11  12 6770.84 497.936   4
   1  11  13-4.79435 164.709   4
   1  11  14 4045.56 438.787   4
  -1 -11 -14 3044.66 337.801   6
   1  11  15 19374.1 934.006   4
  -1 -12  15 4197.84 471.149   3
  -1 -12  14 154.311 223.380   3
  -1 -12  13 4250.70 457.354   3
   1  12 -13 5059.12 394.621   6
  -1 -12  12 2685.10 353.597   3
   1  12 -12 2422.66 259.637   6
  -1 -12  11 1574.18 287.937   3
   1  12 -11 738.938 147.626   6
  -1 -12  10 3800.19 353.019   3
   1  12 -10 4125.94 308.647   6
  -1 -12   9 9328.94 507.906   3
   1  12  -9 8663.87 415.960   6
   1  12  -8-18.1989 99.9046   6
   1  12  -7 886.243 145.287   6
   1  12  -6 354.721 116.071   6
  -1 -12   5 6040.24 322.824   3
   1  12  -5 6427.52 301.299   6
   1  12  -4 18521.3 489.634   6
  -1 -12   4 17899.3 497.912   3
  -1 -12   3 11743.6 365.573   3
   1  12  -3 11932.6 382.616   6
  -1 -12   2 16449.7 390.646   3
   1  12  -2 16852.4 444.607   6
   1  12  -1 76568.4 944.242   6
  -1 -12   1 76083.6 732.311   3
  -1 -12   0 1211.17 79.3080   3
   1  12   0 1121.12 155.979   6
   1  12   1 267561. 1257.28   2
   1  12   1 267956. 1793.08   6
   1  12   2 674.998 45.5532   3
   1  12   2 681.363 78.8724   2
  -1 -12  -2 630.329 42.7327   1
   1  12   2 733.120 119.551   4
   1  12   3 107665. 939.233   2
   1  12   3 109800. 1218.64   4
   1  12   3 110219. 923.423   5
   1  12   4 5385.85 207.127   5
   1  12   4 5340.92 292.230   4
   1  12   4 5375.90 243.876   2
   1  12   5 3000.93 236.330   4
   1  12   5 2845.00 200.331   2
   1  12   5 2990.21 160.340   5
   1  12   6 14871.2 478.440   2
   1  12   6 15474.4 364.695   5
   1  12   6 15033.4 532.982   4
   1  12   7 27271.0 750.579   4
   1  12   7 26571.0 497.554   5
   1  12   7 27248.6 701.114   2
   1  12   8 14854.0 587.684   4
   1  12   9 111.597 154.980   4
   1  12  10 14958.3 666.209   4
   1  12  11 6192.81 462.197   4
   1  12  12 737.642 270.655   4
   1  12  13 719.671 260.886   4
   1  12  14 754.604 258.251   4
  -1 -13  14 335.250 173.025   3
  -1 -13  13 1944.84 325.825   3
   1  13 -13 1811.22 255.513   6
  -1 -13  12 8433.24 565.110   3
   1  13 -12 8311.71 468.485   6
   1  13 -11 1740.35 226.327   6
  -1 -13  11 1495.02 270.625   3
   1  13 -10-116.114 132.557   6
  -1 -13  10-70.6030 144.491   3
   1  13  -9 135.835 113.611   6
  -1 -13   9 38.0418 146.284   3
  -1 -13   8 591.259 178.735   3
   1  13  -8 422.225 130.692   6
  -1 -13   7 85330.2 1339.96   3
   1  13  -7 84226.6 1192.86   6
   1  13  -6 15762.2 498.639   6
  -1 -13   6 15127.4 551.003   3
   1  13  -5 16520.9 491.623   6
  -1 -13   5 14809.3 501.296   3
  -1 -13   4 3249.36 223.938   3
   1  13  -4 3226.86 215.575   6
   1  13  -3 87800.1 1072.01   6
  -1 -13   3 88789.4 1021.88   3
  -1 -13   2 16107.2 394.487   3
   1  13  -2 16297.9 457.949   6
   1  13  -1 48359.4 778.945   6
  -1 -13   1 48143.3 608.197   3
  -1 -13   0 19688.9 342.537   3
   1  13   0 20089.3 507.645   6
  -1 -13   0 19457.3 346.496   1
   1  13   1 341688. 1436.39   2
   1  13   1 329742. 2073.96   6
  -1 -13  -2 2494.15 92.2552   1
   1  13   2 2534.07 93.8287   3
   1  13   2 3036.44 249.153   4
   1  13   2 2848.53 182.063   5
   1  13   2 2681.81 152.374   2
   1  13   3 21598.0 437.730   5
   1  13   3 21693.6 431.683   2
   1  13   3 21840.1 263.189   3
   1  13   3 21477.9 583.127   4
   1  13   4 4499.83 222.133   2
   1  13   4 4573.84 204.379   5
   1  13   4 4533.07 277.557   4
   1  13   5 272.852 68.1004   5
   1  13   5 222.077 91.9682   2
   1  13   5 302.378 120.122   4
   1  13   6 24018.6 606.834   2
   1  13   6 24590.2 475.554   5
   1  13   6 24614.2 689.603   4
   1  13   7 4842.09 316.527   2
   1  13   7 4990.72 224.738   5
   1  13   7 5256.62 371.069   4
   1  13   8 636.846 181.907   4
   1  13   9 7251.95 469.987   4
   1  13  10 1700.99 295.654   4
   1  13  11 2541.13 324.925   4
   1  13  12 151.278 175.919   4
   1  13  13 5990.45 504.634   4
   1  13  14 31.8973 202.034   4
  -1 -14  14 4056.10 449.656   3
  -1 -14  13 1470.82 297.610   3
   1  14 -13 1901.89 256.495   6
   1  14 -12-133.223 127.192   6
  -1 -14  12 128.724 193.155   3
   1  14 -11 553.831 156.044   6
  -1 -14  11 643.870 232.617   3
  -1 -14  10 13774.0 657.840   3
   1  14 -10 13626.7 558.731   6
  -1 -14   9 24884.3 842.139   3
   1  14  -9 24368.3 715.372   6
  -1 -14   8 14149.1 594.724   3
   1  14  -8 14293.1 529.003   6
   1  14  -7 4089.39 272.178   6
  -1 -14   7 4370.79 335.736   3
   1  14  -6 152040. 1568.81   6
  -1 -14   6 150561. 1705.64   3
   1  14  -5 10983.3 411.954   6
  -1 -14   5 11119.7 437.488   3
   1  14  -4 7104.03 325.795   6
  -1 -14   4 7173.72 333.306   3
  -1 -14   3 707.124 99.2290   3
   1  14  -3 808.798 126.685   6
  -1 -14   2 92945.5 967.774   3
   1  14  -2 92801.8 1131.00   6
   1  14  -1 69780.1 971.340   6
  -1 -14   1 69619.8 750.525   3
  -1 -14   0 22085.1 378.632   3
   1  14   0 21572.6 547.937   6
  -1 -14   0 20913.3 374.546   1
   1  14   1 19202.4 367.771   2
   1  14   1 18752.5 570.151   6
   1  14   2 70223.2 996.759   4
  -1 -14  -2 68529.5 484.500   1
   1  14   2 70125.8 697.788   2
   1  14   2 71320.6 841.373   5
   1  14   3 7107.89 158.155   3
   1  14   3 6904.35 262.405   5
   1  14   3 6775.57 243.419   2
   1  14   3 7486.54 368.153   4
   1  14   4 27822.2 521.673   5
   1  14   4 27478.2 530.782   2
   1  14   4 28134.9 682.744   4
   1  14   5 8602.25 333.999   2
   1  14   5 8459.46 401.456   4
   1  14   5 8473.32 286.926   5
   1  14   6 83465.8 909.671   5
   1  14   6 82930.1 1115.87   2
   1  14   6 83439.6 1291.73   4
   1  14   7 33099.4 760.220   2
   1  14   7 32373.6 581.076   5
   1  14   7 32486.9 864.389   4
   1  14   8 54165.3 1169.44   4
   1  14   9 23126.2 794.310   4
   1  14  10 8623.24 520.068   4
   1  14  11 2080.10 332.507   4
   1  14  12 511.207 225.641   4
   1  14  13 2253.87 323.097   4
   1  14  14 91.3960 179.337   4
  -1 -15  14 628.533 225.134   3
   1  15 -13 867.712 205.599   6
  -1 -15  13 599.381 245.129   3
  -1 -15  12 1187.99 284.908   3
   1  15 -12 1588.02 241.062   6
  -1 -15  11 374.983 203.547   3
   1  15 -11 515.818 171.888   6
  -1 -15  10 9819.76 569.333   3
   1  15 -10 10142.1 489.792   6
   1  15  -9 1094.42 163.053   6
  -1 -15   9 1279.09 237.500   3
   1  15  -8 6758.31 380.735   6
  -1 -15   8 6726.10 444.925   3
  -1 -15   7 3921.70 324.668   3
   1  15  -7 3299.74 262.057   6
  -1 -15   6 3119.01 280.333   3
   1  15  -6 2984.88 245.352   6
  -1 -15   5 40786.3 838.881   3
   1  15  -5 41530.1 823.977   6
   1  15  -4 1235.37 160.391   6
  -1 -15   4 1021.04 149.804   3
  -1 -15   3 2921.48 198.498   3
   1  15  -3 2816.40 212.763   6
  -1 -15   2 674.033 100.002   3
   1  15  -2 747.054 137.149   6
  -1 -15   1 69709.7 778.793   3
   1  15  -1 70771.6 1012.09   6
  -1 -15   0 8365.64 240.026   3
   1  15   0 8115.42 355.855   6
  -1 -15   0 7687.65 242.581   1
   1  15   1 8690.35 375.933   6
   1  15   1 8631.83 237.418   2
   1  15   2 17003.2 446.308   5
  -1 -15  -2 16254.8 258.699   1
   1  15   2 16948.1 346.753   2
   1  15   2 17232.6 535.858   4
   1  15   2 16941.7 272.672   3
   1  15   3 30294.4 698.712   4
   1  15   3 29749.8 500.279   2
  -1 -15  -3 30115.8 315.693   1
   1  15   3 31665.8 347.397   3
   1  15   3 30722.7 570.003   5
   1  15   4 8482.12 305.147   2
   1  15   4 8632.87 305.367   5
   1  15   5 180.943 66.8412   5
   1  15   5 342.046 171.428   4
   1  15   5 294.200 86.8054   2
   1  15   6 98947.8 1032.56   5
   1  15   6 99520.2 1218.27   2
   1  15   7 916.460 174.133   2
   1  15   7 1176.82 218.047   4
   1  15   7 1061.26 125.603   5
   1  15   8 38534.4 674.188   5
   1  15   8 39872.0 1036.50   4
   1  15   9 62.1204 219.493   4
   1  15  10-54.4995 150.604   4
   1  15  11 7452.38 523.555   4
   1  15  12 232.422 239.755   4
   1  15  13 2747.96 357.586   4
   1  15  14 3256.64 397.286   4
  -1 -16  14 1283.46 300.748   3
  -1 -16  13-106.850 168.309   3
  -1 -16  12 19257.6 875.320   3
   1  16 -12 20410.3 746.979   6
  -1 -16  11 814.602 233.253   3
   1  16 -11 1213.60 208.673   6
  -1 -16  10 898.343 218.426   3
   1  16 -10 855.658 173.608   6
  -1 -16   9 6775.24 459.743   3
   1  16  -9 7270.64 404.750   6
  -1 -16   8 90572.2 1526.26   3
   1  16  -8 91797.3 1375.84   6
   1  16  -7 31681.6 779.052   6
  -1 -16   7 31465.5 854.321   3
  -1 -16   6 3851.61 296.046   3
   1  16  -6 4006.42 291.220   6
  -1 -16   5 95265.6 1316.61   3
   1  16  -5 99838.8 1304.22   6
   1  16  -4 54966.9 949.299   6
  -1 -16   4 54203.9 914.327   3
  -1 -16   3 366.162 96.7027   3
   1  16  -3 202.696 104.513   6
   1  16  -2 137.138 103.125   6
  -1 -16   2 163.691 77.2472   3
   1  16  -1 16331.7 509.358   6
  -1 -16   1 16437.0 392.333   3
   1  16   0 8140.56 369.992   6
  -1 -16   0 8007.44 254.838   1
   1  16   1 1263.45 102.067   2
   1  16   1 1191.33 189.686   6
  -1 -16  -1 1111.05 97.4380   1
   1  16   1 1046.17 134.427   5
   1  16   2 14820.0 328.255   2
   1  16   2 15539.6 509.395   4
  -1 -16  -2 14333.0 257.131   1
   1  16   2 15836.6 277.528   3
   1  16   2 15439.6 436.846   5
  -1 -16  -3 474.123 48.5643   1
   1  16   3 487.578 46.9546   3
   1  16   3 570.084 123.421   5
   1  16   3 729.023 113.271   2
   1  16   4 44879.8 682.909   2
   1  16   4 46323.0 931.680   4
   1  16   4 47288.7 743.155   5
   1  16   4 47429.6 463.172   3
   1  16   5 1318.24 136.291   5
   1  16   5 981.118 136.984   2
   1  16   6 100135. 1219.02   2
   1  16   6 103213. 1503.09   4
   1  16   6 101478. 1080.67   5
   1  16   7 1434.09 244.631   4
   1  16   7 1278.05 181.714   2
   1  16   7 1239.00 138.346   5
   1  16   8 59105.9 1265.48   4
   1  16   8 59871.9 856.862   5
   1  16   9 136.265 209.177   4
   1  16  10 781.055 195.508   4
   1  16  11 2846.22 378.811   4
   1  16  12 10371.8 650.888   4
   1  16  13 328.136 236.454   4
   1  16  14 668.992 263.204   4
  -1 -17  14 5097.24 535.345   3
  -1 -17  13 2196.23 351.486   3
  -1 -17  12 2611.44 370.589   3
   1  17 -12 2396.05 274.983   6
   1  17 -11 10773.8 533.349   6
  -1 -17  11 10473.6 631.580   3
  -1 -17  10 440.163 183.270   3
   1  17 -10 143.624 120.563   6
   1  17  -9 4530.60 329.563   6
  -1 -17   9 4453.69 385.710   3
  -1 -17   8 16589.4 676.266   3
   1  17  -8 16679.2 594.330   6
  -1 -17   7 21540.4 719.047   3
   1  17  -7 21446.2 669.932   6
   1  17  -6 8451.89 407.534   6
  -1 -17   6 8695.26 436.537   3
   1  17  -5 95089.4 1323.96   6
  -1 -17   5 92873.8 1306.82   3
  -1 -17   4 51084.5 913.570   3
   1  17  -4 52147.0 961.413   6
   1  17  -3 40300.6 823.919   6
  -1 -17   3 38887.9 732.450   3
  -1 -17   2 826.576 111.438   3
   1  17  -2 761.916 142.061   6
   1  17  -1 2164.69 224.069   6
  -1 -17   1 2046.79 145.891   3
  -1 -17   0 650.057 99.7914   1
   1  17   0 1059.28 186.409   6
   1  17   1 13254.4 297.421   2
   1  17   1 13457.7 481.058   6
   1  17   1 13402.1 429.616   5
  -1 -17  -1 12510.2 293.396   1
   1  17   2 16959.8 471.643   5
   1  17   2 16832.4 533.834   4
  -1 -17  -2 15832.6 285.739   1
   1  17   2 17231.7 349.235   2
   1  17   3 43663.7 737.690   5
  -1 -17  -3 41883.5 411.243   1
   1  17   3 43991.9 450.951   3
   1  17   3 42932.6 593.502   2
   1  17   3 43425.5 877.865   4
   1  17   4 28281.3 546.828   2
   1  17   4 28209.0 598.696   5
   1  17   5 41184.6 710.011   5
   1  17   5 40182.3 702.785   2
   1  17   5 40120.6 926.975   4
   1  17   6 25963.8 622.558   2
   1  17   6 26432.8 784.737   4
   1  17   6 25533.2 563.822   5
   1  17   7 15199.5 439.128   5
   1  17   7 15320.2 627.490   4
   1  17   8 2265.20 372.471   4
   1  17   9 5508.90 454.704   4
   1  17  10 1114.23 232.231   4
   1  17  11 8600.21 572.758   4
   1  17  12 4037.92 427.508   4
   1  17  13 16522.5 841.054   4
   1  17  14 921.831 257.788   4
  -1 -18  13 956.505 288.083   3
  -1 -18  12 562.466 243.443   3
   1  18 -12 133.655 148.803   6
   1  18 -11 821.376 218.073   6
  -1 -18  11 734.762 214.391   3
  -1 -18  10 6217.42 472.452   3
   1  18 -10 7068.47 425.184   6
  -1 -18   9 1472.67 244.989   3
   1  18  -9 1415.63 197.295   6
  -1 -18   8 160.506 135.864   3
   1  18  -8 180.735 121.272   6
  -1 -18   7 319.279 152.203   3
   1  18  -7 4.41232 133.360   6
  -1 -18   6 1406.76 204.953   3
   1  18  -6 1717.98 218.681   6
   1  18  -5 2142.63 228.540   6
  -1 -18   5 2285.66 241.136   3
  -1 -18   4 3932.44 269.420   3
   1  18  -4 4033.02 298.877   6
   1  18  -3 9200.71 410.083   6
  -1 -18   3 9081.72 366.999   3
   1  18  -2 5519.80 328.482   6
  -1 -18   2 5518.43 264.115   3
  -1 -18   1 391.705 72.2932   3
   1  18  -1 387.346 130.143   6
  -1 -18   0 5039.59 228.872   1
   1  18   0 4821.20 316.826   6
   1  18   1 5512.63 202.431   2
  -1 -18  -1 5342.45 210.946   1
   1  18   1 6226.42 407.483   6
   1  18   1 6330.62 317.569   5
   1  18   2 1762.01 215.159   4
  -1 -18  -2 1410.59 100.461   1
   1  18   2 1531.69 117.841   2
   1  18   2 1736.88 183.809   5
   1  18   3 3423.07 187.138   2
  -1 -18  -3 3208.45 126.375   1
   1  18   3 3535.31 247.634   5
   1  18   4 148535. 1400.75   5
   1  18   4 144018. 1203.58   2
   1  18   4 145955. 1716.54   4
   1  18   5 2405.38 213.618   2
   1  18   5 2172.11 196.765   5
   1  18   6 38.1306 100.407   2
   1  18   6 96.1200 231.681   4
   1  18   6 262.595 95.6680   5
   1  18   7 15329.4 642.052   4
   1  18   7 14686.1 441.237   5
   1  18   8 5647.52 429.565   4
   1  18   9 16065.8 719.452   4
   1  18  10 8002.56 522.064   4
   1  18  11 3387.78 392.750   4
   1  18  12-55.0271 150.073   4
   1  18  13 2115.54 495.608   4
  -1 -19  13 8998.64 659.969   3
  -1 -19  12-55.3450 159.743   3
   1  19 -12 69.9080 138.979   6
  -1 -19  11 639.058 225.004   3
   1  19 -11 581.575 170.835   6
  -1 -19  10 218.289 175.264   3
   1  19 -10-10.4193 138.042   6
  -1 -19   9 13486.9 658.681   3
   1  19  -9 13887.4 587.248   6
  -1 -19   8 13008.4 600.394   3
   1  19  -8 12507.6 543.443   6
   1  19  -7 12562.8 530.248   6
  -1 -19   7 12297.7 557.002   3
   1  19  -6 71.1357 118.360   6
  -1 -19   6 432.168 141.315   3
   1  19  -5 43391.2 925.740   6
  -1 -19   5 40098.4 896.518   3
   1  19  -4-245.088 138.105   6
  -1 -19   4 129.073 107.037   3
   1  19  -3 46929.5 939.631   6
  -1 -19   3 46539.0 837.268   3
  -1 -19   2 5525.37 271.508   3
   1  19  -2 5995.48 356.179   6
   1  19  -1 1975.12 223.198   6
  -1 -19   1 1996.83 154.254   3
  -1 -19   0 40907.7 633.454   1
   1  19   0 43533.3 556.551   2
   1  19   0 42169.5 902.190   6
   1  19   1 60613.8 636.977   2
   1  19   1 60090.7 959.836   5
   1  19   1 60674.9 1082.30   6
  -1 -19  -1 58396.2 670.422   1
   1  19   2 4.99608 49.6646   2
   1  19   2 3.66904 121.746   4
   1  19   2 58.4271 89.7805   5
  -1 -19  -2 54.1910 48.7520   1
   1  19   3 34228.5 704.891   5
   1  19   3 34372.8 830.478   4
   1  19   3 34165.8 526.579   2
   1  19   4 7160.71 358.056   5
  -1 -19  -4 6642.02 176.019   1
   1  19   5 106448. 1225.47   5
   1  19   5 104945. 1558.03   4
   1  19   5 104435. 1122.80   2
   1  19   6 10737.0 390.892   5
   1  19   6 11196.9 405.818   2
   1  19   6 11610.4 545.811   4
   1  19   7 754.255 233.806   4
   1  19   7 637.032 113.492   5
   1  19   8 2585.15 295.650   4
   1  19   9 6273.06 492.415   4
   1  19  10 1784.94 337.648   4
   1  19  11 1157.14 291.725   4
   1  19  12-436.635 212.223   4
   1  19  13 12377.6 753.048   4
  -1 -20  13 2605.01 397.801   3
  -1 -20  12-205.332 175.910   3
   1  20 -11-68.3261 126.792   6
  -1 -20  11 142.414 151.767   3
  -1 -20  10 3266.83 362.167   3
   1  20 -10 3306.86 316.414   6
  -1 -20   9 11040.9 604.679   3
   1  20  -9 11588.8 543.063   6
   1  20  -8 2857.71 274.039   6
  -1 -20   8 2501.91 294.846   3
   1  20  -7 1231.81 188.292   6
  -1 -20   7 973.030 181.934   3
  -1 -20   6 706.009 155.122   3
   1  20  -6 607.576 156.314   6
   1  20  -5 640.143 230.439   6
  -1 -20   5 254.307 154.313   3
   1  20  -4 10046.5 456.568   6
  -1 -20   4 9573.99 421.031   3
  -1 -20   3 234.487 114.087   3
   1  20  -3 367.947 154.694   6
  -1 -20   2 1583.78 170.048   3
   1  20  -2 1310.74 195.915   6
   1  20  -1 9209.73 446.298   6
  -1 -20   1 8680.17 319.653   3
   1  20   0 1617.71 123.624   2
  -1 -20   0 1736.88 184.557   1
   1  20   1 51611.8 590.780   2
  -1 -20  -1 49650.0 641.394   1
   1  20   1 51961.4 1023.32   6
   1  20   1 51937.4 926.287   5
   1  20   2 2222.50 232.675   4
  -1 -20  -2 2189.87 130.856   1
   1  20   2 2621.23 215.254   5
   1  20   3 14092.7 480.475   5
   1  20   3 14301.3 561.692   4
   1  20   3 13396.9 329.034   2
   1  20   4 111585. 1299.39   5
   1  20   4 109337. 1029.12   2
   1  20   4 109165. 1567.93   4
   1  20   5 771.858 157.786   5
   1  20   5 483.736 140.623   2
   1  20   6 8228.78 349.546   2
   1  20   6 8718.27 496.322   4
   1  20   6 8135.96 352.803   5
   1  20   7 19007.2 536.710   5
   1  20   7 19271.9 734.444   4
   1  20   8 1806.54 277.150   4
   1  20   9 525.121 223.756   4
   1  20  10 17.2379 166.753   4
   1  20  11 1984.88 303.638   4
   1  20  12 705.232 256.722   4
   1  20  13 2577.55 467.912   4
  -1 -21  13 715.707 275.581   3
  -1 -21  12 158.497 188.090   3
  -1 -21  11 1019.07 270.447   3
   1  21 -11 735.670 183.644   6
  -1 -21  10-23.5661 171.866   3
   1  21 -10 477.969 175.411   6
  -1 -21   9 1704.65 271.241   3
   1  21  -9 1475.71 239.810   6
   1  21  -8 9506.09 503.639   6
  -1 -21   8 9473.18 545.619   3
  -1 -21   7 3278.64 318.053   3
   1  21  -7 2486.97 274.439   6
  -1 -21   6 11646.4 539.926   3
   1  21  -6 12074.1 530.688   6
   1  21  -5 88530.4 1408.35   6
  -1 -21   5 89726.4 1371.95   3
   1  21  -4 9220.74 454.285   6
  -1 -21   4 9134.89 416.966   3
   1  21  -3 5586.42 374.889   6
  -1 -21   3 5210.34 302.433   3
   1  21  -2 68.7737 133.285   6
  -1 -21   2-5.84038 71.4166   3
   1  21  -1 24325.4 720.625   6
  -1 -21   1 23798.4 537.335   3
   1  21   0 31518.8 475.702   2
   1  21   0 31971.3 821.357   6
  -1 -21  -1 245.152 127.692   1
   1  21   1 570.890 93.6291   2
  -1 -21  -2 3009.66 152.604   1
   1  21   2 3180.41 149.544   2
   1  21   2 3173.67 281.026   4
   1  21   2 3196.58 249.441   5
   1  21   3 6884.73 236.199   2
   1  21   3 7342.25 367.038   5
   1  21   3 7197.21 417.349   4
   1  21   4 15758.6 393.285   2
   1  21   4 15185.0 517.431   5
   1  21   5 17161.4 533.754   5
   1  21   5 18232.8 690.276   4
   1  21   6 3912.79 365.130   4
   1  21   6 3949.66 259.257   5
   1  21   7 4239.46 391.374   4
   1  21   8 4287.70 403.071   4
   1  21   9 520.565 286.697   4
   1  21  10 2635.44 337.103   4
   1  21  11 182.350 224.142   4
   1  21  12 31.2621 185.290   4
   1  21  13 409.905 226.121   4
  -1 -22  13 1512.14 293.565   3
  -1 -22  12 1163.37 303.677   3
  -1 -22  11 12752.8 724.857   3
   1  22 -11 13238.0 637.288   6
   1  22 -10 227.245 140.485   6
  -1 -22  10 610.537 227.194   3
   1  22  -9 5405.28 388.237   6
  -1 -22   9 5064.03 427.129   3
  -1 -22   8 11700.7 604.273   3
   1  22  -8 12286.2 575.314   6
   1  22  -7 12283.2 560.238   6
  -1 -22   7 12104.2 583.512   3
  -1 -22   6 4586.09 350.692   3
   1  22  -6 5185.48 366.390   6
  -1 -22   5 3390.09 295.419   3
   1  22  -5 3479.69 368.836   6
  -1 -22   4 20329.2 627.579   3
   1  22  -4 21207.1 691.116   6
  -1 -22   3 23977.3 637.136   3
   1  22  -3 25021.2 754.835   6
  -1 -22   2 11127.9 408.183   3
   1  22  -2 11071.4 496.030   6
   1  22  -1 5746.36 390.283   6
   1  22   0 8359.34 417.895   5
   1  22   0 8427.64 461.682   6
   1  22   0 7816.96 239.222   2
   1  22   1 21268.4 628.741   5
  -1 -22  -1 19864.1 431.780   1
   1  22   2 2664.74 239.773   5
   1  22   2 2677.78 291.426   4
  -1 -22  -2 2394.16 143.859   1
   1  22   3 7340.38 427.822   4
   1  22   3 8030.53 387.035   5
   1  22   4 5183.49 310.470   5
   1  22   4 5181.81 375.605   4
   1  22   5 20192.3 590.141   5
   1  22   5 21281.1 745.403   4
   1  22   6 11220.0 581.541   4
   1  22   6 11050.2 437.417   5
   1  22   7 167.821 168.644   4
   1  22   8 6569.77 511.330   4
   1  22   9 17620.8 795.067   4
   1  22  10 2311.09 326.619   4
   1  22  11 908.137 253.762   4
   1  22  12 1776.20 370.186   4
  -1 -23  12 146.150 175.259   3
  -1 -23  11 714.078 268.363   3
   1  23 -11 1273.13 269.620   6
  -1 -23  10 4210.88 412.776   3
   1  23 -10 5301.63 429.978   6
  -1 -23   9 1371.85 263.617   3
   1  23  -9 1249.20 217.970   6
  -1 -23   8 6980.28 484.182   3
   1  23  -8 6718.25 443.317   6
  -1 -23   7 1865.28 263.864   3
   1  23  -7 1926.63 272.936   6
   1  23  -6 51.9543 127.891   6
  -1 -23   6 101.832 137.392   3
   1  23  -5 906.387 201.817   6
  -1 -23   5 659.459 147.522   3
  -1 -23   4 228.719 113.840   3
   1  23  -4 127.897 167.011   6
  -1 -23   3 9743.99 417.663   3
   1  23  -3 10655.4 517.520   6
  -1 -23   2 579.158 126.270   3
   1  23  -2 650.341 181.740   6
   1  23  -1 763.207 200.249   6
   1  23   0 6486.10 377.931   5
   1  23   0 6842.50 424.955   6
  -1 -23  -1 780.306 123.646   1
   1  23   1 1108.19 185.977   5
   1  23   2 19869.5 681.367   4
   1  23   2 20755.5 629.376   5
   1  23   3 7690.65 444.391   4
   1  23   3 7388.47 380.901   5
   1  23   4 6264.62 344.431   5
   1  23   4 5800.99 398.601   4
   1  23   5 1092.05 167.866   5
   1  23   5 1741.82 284.218   4
   1  23   6 16087.5 537.854   5
   1  23   6 16282.5 698.675   4
   1  23   7 264.279 203.230   4
   1  23   8 12303.8 656.194   4
   1  23   9 702.797 313.833   4
   1  23  10 1366.00 320.128   4
   1  23  11 5026.21 478.291   4
   1  23  12 3153.17 467.022   4
  -1 -24  12 2489.51 386.232   3
  -1 -24  11 954.992 255.350   3
   1  24 -10 12407.6 627.978   6
  -1 -24  10 12234.7 705.736   3
  -1 -24   9 10384.9 611.295   3
   1  24  -9 11519.0 598.514   6
  -1 -24   8 2659.17 303.652   3
   1  24  -8 2886.54 326.566   6
   1  24  -7 7007.35 454.177   6
  -1 -24   7 6738.17 458.800   3
  -1 -24   6 12793.2 585.902   3
   1  24  -6 13336.5 594.627   6
  -1 -24   5 2383.06 243.646   3
   1  24  -5 2780.28 279.809   6
   1  24  -4 3915.30 336.445   6
  -1 -24   4 3666.39 289.517   3
   1  24  -3 16322.8 642.171   6
  -1 -24   3 16450.4 548.911   3
   1  24  -2 432.386 136.423   6
  -1 -24   2 695.352 127.142   3
   1  24  -1 8106.96 458.221   6
   1  24   0 12028.4 553.550   6
   1  24   0 10999.8 496.595   5
   1  24   1 88.9285 100.851   5
   1  24   1 173.958 124.887   4
   1  24   2 582.500 162.414   5
   1  24   2 890.690 210.214   4
   1  24   3 6108.82 359.409   5
   1  24   3 5999.74 404.669   4
   1  24   4 263.535 145.850   5
   1  24   4 433.987 214.369   4
   1  24   5 3136.14 257.097   5
   1  24   5 3310.34 337.504   4
   1  24   6 475.057 271.762   4
   1  24   6-176.959 99.2049   5
   1  24   7 9970.19 570.939   4
   1  24   8 1290.86 291.844   4
   1  24   9 5879.76 486.533   4
   1  24  10 4470.94 459.676   4
   1  24  11-38.3164 197.127   4
   1  24  12 2459.23 378.104   4
  -1 -25  12 7432.27 591.045   3
  -1 -25  11 1828.31 309.394   3
  -1 -25  10-142.796 187.270   3
   1  25 -10 131.140 150.380   6
  -1 -25   9 704.170 211.216   3
   1  25  -9 509.832 185.887   6
  -1 -25   8 2331.07 292.331   3
   1  25  -8 2365.65 282.513   6
   1  25  -7 2369.57 308.988   6
  -1 -25   7 2509.77 308.692   3
   1  25  -6 6453.55 452.228   6
  -1 -25   6 6584.79 436.544   3
  -1 -25   5 391.899 152.098   3
   1  25  -5 256.361 161.013   6
  -1 -25   4 11266.2 493.828   3
   1  25  -4 11311.2 552.970   6
   1  25  -3 2457.91 288.451   6
  -1 -25   3 1931.39 207.564   3
   1  25  -2 14259.7 623.001   6
  -1 -25   2 14853.0 497.761   3
   1  25  -1 4179.88 360.069   6
   1  25   0 8191.39 444.345   5
   1  25   0 8215.24 478.838   6
   1  25   1 1890.73 235.737   4
   1  25   1 1801.28 213.684   5
   1  25   2 1505.92 197.942   5
   1  25   2 1622.33 251.647   4
   1  25   3 2040.26 227.127   5
   1  25   3 2124.83 280.981   4
   1  25   4 16456.0 583.998   5
   1  25   4 16229.7 672.744   4
   1  25   5 856.628 163.556   5
   1  25   5 976.550 214.834   4
   1  25   6 17369.1 750.393   4
   1  25   7 352.193 266.902   4
   1  25   8 1272.88 276.735   4
   1  25   9 340.201 237.315   4
   1  25  10 10067.0 659.499   4
   1  25  11 2774.22 371.410   4
  -1 -26  12 155.012 222.103   3
  -1 -26  11 323.549 201.920   3
   1  26 -10 549.099 198.627   6
  -1 -26  10 146.107 199.478   3
  -1 -26   9 4557.61 437.859   3
   1  26  -9 5132.28 422.903   6
  -1 -26   8 3315.46 360.425   3
   1  26  -8 3430.65 351.316   6
  -1 -26   7 1682.76 250.251   3
   1  26  -7 1895.64 279.013   6
   1  26  -6 14735.1 669.438   6
  -1 -26   6 13877.1 627.793   3
   1  26  -5 9915.17 535.486   6
  -1 -26   5 10139.1 503.280   3
   1  26  -4 2477.82 303.487   6
  -1 -26   4 2361.52 250.197   3
   1  26  -3 3449.30 338.490   6
  -1 -26   3 3189.70 257.927   3
   1  26  -2 13716.1 624.073   6
   1  26  -1 904.917 189.951   5
   1  26  -1 1375.04 237.159   6
   1  26   0 2242.18 254.921   5
   1  26   1 1503.36 221.830   5
   1  26   1 1575.23 234.502   4
   1  26   2 3304.65 306.775   5
   1  26   2 3251.35 338.702   4
   1  26   3 3553.25 341.672   4
   1  26   3 3018.48 277.353   5
   1  26   4 4356.94 395.253   4
   1  26   4 4377.59 325.860   5
   1  26   5 2062.60 228.363   5
   1  26   5 1420.29 234.000   4
   1  26   6 11648.9 635.994   4
   1  26   7 15696.2 749.389   4
   1  26   8 1868.88 319.695   4
   1  26   9 2641.17 386.911   4
   1  26  10 1517.56 358.263   4
   1  26  11 445.506 239.328   4
  -1 -27  11 263.519 174.114   3
  -1 -27  10 7534.00 563.863   3
   1  27 -10 7081.67 495.707   6
  -1 -27   9 4602.41 441.445   3
   1  27  -9 5286.23 439.683   6
  -1 -27   8 53.8824 139.251   3
   1  27  -8 111.412 153.628   6
  -1 -27   7 11947.9 605.371   3
   1  27  -7 13245.8 636.178   6
   1  27  -6 1546.69 261.592   6
  -1 -27   6 1475.69 241.634   3
   1  27  -5 1418.87 255.891   6
  -1 -27   5 1472.44 233.401   3
   1  27  -4 4054.49 361.008   6
  -1 -27   4 3791.75 303.741   3
   1  27  -3 4216.59 365.091   6
  -1 -27   3 4129.00 295.399   3
   1  27  -2 3687.89 363.327   6
   1  27  -1 5726.14 403.591   5
   1  27  -1 6171.73 431.891   6
   1  27   0 2500.02 276.571   5
   1  27   1 3770.77 324.380   5
   1  27   1 3441.36 348.880   4
   1  27   2 31825.7 940.561   4
   1  27   2 31594.0 868.736   5
   1  27   3 3209.01 335.112   4
   1  27   3 3130.21 287.289   5
   1  27   4 2188.71 244.146   5
   1  27   4 2384.23 290.898   4
   1  27   5 732.633 171.960   5
   1  27   5 881.603 244.401   4
   1  27   6 343.770 247.557   4
   1  27   7 964.450 255.783   4
   1  27   8 1372.62 286.515   4
   1  27   9 4545.04 463.409   4
   1  27  10 2810.71 396.835   4
   1  27  11 12.1588 189.258   4
  -1 -28  11 1424.57 318.865   3
  -1 -28  10 611.857 214.603   3
   1  28  -9 1576.40 280.592   6
  -1 -28   9 1811.81 305.036   3
   1  28  -8 165.466 151.354   6
  -1 -28   8 99.5479 153.944   3
   1  28  -7 7487.87 505.135   6
  -1 -28   7 7776.79 508.230   3
   1  28  -6 1799.64 281.871   6
  -1 -28   6 1701.38 257.359   3
  -1 -28   5 883.475 192.038   3
   1  28  -5 797.444 208.151   6
  -1 -28   4 146.078 112.377   3
   1  28  -4 33.1225 145.175   6
   1  28  -3 109.413 150.655   6
   1  28  -2 310.134 169.246   6
   1  28  -1 10049.7 568.273   6
   1  28  -1 10079.3 544.268   5
   1  28   0 1672.03 240.746   5
   1  28   1 27337.8 838.274   5
   1  28   1 26775.2 866.028   4
   1  28   2 661.435 210.198   5
   1  28   2 973.225 285.207   4
   1  28   3 4861.17 364.326   5
   1  28   3 5465.12 426.784   4
   1  28   4 1535.26 253.467   4
   1  28   4 1705.58 230.314   5
   1  28   5 10842.3 613.062   4
   1  28   6 5896.79 484.548   4
   1  28   7 870.021 239.340   4
   1  28   8 88.9738 200.003   4
   1  28   9 336.321 242.301   4
   1  28  10 669.222 267.046   4
  -1 -29  11 1540.84 301.863   3
  -1 -29  10 794.420 248.319   3
   1  29  -9 103.106 170.279   6
  -1 -29   9 117.194 165.999   3
  -1 -29   8 475.167 211.664   3
   1  29  -8 660.972 216.521   6
  -1 -29   7 1307.87 247.512   3
   1  29  -7 1394.34 271.408   6
   1  29  -6 864.854 213.972   6
  -1 -29   6 809.165 194.747   3
   1  29  -5 16424.7 732.225   6
  -1 -29   5 15426.7 648.460   3
   1  29  -4 5.79141 144.487   6
  -1 -29   4-243.159 122.232   3
   1  29  -3 1166.23 231.424   6
   1  29  -2 3295.54 353.085   6
   1  29  -2 3228.02 335.143   5
   1  29  -1 19235.5 749.600   5
   1  29   0 1045.00 198.060   5
   1  29   1 675.386 187.356   5
   1  29   1 1270.33 251.968   4
   1  29   2 4855.88 366.955   5
   1  29   2 4553.56 401.468   4
   1  29   3 7192.69 491.486   4
   1  29   3 6802.80 423.222   5
   1  29   4 2356.76 265.338   5
   1  29   4 2339.69 318.544   4
   1  29   5 5831.47 483.128   4
   1  29   6 514.638 249.079   4
   1  29   7 1331.55 279.508   4
   1  29   8 760.454 237.035   4
   1  29   9 283.514 231.885   4
   1  29  10 329.682 253.509   4
  -1 -30  10 473.865 218.039   3
  -1 -30   9 1382.43 264.605   3
   1  30  -9 1024.12 245.876   6
   1  30  -8 5109.11 447.807   6
  -1 -30   8 4883.79 443.922   3
   1  30  -7 2567.66 330.998   6
  -1 -30   7 2304.72 308.241   3
   1  30  -6 1118.52 235.063   6
  -1 -30   6 1335.05 237.547   3
  -1 -30   5 282.505 178.923   3
   1  30  -5 195.342 221.590   6
   1  30  -4 7720.96 517.251   6
   1  30  -3 215.441 178.969   6
   1  30  -2 5617.73 438.342   5
   1  30  -2 6045.11 463.381   6
   1  30  -1 442.472 206.951   5
   1  30   0 2786.18 305.036   5
   1  30   0 2441.54 296.269   4
   1  30   1 3406.41 332.280   5
   1  30   1 3763.63 374.201   4
   1  30   2 3681.64 388.548   4
   1  30   2 3717.45 348.909   5
   1  30   3 7292.55 449.769   5
   1  30   3 7354.29 507.848   4
   1  30   4 5599.77 395.524   5
   1  30   4 5387.86 458.565   4
   1  30   5 514.771 254.410   4
   1  30   6 3451.43 392.685   4
   1  30   7 5377.42 483.369   4
   1  30   8 1408.27 315.270   4
   1  30   9 1551.19 319.346   4
  -1 -31  10-100.608 168.186   3
  -1 -31   9 1110.58 272.813   3
   1  31  -8 383.987 197.246   6
  -1 -31   8 94.3912 154.400   3
  -1 -31   7 3713.19 382.040   3
   1  31  -7 3214.00 375.301   6
  -1 -31   6 675.559 196.566   3
   1  31  -6 699.900 219.888   6
   1  31  -5 2713.71 348.391   6
   1  31  -4 4615.71 426.744   6
   1  31  -3 8579.59 558.567   5
   1  31  -3 7340.41 513.372   6
   1  31  -2 4257.98 397.671   5
   1  31  -1 715.058 193.893   5
   1  31   0 3310.38 346.766   5
   1  31   0 2858.05 321.513   4
   1  31   1 2519.04 312.786   4
   1  31   1 2444.18 300.447   5
   1  31   2 16572.5 739.711   4
   1  31   2 16469.5 697.093   5
   1  31   3 1869.94 278.497   4
   1  31   3 2362.14 289.328   5
   1  31   4 6859.31 533.160   4
   1  31   5 5290.39 458.515   4
   1  31   6 5038.38 463.740   4
   1  31   7 13.3445 189.411   4
   1  31   8 5755.93 523.608   4
   1  31   9 1431.24 319.030   4
  -1 -32  10 4364.24 462.215   3
  -1 -32   9 994.558 259.583   3
  -1 -32   8 379.102 198.243   3
   1  32  -8 291.967 199.662   6
   1  32  -7 835.822 256.965   6
   1  32  -6 6263.34 502.087   6
   1  32  -5 350.575 205.295   6
   1  32  -4 418.828 209.951   6
   1  32  -3 597.648 241.055   5
   1  32  -3 1026.08 244.449   6
   1  32  -2 17424.8 774.739   5
   1  32  -1 1293.26 241.069   5
   1  32   0 3372.70 348.672   5
   1  32   0 4306.22 415.697   4
   1  32   1 2458.38 324.798   4
   1  32   1 3075.28 341.992   5
   1  32   2 1397.10 249.056   5
   1  32   2 1500.50 304.245   4
   1  32   3-304.254 198.372   4
   1  32   3-35.8278 131.069   5
   1  32   4 16360.8 794.594   4
   1  32   5-169.307 183.423   4
   1  32   6 667.666 270.320   4
   1  32   7 82.5277 197.994   4
   1  32   8 2038.90 369.316   4
   1  33  -8 1398.34 311.971   6
   1  33  -7 823.282 258.295   6
   1  33  -6 606.323 249.129   6
   1  33  -5 903.662 252.442   6
   1  33  -4 3312.58 383.231   6
   1  33  -4 2486.11 355.085   5
   1  33  -3 4111.88 406.951   5
   1  33  -3 4760.95 440.680   6
   1  33  -2 473.998 200.537   5
   1  33  -1-9.02828 150.868   5
   1  33   0 9015.75 557.662   5
   1  33   0 9158.18 577.268   4
   1  33   1 6385.87 507.518   4
   1  33   1 6344.15 472.950   5
   1  33   2 2573.08 310.755   5
   1  33   2 2206.11 304.435   4
   1  33   3 308.906 174.874   5
   1  33   3 207.511 183.685   4
   1  33   4 8821.98 598.150   4
   1  33   5 1037.51 281.679   4
   1  33   6 2985.58 386.668   4
   1  33   7 437.277 223.252   4
   1  33   8 1569.09 336.200   4
   1  34  -7 869.125 275.919   6
   1  34  -6 927.991 261.183   6
   1  34  -5 638.098 252.745   6
   1  34  -4 2209.07 332.248   5
   1  34  -4 2175.92 339.366   6
   1  34  -3 2420.59 338.764   5
   1  34  -2 504.955 193.776   5
   1  34  -1 970.696 259.598   5
   1  34  -1 983.188 267.788   4
   1  34   0 307.355 199.157   5
   1  34   0 285.388 203.077   4
   1  34   1 13538.3 709.882   4
   1  34   1 13351.9 677.520   5
   1  34   2 2488.47 309.268   5
   1  34   2 3026.10 351.364   4
   1  34   3 4114.72 413.476   4
   1  34   4 1446.93 303.230   4
   1  34   5 243.213 176.053   4
   1  34   6 1481.19 325.687   4
   1  34   7 2608.47 364.231   4
   1  35  -7 1303.50 283.504   6
   1  35  -6 19.0937 193.296   6
   1  35  -5 7969.86 582.697   6
   1  35  -5 8420.90 622.363   5
   1  35  -4 2401.01 356.256   5
   1  35  -3 67.3165 182.433   5
   1  35  -2 546.651 230.422   5
   1  35  -1 24894.2 963.782   5
   1  35  -1 25773.7 977.446   4
   1  35   0 163.303 173.303   5
   1  35   0 261.610 189.320   4
   1  35   1 3415.64 384.166   5
   1  35   1 3583.06 417.079   4
   1  35   2 585.868 241.873   4
   1  35   2 103.115 175.744   5
   1  35   3 1851.27 308.293   4
   1  35   4 371.046 204.516   4
   1  35   5 138.115 231.289   4
   1  35   6 875.713 292.007   4
   1  36  -7 697.796 237.644   6
   1  36  -6 1282.43 304.301   6
   1  36  -5 1841.17 327.731   6
   1  36  -4 1828.59 338.564   5
   1  36  -3-234.424 174.113   5
   1  36  -2 6148.99 516.958   5
   1  36  -1 3296.38 405.884   5
   1  36  -1 3352.23 422.663   4
   1  36   0 243.391 212.099   4
   1  36   0-369.863 234.664   5
   1  36   1 2781.21 362.072   5
   1  36   1 3066.45 409.832   4
   1  36   2 628.758 194.788   5
   1  36   2 359.833 213.658   4
   1  36   3 135.921 190.470   4
   1  36   4 392.564 202.753   4
   1  36   5 7436.15 591.039   4
   1  37  -6 1199.52 297.637   6
   1  37  -3-56.7204 187.639   5
   1  37  -2 1615.27 300.336   5
   1  37  -2 2001.16 317.594   4
   1  37  -1 3786.67 422.994   4
   1  37  -1 3715.07 423.994   5
   1  37   0 1997.60 340.973   4
   1  37   0 1736.21 327.073   5
   1  37   1 7531.92 550.837   5
   1  37   1 7086.59 559.100   4
   1  37   2 2427.63 355.016   4
   1  37   3 156.291 163.702   4
   1  37   4 596.217 241.129   4
   1  37   5 285.721 212.612   4
   1  38  -2 1717.15 299.862   4
   1  38  -2 2372.07 362.149   5
   1  38  -1 944.156 254.977   5
   1  38  -1 715.564 241.998   4
   1  38   0 1953.74 316.569   5
   1  38   0 1937.94 334.598   4
   1  38   1 716.439 256.988   4
   1  38   1 397.606 203.517   5
   1  38   2 768.769 237.341   4
   1  38   3 767.354 235.056   4
   1  39  -2 846.871 245.789   4
   1  39  -1 2162.00 340.844   4
   1  39   0 274.791 184.083   5
   1  39   0 544.127 252.358   4
   1  39   1 1053.64 299.997   4
   1  39   2 419.139 188.623   4
  -2  37   3-70.3809 176.161   5
  -2  37   2-160.256 165.309   5
  -2  37   1 3767.93 456.686   5
  -2  37   0 1165.42 292.447   5
  -2  36   5 3254.58 403.131   5
  -2  36   4 84.4942 194.718   5
  -2  36   3 21.5565 162.548   5
  -2  36   2 552.733 253.729   5
  -2  36   1 8389.11 618.779   5
  -2  36   0 8002.16 628.996   5
  -2  36  -1 2665.25 380.999   5
  -2  36  -2 3186.89 415.285   5
  -2  35   6 387.604 191.596   5
  -2  35   5 416.923 245.546   5
  -2  35   4 2608.68 363.026   5
  -2  35   3 317.769 222.922   5
  -2  35   2 100.542 168.839   5
  -2  35   1 3587.54 431.422   5
  -2  35   0 4809.09 487.008   5
  -2  35  -1 4005.02 450.407   5
  -2  35  -2 1452.51 297.842   5
  -2  35  -3 336.311 232.581   5
  -2  35  -4 571.589 213.646   5
  -2  34   7 1734.93 310.764   5
  -2  34   6 20.3781 159.737   5
  -2  34   5 9355.96 622.326   5
  -2  34   4 2383.34 351.443   5
  -2  34   3 8105.83 592.061   5
  -2  34   2 160.075 197.618   5
  -2  34   1 2086.91 346.674   5
  -2  34   0 879.815 239.590   5
  -2  34  -1 998.352 266.571   5
  -2  34  -2 1272.87 280.168   5
  -2  34  -3 490.699 231.560   5
  -2  34  -4 715.536 246.521   5
   2 -34   4 693.696 195.135   1
   2 -34   5 206.181 193.792   1
  -2  34  -5-171.652 160.710   5
  -2  33   7 2388.65 336.811   5
  -2  33   6 3072.01 372.144   5
  -2  33   5 1509.94 316.780   5
  -2  33   4 7546.08 559.697   5
  -2  33   3 3681.72 397.411   5
  -2  33   2 9103.59 623.691   5
  -2  33   1 125.568 159.387   5
  -2  33   0 4306.74 435.736   5
  -2  33  -1 306.943 229.767   5
  -2  33  -2 1035.65 253.246   5
  -2  33  -3 7699.76 587.145   5
   2 -33   3 6173.29 467.491   1
   2 -33   4-18.6930 169.418   1
  -2  33  -4 568.013 239.857   5
  -2  33  -5 1644.42 309.445   5
   2 -33   5 1704.39 287.490   1
  -2  33  -6 393.490 230.777   5
   2 -33   6 104.857 180.076   1
  -2  32   7 131.745 166.876   5
  -2  32   6 9217.48 605.229   5
  -2  32   5 1972.82 312.676   5
  -2  32   4 3181.92 373.332   5
  -2  32   3-74.8807 172.989   5
  -2  32   2 6854.47 531.382   5
  -2  32   1 739.200 231.212   5
  -2  32   0 8606.88 589.313   5
  -2  32  -1 645.305 213.775   5
  -2  32  -2 3501.43 396.486   5
   2 -32   2 3850.99 358.016   1
  -2  32  -3 2030.78 362.275   5
   2 -32   3 2029.62 307.631   1
   2 -32   4 8820.43 570.292   1
  -2  32  -4 8925.67 640.907   5
  -2  32  -5-25.3373 164.036   5
   2 -32   5 127.977 167.226   1
   2 -32   6 165.687 178.515   1
  -2  32  -6 149.189 182.975   5
  -2  32  -7 4795.82 523.546   5
  -2  31  10 477.993 204.284   4
  -2  31   9 3237.34 404.281   4
  -2  31   8 130.027 163.941   4
  -2  31   8 186.267 155.500   5
  -2  31   7 397.424 185.963   5
  -2  31   7 444.525 197.838   4
  -2  31   6 3425.68 383.607   5
  -2  31   6 2938.15 349.892   4
  -2  31   5 1854.57 299.544   5
  -2  31   5 1560.99 255.196   4
  -2  31   4 240.594 170.772   5
  -2  31   4 998.929 239.354   4
  -2  31   3 322.360 198.038   5
  -2  31   3 57.3669 147.288   4
  -2  31   2 4498.51 428.715   5
  -2  31   1 178.290 192.515   5
  -2  31   0 7512.97 539.353   5
   2 -31   0 7438.22 454.492   1
   2 -31   1 493.669 177.271   1
  -2  31  -1 761.666 250.258   5
  -2  31  -2 6951.47 534.675   5
   2 -31   2 5517.59 412.479   1
   2 -31   3 21703.7 821.820   1
  -2  31  -3 23422.7 967.767   5
  -2  31  -4 12215.3 718.423   5
   2 -31   4 11252.2 622.937   1
  -2  31  -5 3573.31 411.805   5
   2 -31   5 3281.74 359.475   1
   2 -31   6 1817.52 291.986   1
  -2  31  -6 1987.68 334.778   5
  -2  31  -7 1789.29 361.437   5
  -2  31  -8 2617.36 395.622   5
  -2  30  10 289.951 208.458   4
  -2  30   9 611.037 219.358   4
  -2  30   8 784.202 213.836   5
  -2  30   8 546.015 236.441   4
  -2  30   7 181.273 190.356   4
  -2  30   7 27.0073 132.193   5
  -2  30   6 1347.34 243.893   5
  -2  30   6 1596.71 279.706   4
  -2  30   5 320.031 171.402   5
  -2  30   5 92.7389 137.577   4
  -2  30   4 2733.48 331.531   5
  -2  30   4 2719.86 301.096   4
  -2  30   3 9517.57 582.544   5
  -2  30   3 9649.76 521.021   4
  -2  30   2 1692.13 240.524   4
  -2  30   2 1809.14 289.214   5
  -2  30   1 3193.93 363.111   5
   2 -30  -1 3147.18 290.626   1
  -2  30   1 3464.18 310.822   4
   2 -30   0 3181.41 304.751   1
  -2  30   0 3047.30 360.958   5
  -2  30  -1 12991.1 689.920   5
   2 -30   1 12448.1 588.254   1
   2 -30   2 6787.80 455.020   1
  -2  30  -2 7576.75 544.179   5
   2 -30   3 7336.76 485.090   1
  -2  30  -3 8408.95 594.783   5
   2 -30   4 339.249 208.063   1
  -2  30  -4 638.947 265.737   5
  -2  30  -5 4799.60 480.826   5
   2 -30   5 3723.99 390.335   1
   2 -30   6 128.402 151.213   1
  -2  30  -6 373.115 219.316   5
  -2  30  -7 10395.6 677.119   5
  -2  30  -8 4115.08 461.110   5
  -2  30  -9 201.633 234.794   5
   2 -30   9 63.6392 160.763   3
  -2  29  11 6004.34 575.668   4
  -2  29  10 68.2532 179.868   4
  -2  29   9 363.445 184.639   4
  -2  29   8 5056.04 440.330   4
  -2  29   8 5517.59 460.276   5
  -2  29   7 1220.38 275.213   4
  -2  29   7 1453.45 266.549   5
  -2  29   6 928.100 235.572   4
  -2  29   6 1030.91 235.707   5
  -2  29   5 605.035 238.777   5
  -2  29   5 522.747 235.541   4
  -2  29   4 1473.37 265.989   5
  -2  29   4 1549.12 260.471   4
  -2  29   3 2488.10 331.194   5
  -2  29   3 2244.80 260.916   4
   2 -29  -2-164.460 134.342   1
  -2  29   2 206.571 165.187   5
  -2  29   2 75.2342 116.295   4
  -2  29   1 719.115 225.852   4
   2 -29  -1 348.875 168.572   1
  -2  29   1 904.105 255.171   5
  -2  29   0 474.401 189.354   5
  -2  29   0 279.422 136.729   4
   2 -29   0 265.643 150.710   1
  -2  29  -1 7522.54 526.890   5
   2 -29   1 6999.67 443.714   1
   2 -29   2 306.851 174.731   1
  -2  29  -2 526.393 215.410   5
  -2  29  -3 2296.18 329.784   5
   2 -29   3 2640.25 314.436   1
   2 -29   4 1376.51 264.136   1
  -2  29  -4 1754.72 300.634   5
   2 -29   5 12894.3 662.807   1
  -2  29  -5 14698.7 764.766   5
   2 -29   6-200.974 197.395   1
  -2  29  -6 223.002 221.199   5
  -2  29  -7 633.973 241.870   5
   2 -29   7 703.951 233.762   1
  -2  29  -8 178.338 196.726   5
   2 -29   8 916.415 275.567   3
  -2  29  -9 4678.21 482.289   5
   2 -29   9 4300.37 452.026   3
   2 -29  10 363.514 230.577   3
  -2  28  11 3450.32 414.989   4
  -2  28  10 1156.50 287.883   4
  -2  28   9 459.348 239.878   4
  -2  28   9 416.112 172.914   5
  -2  28   8 505.108 228.926   5
  -2  28   8 150.103 246.761   4
  -2  28   7 5768.93 459.919   5
  -2  28   7 5919.73 458.195   4
  -2  28   6 3818.27 375.089   5
  -2  28   6 3752.88 351.260   4
  -2  28   5 20222.7 814.393   5
  -2  28   5 20328.3 758.026   4
  -2  28   4 4836.41 390.172   4
  -2  28   4 5124.32 435.264   5
  -2  28   3 1286.21 254.037   5
  -2  28   3 1668.50 235.219   4
   2 -28  -3 1237.92 180.754   1
   2 -28  -2 3711.07 299.718   1
  -2  28   2 3779.76 318.492   4
  -2  28   2 3986.42 366.163   5
  -2  28   1 19306.6 658.743   4
   2 -28  -1 19016.6 665.845   1
  -2  28   1 19982.5 792.779   5
  -2  28   0 4645.84 406.909   5
  -2  28   0 4700.71 325.829   4
   2 -28   0 4135.46 325.594   1
  -2  28  -1 4012.42 401.046   5
   2 -28   1 3902.67 330.746   1
  -2  28  -1 3599.69 290.961   4
   2 -28   2 10657.6 548.379   1
  -2  28  -2 11258.3 636.408   5
  -2  28  -3 13839.3 695.534   5
   2 -28   3 13628.0 624.712   1
  -2  28  -4 1363.95 262.323   5
   2 -28   4 646.989 202.682   1
  -2  28  -5 3495.07 402.358   5
   2 -28   5 3338.31 350.956   1
   2 -28   6 178.021 185.792   1
  -2  28  -6 326.594 184.410   5
   2 -28   7 7081.84 539.374   1
  -2  28  -7 7123.80 561.857   5
   2 -28   8 214.011 171.757   3
  -2  28  -8 386.124 181.478   5
   2 -28   9 198.122 215.813   3
  -2  28  -9 438.859 225.911   5
   2 -28  10 1579.74 306.299   3
  -2  27  11 276.681 216.018   4
  -2  27  10 2137.42 323.203   4
  -2  27   9 8993.23 592.784   4
  -2  27   9 7804.79 518.885   5
  -2  27   8 8598.98 553.551   4
  -2  27   8 8184.75 525.979   5
  -2  27   7 3299.80 363.856   5
  -2  27   7 3391.71 380.721   4
  -2  27   6 35.8521 173.001   4
  -2  27   6 312.699 207.436   5
  -2  27   5 422.098 213.342   4
  -2  27   5 328.037 225.975   5
  -2  27   4 11899.7 623.750   5
  -2  27   4 12511.4 569.114   4
  -2  27   3 1539.45 246.376   5
  -2  27   3 1690.02 224.076   4
   2 -27  -2 449.223 141.915   1
  -2  27   2 837.427 235.963   5
  -2  27   2 547.209 171.435   4
  -2  27   1 382.680 155.102   4
   2 -27  -1 462.110 159.589   1
  -2  27   0 1155.59 185.078   4
  -2  27   0 1239.47 236.287   5
   2 -27   0 1147.94 200.032   1
  -2  27  -1 1729.33 290.226   5
   2 -27   1 1459.14 233.887   1
  -2  27  -1 1864.08 224.689   4
  -2  27  -2 11654.1 624.305   5
   2 -27   2 11291.6 549.048   1
  -2  27  -3 5546.64 466.041   5
   2 -27   3 5208.71 396.179   1
  -2  27  -4 805.846 215.014   5
   2 -27   4 359.964 176.694   1
   2 -27   5 372.443 186.166   1
  -2  27  -5 173.476 174.115   5
   2 -27   6 4515.97 412.827   1
  -2  27  -6 4405.25 431.163   5
  -2  27  -7 11547.5 679.931   5
   2 -27   7 10627.8 614.635   3
   2 -27   7 10238.8 621.847   1
   2 -27   8 1867.82 307.254   3
  -2  27  -8 1958.17 309.999   5
   2 -27   9 1337.19 286.286   3
   2 -27  10-57.5179 189.990   3
  -2  26  12 690.669 292.196   4
  -2  26  11 1298.89 289.615   4
  -2  26  10 1935.26 310.559   4
  -2  26   9 223.474 180.033   5
  -2  26   9 691.113 242.231   4
  -2  26   8 506.232 203.505   4
  -2  26   8 493.175 187.983   5
  -2  26   7 8816.95 526.591   4
  -2  26   7 8683.40 530.108   5
  -2  26   6 11041.9 576.079   4
  -2  26   6 12637.3 634.089   5
  -2  26   5 6021.28 417.535   4
  -2  26   5 6344.45 455.957   5
  -2  26   4 2444.82 299.938   5
  -2  26   4 2358.84 269.330   4
  -2  26   3 86.5221 123.107   5
  -2  26   3-9.94396 111.802   4
   2 -26  -2 677.441 156.205   1
  -2  26   2 1126.75 265.540   5
  -2  26   2 917.194 206.150   4
  -2  26   1 2651.44 303.506   5
   2 -26  -1 2155.25 231.283   1
  -2  26   1 2208.94 226.726   4
   2 -26   0 537.817 179.457   1
  -2  26   0 1180.08 260.583   5
  -2  26   0 827.586 185.507   4
  -2  26  -1 22348.6 820.583   5
   2 -26   1 22349.6 733.236   1
  -2  26  -1 21655.2 636.050   4
   2 -26   2 1057.83 213.281   1
  -2  26  -2 1183.01 243.252   5
   2 -26   3 3678.30 327.936   1
  -2  26  -3 4092.84 369.685   5
  -2  26  -4 4979.74 438.352   5
   2 -26   4 4709.77 389.836   1
   2 -26   5 7100.47 480.892   1
  -2  26  -5 7617.02 525.543   5
   2 -26   6 1606.50 276.436   1
  -2  26  -6 1556.78 270.016   5
  -2  26  -7 3338.79 380.676   5
   2 -26   7 2820.69 356.851   1
   2 -26   7 3022.67 358.931   3
   2 -26   8 3297.70 373.672   3
   2 -26   9-152.725 181.684   3
   2 -26  10 1996.67 318.280   3
   2 -26  11 214.788 173.434   3
  -2  25  12 3544.97 463.655   4
  -2  25  11 992.200 271.238   4
  -2  25  10 3749.32 438.774   4
  -2  25  10 3569.70 372.685   5
  -2  25   9 538.285 200.769   4
  -2  25   9 423.760 162.541   5
  -2  25   8-126.460 125.136   5
  -2  25   8-16.2118 145.869   4
  -2  25   7 528.969 216.785   4
  -2  25   7 281.316 215.101   5
  -2  25   6 15335.0 677.809   5
  -2  25   6 16302.3 678.218   4
  -2  25   5 6345.62 442.635   5
  -2  25   5 5804.97 402.831   4
  -2  25   4 1019.84 216.637   5
  -2  25   4 878.487 175.491   4
  -2  25   3 619.859 168.347   5
  -2  25   3 535.916 126.783   4
  -2  25   2 20156.2 756.267   5
  -2  25   2 20027.1 639.001   4
   2 -25  -1 7102.40 394.155   1
  -2  25   1 7283.01 383.259   4
  -2  25   1 7408.71 465.067   5
   2 -25   0 17713.7 623.751   1
  -2  25   0 17490.0 720.043   5
  -2  25   0 17413.7 567.216   4
   2 -25   1 979.981 184.559   1
  -2  25  -1 1308.53 181.679   4
  -2  25  -2 3089.26 315.029   5
   2 -25   2 2848.09 272.238   1
   2 -25   3 462.631 159.174   1
  -2  25  -3 644.670 190.248   5
   2 -25   4 22645.0 788.733   1
  -2  25  -4 22759.8 853.495   5
   2 -25   5 4077.35 361.774   1
  -2  25  -5 5161.43 435.659   5
   2 -25   6 117.953 178.636   1
   2 -25   6-90.8828 138.109   3
  -2  25  -6 39.4926 177.263   5
   2 -25   7 13.8659 156.178   3
   2 -25   7-110.349 154.230   1
   2 -25   8 2254.46 323.470   3
   2 -25   9 117.331 162.286   3
   2 -25  10 1215.66 286.837   3
   2 -25  11 440.314 167.170   3
  -2  24  12 11433.6 728.555   4
  -2  24  11 1610.47 282.920   4
  -2  24  10 3241.36 377.449   4
  -2  24  10 3347.91 352.180   5
  -2  24   9 2205.36 346.747   4
  -2  24   9 1451.89 240.545   5
  -2  24   8 6064.03 435.911   5
  -2  24   8 5788.24 432.119   4
  -2  24   7 1637.04 233.409   4
  -2  24   7 1680.16 243.232   5
  -2  24   6 208.970 162.980   4
  -2  24   6-41.2257 122.896   5
  -2  24   5 122.724 131.423   5
  -2  24   5 20.8661 140.111   4
  -2  24   4 1837.12 213.533   4
  -2  24   4 2225.48 269.336   5
  -2  24   3 157.131 167.190   5
  -2  24   3 132.328 128.391   4
  -2  24   2 3825.68 358.980   5
  -2  24   2 3633.90 293.410   4
   2 -24  -1 6353.91 362.979   1
  -2  24   1 6187.26 418.633   5
  -2  24   1 5942.18 335.432   4
   2 -24   0 14197.9 557.570   1
  -2  24   0 14189.7 510.330   4
  -2  24  -1 759.165 189.867   5
   2 -24   1 834.684 165.513   1
  -2  24  -1 801.595 138.851   4
  -2  24  -2 625.971 211.958   5
   2 -24   2 4.07913 111.895   1
   2 -24   3 169.077 143.012   1
  -2  24  -3 145.828 144.929   5
   2 -24   4 990.302 215.607   1
  -2  24  -4 800.505 224.342   5
  -2  24  -5-174.984 151.368   5
   2 -24   5-122.229 128.205   1
   2 -24   6 7202.43 477.150   3
   2 -24   6 7047.93 484.401   1
  -2  24  -6 7217.47 499.916   5
   2 -24   7 1407.07 260.736   1
   2 -24   7 1043.19 225.676   3
   2 -24   8 2123.83 309.625   3
   2 -24   9 4706.99 436.628   3
   2 -24  10 1492.71 291.456   3
   2 -24  11 663.202 237.957   3
  -2  23  13 5592.51 521.588   4
  -2  23  12 5397.58 504.149   4
  -2  23  11 1123.38 269.353   4
  -2  23  10 2389.77 309.960   5
  -2  23  10 2945.04 363.313   4
  -2  23   9 7079.64 503.524   4
  -2  23   9 6451.88 457.067   5
  -2  23   8 3361.35 341.155   5
  -2  23   8 3693.24 392.747   4
  -2  23   7 1218.14 218.959   5
  -2  23   7 1603.44 241.605   4
  -2  23   6 550.354 177.872   5
  -2  23   6 507.231 161.257   4
  -2  23   5 415.388 165.577   5
  -2  23   5 51.5603 124.464   4
  -2  23   4 872.741 250.714   4
  -2  23   4 1637.75 301.181   5
  -2  23   3 5948.59 424.347   5
  -2  23   3 6164.34 384.109   4
  -2  23   2 2220.45 223.987   4
  -2  23   2 2157.76 260.715   5
  -2  23   1 189.392 135.786   4
  -2  23   1 511.124 198.220   5
   2 -23   0 42037.2 925.446   1
  -2  23   0 43562.9 1053.58   5
  -2  23   0 42250.8 824.406   4
   2 -23   1 201.167 111.554   1
  -2  23  -1 313.420 117.468   4
  -2  23  -1 166.018 131.792   5
   2 -23   2 12994.5 554.272   1
  -2  23  -2 14282.9 638.493   5
  -2  23  -3 1092.06 244.824   5
   2 -23   3 780.407 199.077   1
   2 -23   4 2548.18 277.690   1
  -2  23  -4 2703.82 314.013   5
  -2  23  -5 647.640 202.307   5
   2 -23   5 472.437 183.989   1
   2 -23   5 559.731 146.943   3
   2 -23   6 17332.3 726.486   1
   2 -23   6 17791.4 728.979   3
   2 -23   7 2655.26 328.302   1
   2 -23   7 2528.94 313.776   3
   2 -23   8 1708.38 281.288   1
   2 -23   8 1864.47 274.246   3
   2 -23   9 427.939 192.793   3
   2 -23  10 684.280 234.482   3
   2 -23  11-4.92292 187.668   3
   2 -23  12 4168.78 479.070   3
  -2  22  13 357.278 295.584   4
  -2  22  12 378.702 274.406   4
  -2  22  11 95.9975 168.579   5
  -2  22  11 194.987 205.315   4
  -2  22  10 81.7945 189.830   4
  -2  22  10 116.889 135.124   5
  -2  22   9 275.616 237.127   4
  -2  22   9 209.999 146.640   5
  -2  22   8 16073.5 687.421   4
  -2  22   8 17617.0 702.640   5
  -2  22   7 949.640 223.855   5
  -2  22   7 1368.41 271.213   4
  -2  22   6 2181.33 252.512   4
  -2  22   6 2267.16 261.847   5
  -2  22   5 3022.68 291.351   4
  -2  22   5 3032.38 302.617   5
  -2  22   4 65737.9 1151.63   4
  -2  22   4 67542.5 1286.02   5
  -2  22   3 28459.3 830.145   5
  -2  22   3 27821.8 729.548   4
  -2  22   2 1139.60 238.558   5
  -2  22   2 1113.06 181.001   4
  -2  22   1 18414.8 666.073   5
  -2  22   1 17225.1 526.371   4
  -2  22   0 186.518 143.290   4
   2 -22   0 486.075 169.199   1
  -2  22   0 451.495 231.993   5
   2 -22   1 3938.10 303.798   1
  -2  22  -1 4061.22 350.756   5
   2 -22   2 47173.8 1010.97   1
  -2  22  -2 48480.6 1106.29   5
  -2  22  -3 21714.9 752.716   5
   2 -22   3 21092.3 695.780   1
  -2  22  -4 9236.07 509.468   5
   2 -22   4 8839.78 474.815   1
  -2  22  -5 12396.5 621.180   5
   2 -22   5 11682.9 576.280   3
   2 -22   5 11627.3 575.721   1
  -2  22  -6 6595.35 359.262   6
   2 -22   6 6607.56 456.542   1
   2 -22   6 6689.25 454.128   3
   2 -22   7 2445.08 307.733   1
   2 -22   7 2551.85 320.783   3
   2 -22   8 3364.11 358.036   1
   2 -22   8 3377.70 360.178   3
   2 -22   9 1173.31 260.983   3
   2 -22  10 557.453 205.327   3
   2 -22  11 14613.4 793.521   3
   2 -22  12 9552.73 676.685   3
  -2  21  13 642.354 230.031   4
  -2  21  12 989.804 257.706   4
  -2  21  11 8377.48 516.661   5
  -2  21  11 8138.33 561.544   4
  -2  21  10 13877.4 693.874   4
  -2  21  10 16402.5 698.333   5
  -2  21   9 48.9793 151.725   4
  -2  21   9-52.4151 114.427   5
  -2  21   8 705.737 240.074   5
  -2  21   8 1229.64 333.244   4
  -2  21   7 27858.0 845.674   4
  -2  21   7 28383.4 855.337   5
  -2  21   6 1395.05 225.011   5
  -2  21   6 1830.54 266.794   4
  -2  21   5 4657.74 385.675   5
  -2  21   5 4838.50 357.957   4
  -2  21   4 14746.3 570.457   4
  -2  21   4 17139.5 660.792   5
  -2  21   3 10379.0 558.238   5
  -2  21   3 8039.64 429.174   4
  -2  21   2 14617.9 488.980   4
  -2  21   2 13584.8 566.966   5
  -2  21   1 957.580 217.743   5
  -2  21   1 633.809 140.229   4
   2 -21   0 559.179 151.903   1
  -2  21   0 864.657 147.896   4
  -2  21   0 865.593 206.749   5
   2 -21   1 14252.8 540.364   1
  -2  21  -1 14333.7 625.634   5
  -2  21  -2 1444.15 279.581   5
   2 -21   2 1369.79 217.943   1
   2 -21   3 8487.51 453.193   1
  -2  21  -3 9095.74 512.505   5
  -2  21  -4 1331.39 230.840   5
   2 -21   4 1232.89 214.748   1
   2 -21   5 35828.6 962.900   1
   2 -21   5 37117.9 967.788   3
   2 -21   6 1125.22 218.051   3
  -2  21  -6 1267.10 177.074   6
   2 -21   6 914.847 223.168   1
   2 -21   7 1430.25 246.181   3
   2 -21   7 1169.49 221.346   1
   2 -21   8 362.560 192.707   3
   2 -21   8 766.994 223.330   1
   2 -21   9 4595.68 425.150   3
   2 -21  10-121.198 144.673   3
   2 -21  11 198.242 235.610   3
   2 -21  12 2809.70 383.763   3
  -2  20  13 2667.82 411.822   4
  -2  20  12 2023.02 393.575   4
  -2  20  11 1146.13 315.927   4
  -2  20  10 363.137 231.772   5
  -2  20  10 238.982 206.217   4
  -2  20   9 308.925 190.577   4
  -2  20   9 186.494 154.831   5
  -2  20   8-143.247 118.076   5
  -2  20   8-56.0367 148.908   4
  -2  20   7 96.0170 216.454   5
  -2  20   7 669.856 249.208   4
  -2  20   6 15207.7 608.314   5
  -2  20   6 14194.9 571.212   4
  -2  20   5 55392.7 1125.12   5
  -2  20   5 54045.7 1055.03   4
  -2  20   4 7961.91 397.430   4
  -2  20   4 8107.38 435.971   5
  -2  20   3 88919.1 1410.43   5
  -2  20   3 88528.3 1218.90   4
  -2  20   2 914.212 216.102   5
  -2  20   2 785.531 159.803   4
  -2  20   1 1638.75 223.820   5
  -2  20   1 1547.19 161.777   4
  -2  20   0 8891.67 453.097   5
  -2  20   0 8866.08 347.827   4
   2 -20   1 83916.9 1259.42   1
  -2  20  -1 85953.6 1382.55   5
  -2  20  -2 1659.13 258.618   5
   2 -20   2 1158.62 204.880   1
  -2  20  -3 28424.5 867.806   5
   2 -20   3 27425.8 804.674   1
   2 -20   4 6340.01 397.806   1
  -2  20  -4 6100.66 409.229   5
   2 -20   4 6546.78 389.129   3
   2 -20   5 715.398 219.581   1
   2 -20   5 717.679 221.961   3
   2 -20   6 529.342 184.208   3
   2 -20   6 503.238 195.375   1
  -2  20  -6 348.381 136.976   6
   2 -20   7 375.151 209.256   1
   2 -20   7 145.613 151.759   3
   2 -20   8 2914.65 329.418   3
   2 -20   8 3296.33 349.631   1
   2 -20   9 403.021 159.107   3
   2 -20  10 481.235 159.961   3
   2 -20  11 15381.4 793.605   3
   2 -20  12 4178.15 449.470   3
   2 -20  13 307.751 211.944   3
  -2  19  13 4041.93 432.090   4
  -2  19  12 5726.29 497.944   4
  -2  19  11 193.901 164.075   4
  -2  19  10 1882.58 280.165   4
  -2  19  10 2395.19 275.678   5
  -2  19   9 41414.0 1053.94   5
  -2  19   9 42969.6 1129.46   4
  -2  19   8 3947.07 363.513   4
  -2  19   8 3989.12 339.482   5
  -2  19   7 2551.21 252.519   4
  -2  19   7 2512.20 259.361   5
  -2  19   6 4431.89 355.135   4
  -2  19   6 5308.78 391.972   5
  -2  19   5 3530.91 383.463   5
  -2  19   5 2956.58 290.005   4
  -2  19   4 17914.4 565.858   4
  -2  19   4 18745.9 630.482   5
  -2  19   3 7810.40 487.175   5
  -2  19   3 5829.60 326.161   4
  -2  19   2 14926.1 567.387   5
  -2  19   2 14059.0 455.597   4
  -2  19   1 4665.77 322.394   5
  -2  19   1 4497.61 248.739   4
  -2  19   0 5267.56 270.005   4
  -2  19   0 5673.91 379.094   5
   2 -19   1 9156.65 440.844   1
  -2  19  -1 11198.3 559.165   5
   2 -19   2 21729.2 649.990   1
  -2  19  -2 23012.2 709.974   5
  -2  19  -3 232365. 2264.15   5
   2 -19   3 226260. 2168.35   1
  -2  19  -4 5952.45 430.635   5
   2 -19   4 5578.09 409.274   1
   2 -19   4 5401.83 380.835   3
   2 -19   5 19138.5 692.189   1
   2 -19   5 19496.2 695.509   3
  -2  19  -5 19369.9 544.850   6
   2 -19   6 18224.1 695.362   1
   2 -19   6 16729.0 669.443   3
  -2  19  -6 16835.9 503.876   6
   2 -19   7 43755.2 1116.40   1
   2 -19   7 42069.2 1092.17   3
   2 -19   8 754.687 208.693   3
   2 -19   8 840.936 232.109   1
   2 -19   9 1267.64 238.666   3
   2 -19  10 1068.20 230.805   3
   2 -19  11 1781.31 319.435   3
   2 -19  12 1589.81 311.076   3
   2 -19  13 586.759 220.060   3
  -2  18  14 507.639 263.683   4
   2 -18 -14 128.013 177.060   6
  -2  18  13 350.392 212.872   4
  -2  18  12 2579.29 344.233   4
  -2  18  11 1240.42 253.385   4
  -2  18  10 78.0676 160.292   4
  -2  18  10 49.8370 141.103   5
  -2  18   9 5941.90 422.467   5
  -2  18   9 10498.1 625.853   4
  -2  18   8 8255.33 481.848   4
  -2  18   8 8406.05 456.268   5
  -2  18   7 1017.55 176.980   4
  -2  18   7 750.867 164.012   5
  -2  18   6 63508.5 1154.93   4
  -2  18   6 69260.1 1230.80   5
  -2  18   5 17286.5 607.246   5
  -2  18   5 16793.9 565.379   4
  -2  18   4 1731.53 223.337   5
  -2  18   4 1655.16 204.796   4
  -2  18   3 13605.5 455.186   4
  -2  18   3 14554.9 548.227   5
  -2  18   2 17042.8 585.975   5
  -2  18   2 16543.9 477.740   4
  -2  18   1 7620.08 390.157   5
  -2  18   1 7756.24 311.409   4
  -2  18   0 27643.9 562.830   4
  -2  18   0 27666.5 746.076   5
  -2  18  -1 72974.3 1219.04   5
   2 -18   1 73716.9 1124.22   1
   2 -18   2 18999.5 600.120   1
  -2  18  -2 18058.7 630.893   5
   2 -18   3 46911.2 992.345   1
  -2  18  -3 46896.4 1038.60   5
   2 -18   4 72610.6 1246.45   1
   2 -18   4 70125.3 1220.16   3
  -2  18  -5 55876.3 868.181   6
   2 -18   5 55425.2 1131.40   1
   2 -18   5 55020.7 1142.43   3
  -2  18  -6 7031.70 348.340   6
   2 -18   6 6657.29 445.729   3
   2 -18   6 6938.62 469.055   1
   2 -18   7 25537.7 849.874   1
  -2  18  -7 24408.8 586.668   6
   2 -18   7 25388.5 840.573   3
   2 -18   8 612.059 211.765   1
   2 -18   8 459.472 139.217   3
   2 -18   9 2897.25 325.417   3
   2 -18  10 10924.9 630.737   3
   2 -18  11 1431.66 295.171   3
   2 -18  12 1947.43 321.050   3
   2 -18  13 257.013 217.123   3
  -2  17  14 1627.36 344.888   4
   2 -17 -14 517.248 202.556   6
  -2  17  13 489.292 243.513   4
  -2  17  12 4672.05 457.543   4
  -2  17  11 8963.49 564.330   4
  -2  17  10 11343.9 602.707   4
  -2  17  10 11442.3 559.741   5
  -2  17   9 14425.6 645.606   4
  -2  17   9 14687.7 613.846   5
  -2  17   8 4500.48 360.963   4
  -2  17   8 4779.09 345.622   5
  -2  17   7 299.377 149.490   5
  -2  17   7 54.5335 148.692   4
  -2  17   6 3695.91 337.254   5
  -2  17   6 2788.20 259.641   4
  -2  17   5 9401.25 425.386   4
  -2  17   5 9278.13 444.256   5
  -2  17   4 25446.6 648.525   4
  -2  17   4 26938.3 733.179   5
  -2  17   3 11153.7 471.827   5
  -2  17   3 10441.5 391.670   4
  -2  17   2 4447.53 316.306   5
  -2  17   2 4253.31 243.916   4
  -2  17   1 77.8557 169.293   5
  -2  17   1 83.3853 81.4885   4
  -2  17   0 21665.7 655.164   5
  -2  17   0 21290.1 474.174   4
  -2  17  -1 1158.05 257.250   5
   2 -17   1 523.370 140.798   1
   2 -17   2 44035.0 886.002   1
  -2  17  -2 46289.6 959.928   5
   2 -17   3 54924.9 1021.94   1
  -2  17  -3 52623.2 1032.08   5
   2 -17   4 22064.3 687.656   1
   2 -17   4 23041.4 687.776   3
  -2  17  -5 36293.1 681.484   6
   2 -17   5 36133.9 913.670   1
   2 -17   5 34718.9 893.886   3
  -2  17  -6 67799.5 932.614   6
   2 -17   6 68325.6 1292.25   3
   2 -17   6 68396.3 1283.07   1
   2 -17   7 3946.40 359.699   1
  -2  17  -7 3700.54 229.240   6
   2 -17   7 4104.35 357.760   3
   2 -17   8 5948.56 433.971   1
   2 -17   8 5692.11 423.095   3
   2 -17   9 860.031 205.896   3
   2 -17  10 372.781 179.609   3
   2 -17  11 1341.34 264.507   3
   2 -17  12 159.191 185.379   3
   2 -17  13 918.150 251.155   3
  -2  16  14 3410.72 412.619   4
   2 -16 -14 3006.99 403.824   6
  -2  16  13 1270.06 276.520   4
  -2  16  12 3406.62 414.443   4
  -2  16  11 211.167 255.887   4
  -2  16  10 899.247 288.491   4
  -2  16  10 599.804 171.698   5
  -2  16   9 1054.57 203.563   5
  -2  16   9 1166.43 242.930   4
  -2  16   8 15028.4 620.919   4
  -2  16   8 14154.6 581.461   5
  -2  16   7 11526.0 512.900   4
  -2  16   7 11263.2 494.528   5
  -2  16   6 15493.0 549.245   4
  -2  16   6 15801.4 578.573   5
  -2  16   5 111.084 123.570   5
  -2  16   5 330.665 132.300   4
  -2  16   4 28097.2 733.100   5
  -2  16   4 27755.8 655.989   4
  -2  16   3 10342.0 439.879   5
   2 -16  -3 10106.0 167.816   2
  -2  16   3 10091.9 368.182   4
  -2  16   2 5118.47 315.470   5
  -2  16   2 5039.05 254.629   4
  -2  16   1 35387.3 783.994   5
  -2  16   1 34444.0 597.531   4
  -2  16   0 11750.8 375.312   4
  -2  16   0 11475.2 539.465   5
  -2  16  -1 2038.26 265.680   5
   2 -16   1 1895.72 216.473   1
  -2  16  -2 90152.4 1302.49   5
   2 -16   2 90466.0 1234.93   1
   2 -16   3 7897.31 405.446   1
  -2  16  -3 8325.89 427.301   5
   2 -16   3 7822.39 398.882   3
   2 -16   4 1229.57 187.483   3
   2 -16   4 1389.60 215.776   1
  -2  16  -5 31073.9 617.097   6
   2 -16   5 32059.2 843.447   1
   2 -16   5 32469.2 844.469   3
   2 -16   6 10218.4 520.188   1
  -2  16  -6 9490.70 351.269   6
   2 -16   6 9272.51 492.621   3
   2 -16   7 1936.44 253.697   3
   2 -16   7 2094.18 270.566   1
  -2  16  -7 1867.90 165.985   6
   2 -16   8 35289.8 996.871   3
   2 -16   8 35381.1 1002.86   1
   2 -16   9 131.859 189.425   3
   2 -16  10 129.770 152.169   3
   2 -16  11 912.877 250.173   3
   2 -16  12 11468.4 690.900   3
   2 -16  13-61.5744 193.351   3
   2 -16  14 3352.68 432.176   3
  -2  15  14 185.234 191.474   4
   2 -15 -14-125.659 184.805   6
  -2  15  13 472.683 245.643   4
  -2  15  12 1772.55 353.026   4
  -2  15  11 1530.33 264.192   4
  -2  15  10 1509.03 242.336   4
  -2  15   9 4493.57 358.600   4
  -2  15   9 4648.00 342.862   5
  -2  15   8 15751.5 620.179   4
  -2  15   8 15789.9 589.890   5
  -2  15   7 211.936 132.561   4
  -2  15   7 126.464 117.305   5
  -2  15   6 50402.2 971.042   4
  -2  15   6 49657.5 982.764   5
  -2  15   5 3903.63 266.998   4
  -2  15   5 4123.33 295.258   5
  -2  15   4 26.9231 95.3038   5
  -2  15   4 128.121 88.9514   4
  -2  15   3 20632.8 592.006   5
  -2  15   3 20255.3 507.678   4
   2 -15  -3 21394.6 287.807   2
  -2  15   2 44476.4 864.876   5
  -2  15   2 42994.7 701.002   4
  -2  15   1 8953.28 298.240   4
  -2  15   1 10241.0 432.372   5
  -2  15   0 179307. 1250.50   4
  -2  15   0 184040. 1737.32   5
  -2  15  -1 47016.0 882.092   5
   2 -15   2 123090. 1404.51   1
  -2  15  -2 124157. 1465.96   5
  -2  15  -3 4402.14 301.008   5
   2 -15   3 5142.73 318.689   1
   2 -15   3 4146.41 282.250   3
   2 -15   4 1651.90 195.341   3
   2 -15   4 1752.01 217.599   1
  -2  15  -4 1745.61 155.406   6
  -2  15  -5 60771.8 816.945   6
   2 -15   5 62750.9 1141.53   3
   2 -15   6 8550.82 457.635   1
  -2  15  -6 7965.72 293.074   6
   2 -15   6 7859.07 437.742   3
   2 -15   7 190.735 124.960   3
   2 -15   7 482.124 181.711   1
  -2  15  -7 453.961 104.177   6
   2 -15   8 12082.8 591.701   1
   2 -15   8 11686.7 579.906   3
   2 -15   9 51145.9 1240.17   3
   2 -15  10 2649.95 334.817   3
   2 -15  11 272.131 196.438   3
   2 -15  12 469.702 202.909   3
   2 -15  13 5973.39 535.640   3
   2 -15  14-80.1872 221.077   3
   2 -14 -15 34.3865 213.176   6
  -2  14  14 528.792 248.608   4
   2 -14 -14 274.312 158.523   6
  -2  14  13 2021.31 398.651   4
   2 -14 -13 1921.72 287.901   6
  -2  14  12 6780.22 524.504   4
  -2  14  11-223.549 163.428   4
  -2  14  10 4216.51 369.237   4
  -2  14   9 869.377 189.514   4
  -2  14   9 505.966 156.915   5
  -2  14   8 6551.75 406.622   4
  -2  14   8 6613.76 392.407   5
  -2  14   7 26980.7 758.131   4
  -2  14   7 28531.9 762.900   5
  -2  14   6 51683.5 981.155   5
  -2  14   6 51048.2 962.580   4
  -2  14   5 39940.4 843.905   5
  -2  14   5 38176.2 778.951   4
  -2  14   4 5428.58 308.636   5
  -2  14   4 5589.99 283.506   4
  -2  14   3 3429.74 254.578   5
   2 -14  -3 3627.75 133.099   2
  -2  14   3 3183.12 204.554   4
   2 -14  -2 1506.29 62.5623   2
  -2  14   2 1442.10 132.204   4
  -2  14   1 50347.0 661.923   4
  -2  14   1 50584.4 886.672   5
   2 -14   0 123989. 607.161   2
  -2  14   0 123364. 1395.15   5
   2 -14   1 6007.09 177.893   2
  -2  14  -1 6257.99 344.951   5
   2 -14   2 6903.10 361.452   1
   2 -14   2 6899.09 231.188   2
  -2  14  -3 3560.13 259.699   5
   2 -14   3 3113.01 250.932   1
   2 -14   3 3033.54 237.555   3
   2 -14   4 6287.33 350.773   1
  -2  14  -4 5933.72 250.039   6
   2 -14   4 5765.80 331.263   3
  -2  14  -5 2779.27 185.545   6
   2 -14   5 2876.20 296.952   3
   2 -14   5 2902.21 291.401   1
   2 -14   6 1239.75 215.515   1
   2 -14   6 1507.15 223.118   3
  -2  14  -6 1230.09 119.893   6
  -2  14  -7 3045.59 190.411   6
   2 -14   7 3251.17 348.430   1
   2 -14   7 3052.31 322.075   3
   2 -14   8 7241.47 466.939   1
   2 -14   8 7153.99 454.331   3
   2 -14   9 405.580 233.701   3
   2 -14  10 4422.57 397.164   3
   2 -14  11 2730.57 338.598   3
   2 -14  12 2555.50 338.289   3
   2 -14  13 651.855 237.914   3
   2 -14  14 6386.62 556.746   3
   2 -13 -15 949.451 271.899   6
  -2  13  14 884.912 279.877   4
   2 -13 -14 521.785 269.931   6
  -2  13  13 11146.9 673.541   4
   2 -13 -13 11360.7 659.751   6
  -2  13  12 1268.81 278.836   4
  -2  13  11 1579.70 259.073   4
  -2  13  10 5209.79 402.522   4
  -2  13   9 9476.10 506.178   4
  -2  13   9 10284.9 488.883   5
  -2  13   8 6655.77 405.270   4
  -2  13   8 7289.35 396.193   5
  -2  13   7 21197.1 664.874   4
  -2  13   7 21890.8 655.410   5
  -2  13   6 24465.2 669.831   4
  -2  13   6 25542.5 680.577   5
  -2  13   5-28.7407 83.9738   4
  -2  13   5 87.3413 104.250   5
  -2  13   4 16379.0 523.789   5
  -2  13   4 16754.6 469.766   4
  -2  13   3 2887.83 227.869   5
  -2  13   3 3116.36 195.121   4
  -2  13   2 22370.7 584.572   5
  -2  13   2 21639.0 454.282   4
  -2  13   1 60557.4 694.116   4
   2 -13  -1 60852.2 393.970   2
  -2  13   0 12330.3 460.179   5
  -2  13   0 12510.7 300.302   4
   2 -13   0 12549.5 208.233   2
  -2  13  -1 23400.3 589.704   5
   2 -13   1 24581.4 358.220   2
   2 -13   2 10557.6 399.983   1
  -2  13  -2 10028.0 395.059   5
   2 -13   2 10601.7 281.503   2
  -2  13  -3 2369.82 211.730   5
   2 -13   3 2457.78 163.108   2
   2 -13   3 2665.19 222.804   3
  -2  13  -4 18921.9 413.589   6
   2 -13   4 19759.4 601.505   1
   2 -13   4 20138.9 597.295   3
   2 -13   5 233.410 142.734   1
  -2  13  -5-16.6102 57.9286   6
   2 -13   5 156.161 129.671   3
   2 -13   6 6516.56 379.629   3
  -2  13  -6 6629.26 245.097   6
   2 -13   6 6674.58 388.756   1
   2 -13   7 90807.5 1462.53   3
   2 -13   7 89655.2 1461.77   1
  -2  13  -7 91009.7 934.074   6
   2 -13   8 14596.8 624.203   3
   2 -13   8 15148.7 637.547   1
  -2  13  -8 14119.4 382.928   6
   2 -13   9 13572.0 634.160   3
   2 -13  10 481.137 187.489   3
   2 -13  11 3456.93 364.994   3
   2 -13  12-104.259 167.616   3
   2 -13  13 1072.79 251.862   3
   2 -13  14 22.1453 155.880   3
   2 -12 -15 1382.02 335.699   6
  -2  12  14 9818.64 668.453   4
   2 -12 -14 9214.04 616.883   6
  -2  12  13 1352.00 296.372   4
   2 -12 -13 1244.88 295.153   6
  -2  12  12 657.247 215.224   4
   2 -12 -12 771.841 224.078   6
  -2  12  11 1046.89 270.145   4
  -2  12  10 950.673 241.757   4
  -2  12   9 6114.88 405.325   4
  -2  12   8 1790.95 230.923   4
  -2  12   8 1706.32 202.510   5
  -2  12   7 44987.1 938.581   4
  -2  12   7 45968.2 926.687   5
  -2  12   6 132.982 113.984   4
  -2  12   6 91.9767 112.902   5
  -2  12   5 16376.7 492.129   4
  -2  12   5 16991.6 525.809   5
  -2  12   4 25925.0 636.447   5
  -2  12   4 25532.7 565.767   4
  -2  12   3 47049.8 826.015   5
  -2  12   3 46100.9 702.690   4
  -2  12   2 1948.96 138.909   4
  -2  12   2 2171.02 190.291   5
   2 -12  -1 34245.6 327.957   2
  -2  12   1 33231.4 687.101   5
  -2  12   1 33229.3 491.858   4
  -2  12   0 83439.6 1065.95   5
  -2  12   0 82991.6 712.516   4
  -2  12  -1 24580.4 585.020   5
   2 -12   1 25056.0 369.783   2
   2 -12   2 69.7662 100.432   1
   2 -12   2-30.1878 50.6456   2
   2 -12   3 5640.28 303.342   1
   2 -12   3 5908.69 244.579   2
   2 -12   3 5894.07 306.037   3
  -2  12  -3 5761.88 294.615   5
   2 -12   4 39040.1 807.669   1
   2 -12   4 40604.9 703.173   2
   2 -12   4 39760.8 816.651   3
   2 -12   5 11210.0 465.047   3
   2 -12   5 11258.8 470.688   1
   2 -12   6 3504.78 293.609   3
  -2  12  -6 3489.53 173.666   6
   2 -12   6 3540.76 295.730   1
  -2  12  -7 14377.6 357.281   6
   2 -12   7 15654.8 628.058   1
   2 -12   7 14976.6 594.144   3
   2 -12   8 642.634 185.677   3
   2 -12   8 416.615 171.004   1
  -2  12  -8 318.385 69.9362   6
   2 -12   9 4047.18 370.839   3
   2 -12  10-221.237 151.445   3
   2 -12  11-9.55014 155.121   3
   2 -12  12 11527.4 661.174   3
   2 -12  13 2997.48 384.814   3
   2 -12  14 1574.36 340.815   3
   2 -11 -15 5151.86 482.584   6
  -2  11  14 1440.25 406.544   4
   2 -11 -14 353.882 242.149   6
  -2  11  13 723.862 258.253   4
   2 -11 -13 395.628 202.494   6
  -2  11  12 7683.46 524.182   4
   2 -11 -12 7111.68 488.985   6
  -2  11  11 17047.9 754.930   4
  -2  11  10 23923.3 823.350   4
  -2  11   9 1889.40 237.919   4
  -2  11   8 11131.7 500.995   4
  -2  11   8 11076.9 471.913   5
  -2  11   7 30150.6 781.063   4
  -2  11   7 30357.6 745.390   5
  -2  11   6 56515.9 964.853   4
  -2  11   6 56325.8 969.032   5
  -2  11   5 17949.7 506.414   4
  -2  11   5 17678.9 521.994   5
  -2  11   4 4491.28 235.818   4
  -2  11   4 4956.22 276.726   5
  -2  11   3 3650.69 194.827   4
  -2  11   3 3780.68 237.874   5
  -2  11   2 136352. 1341.14   5
  -2  11   2 134346. 1039.42   4
   2 -11  -1 181577. 805.325   2
  -2  11   1 177787. 1508.91   5
  -2  11   1 179191. 1082.58   4
  -2  11   0 74316.2 973.243   5
  -2  11   0 74500.4 624.294   4
   2 -11   0 76770.2 562.824   2
   2 -11   1 918.572 78.4279   2
  -2  11  -1 899.295 147.500   5
   2 -11   2 6557.66 226.439   2
  -2  11  -2 6590.50 314.100   5
   2 -11   2 6617.93 308.836   1
   2 -11   3 103.429 107.915   3
   2 -11   3 220.145 134.526   1
   2 -11   3 112.578 65.1478   2
   2 -11   4 1891.04 215.135   1
   2 -11   4 1637.15 159.812   2
  -2  11  -4 1782.95 125.811   6
   2 -11   4 1782.04 198.491   3
  -2  11  -5 21938.3 394.590   6
   2 -11   5 24032.3 595.036   2
   2 -11   5 23669.5 653.577   1
   2 -11   5 22051.6 639.698   3
   2 -11   6 11587.4 488.659   1
   2 -11   6 11203.1 488.348   3
  -2  11  -6 11230.5 285.654   6
   2 -11   7 2397.50 265.947   3
   2 -11   7 2547.15 289.500   1
  -2  11  -7 2541.31 148.764   6
   2 -11   8 8037.96 462.993   3
   2 -11   8 7995.97 456.676   1
  -2  11  -8 8021.27 274.477   6
   2 -11   9 58976.8 1278.10   3
   2 -11  10 410.298 170.348   3
   2 -11  11 1452.38 264.820   3
   2 -11  12 121.334 197.291   3
   2 -11  13 676.258 255.857   3
   2 -11  14 1252.66 317.272   3
   2 -11  15 3250.52 446.173   3
   2 -10 -15 3147.69 385.474   6
   2 -10 -14 4498.89 446.829   6
  -2  10  13 1992.05 315.932   4
   2 -10 -13 2122.98 307.067   6
  -2  10  12 2906.61 367.844   4
   2 -10 -12 2772.29 350.280   6
  -2  10  11 20759.3 805.155   4
   2 -10 -11 20534.5 773.950   6
  -2  10  10 27668.0 881.179   4
  -2  10   9 76.8122 129.083   4
  -2  10   8 831.654 184.088   4
  -2  10   8 598.875 144.733   5
  -2  10   7 23.8002 125.286   4
  -2  10   7 158.702 117.667   5
  -2  10   6 1169.02 169.236   4
  -2  10   6 1123.87 163.700   5
  -2  10   5 7777.23 329.886   4
  -2  10   5 7501.58 343.131   5
  -2  10   4 2750.66 202.540   5
  -2  10   4 2732.59 184.111   4
  -2  10   3 2705.92 164.631   4
  -2  10   3 2416.43 188.498   5
  -2  10   2 2617.56 190.972   5
  -2  10   2 2683.96 146.955   4
   2 -10  -1 57191.8 475.306   2
  -2  10   1 56480.0 822.091   5
  -2  10   1 56402.6 573.352   4
  -2  10   0 36478.1 658.736   5
  -2  10   0 37124.1 407.870   4
   2 -10   0 38023.7 408.061   2
  -2  10  -1 57321.1 826.147   5
   2 -10   1 59466.6 582.601   2
   2 -10   2 39017.8 710.223   1
   2 -10   2 39554.3 549.737   2
  -2  10  -2 38892.9 703.585   5
   2 -10   3 44616.5 789.501   1
   2 -10   3 45888.8 667.258   2
   2 -10   3 43990.4 779.602   3
  -2  10  -4 14762.4 290.512   6
   2 -10   4 15307.1 487.302   1
   2 -10   4 15198.1 428.716   2
   2 -10   4 15034.8 485.997   3
   2 -10   5 14948.0 515.242   1
   2 -10   5 15007.1 514.178   3
   2 -10   5 16237.2 489.379   2
  -2  10  -5 14917.2 301.505   6
   2 -10   6 38958.7 868.859   3
   2 -10   6 40023.5 824.495   2
   2 -10   6 37331.0 845.699   1
  -2  10  -6 37792.7 498.924   6
   2 -10   7 26599.2 759.162   3
   2 -10   7 25497.4 745.162   1
  -2  10  -7 25971.9 436.927   6
   2 -10   8 12283.2 554.428   3
   2 -10   8 13049.0 567.929   1
  -2  10  -8 12151.5 323.319   6
   2 -10   9 4214.14 379.549   3
   2 -10  10 6355.20 448.366   3
   2 -10  11 16854.7 745.064   3
   2 -10  12 14385.7 723.760   3
   2 -10  13 1037.40 234.670   3
   2 -10  14 260.968 200.517   3
   2 -10  15 15534.0 847.681   3
   2  -9 -16-192.840 165.412   6
   2  -9 -15-10.5865 193.411   6
   2  -9 -14 6166.81 487.686   6
   2  -9 -13 2235.20 301.676   6
  -2   9  13 2066.84 308.972   4
   2  -9 -12 12439.0 628.203   6
  -2   9  12 13296.0 679.567   4
   2  -9 -11 2007.90 289.913   6
  -2   9  11 2292.00 342.434   4
  -2   9  10 4022.83 360.217   4
  -2   9   9 28539.9 837.406   4
  -2   9   8 27122.4 754.761   4
  -2   9   7 5720.11 333.199   4
  -2   9   7 5723.27 321.176   5
  -2   9   6 21313.2 584.504   4
  -2   9   6 21629.3 579.998   5
  -2   9   5 10486.6 374.362   4
  -2   9   5 10479.1 390.440   5
  -2   9   4 825.619 113.593   5
  -2   9   4 563.986 96.9390   4
  -2   9   3 38393.8 578.918   4
  -2   9   3 39944.9 703.516   5
  -2   9   2 2076.11 124.943   4
  -2   9   2 1872.23 152.717   5
  -2   9   1 259.320 44.5162   4
  -2   9   1 176.814 76.1961   5
  -2   9   0 14295.4 397.059   5
  -2   9   0 14770.6 233.439   4
   2  -9   0 15276.3 265.527   2
  -2   9  -1 484.194 102.839   5
   2  -9   1 627.239 68.0389   2
  -2   9  -2 67640.7 890.587   5
   2  -9   2 69443.3 920.383   1
   2  -9   3 5009.11 275.892   1
   2  -9   3 4921.77 268.766   3
   2  -9   3 5186.65 231.265   2
   2  -9   4 7229.43 334.487   1
   2  -9   4 7641.45 181.241   6
  -2   9  -4 7242.49 187.384   6
   2  -9   4 7556.18 306.272   2
   2  -9   4 7122.77 332.674   3
   2  -9   5 5223.30 285.030   2
   2  -9   5 4811.61 303.302   1
   2  -9   5 4731.74 293.526   3
  -2   9  -5 4599.03 154.440   6
   2  -9   6 25988.7 674.490   2
   2  -9   6 24986.5 685.970   3
   2  -9   6 24278.6 679.697   1
  -2   9  -6 26009.3 388.922   6
   2  -9   7 12384.8 519.125   3
  -2   9  -7 11528.6 281.050   6
   2  -9   7 11922.4 508.859   1
   2  -9   8 13675.3 577.770   3
  -2   9  -8 13398.8 331.564   6
   2  -9   9 10065.3 521.391   3
   2  -9  10 224.878 201.613   3
   2  -9  11 1194.78 284.967   3
   2  -9  12 553.503 239.740   3
   2  -9  13 2750.11 351.706   3
   2  -9  14 5117.23 476.823   3
   2  -9  15 571.746 253.605   3
   2  -8 -16 2430.55 363.297   6
   2  -8 -15 6113.67 495.198   6
   2  -8 -14 2222.12 315.605   6
   2  -8 -13 1269.61 251.179   6
  -2   8  12 4141.88 400.839   4
   2  -8 -12 4203.48 375.225   6
  -2   8  11 11854.5 594.234   4
   2  -8 -11 12362.5 594.474   6
  -2   8  10 9128.93 502.909   4
   2  -8 -10 9703.10 502.060   6
  -2   8   9 2955.60 301.080   4
  -2   8   8 402.022 165.162   4
  -2   8   7 5895.70 337.171   4
  -2   8   7 6273.31 339.106   5
  -2   8   6 5724.32 305.456   4
  -2   8   6 6051.02 311.139   5
  -2   8   5 26263.9 583.229   4
  -2   8   5 25620.7 602.410   5
  -2   8   4 23970.5 502.821   4
  -2   8   4 23557.3 550.405   5
  -2   8   3 63826.3 866.321   5
  -2   8   3 63439.3 731.421   4
  -2   8   2 50203.8 736.344   5
  -2   8   2 50667.0 564.253   4
  -2   8   1 2028.48 155.257   5
   2  -8  -1 2063.89 92.6919   4
  -2   8   1 1916.61 97.0766   4
  -2   8   0 15842.9 398.110   5
   2  -8   0 16333.6 282.550   2
  -2   8   0 16232.0 217.346   4
   2  -8   1 66070.8 631.432   2
  -2   8  -1 64944.8 814.434   5
   2  -8   2 161713. 1115.69   2
   2  -8   2 158340. 1341.81   3
  -2   8  -2 157950. 1289.15   5
   2  -8   3 291.151 38.4105   6
   2  -8   3 408.046 132.485   1
   2  -8   3 210.442 106.810   3
   2  -8   3 296.776 85.7897   2
  -2   8  -4 1087.94 70.6610   6
   2  -8   4 1269.00 163.301   1
   2  -8   4 1424.04 146.439   2
   2  -8   4 1386.38 70.0043   6
   2  -8   4 1248.19 146.847   3
   2  -8   5 37144.7 732.913   2
   2  -8   5 37341.6 768.936   1
   2  -8   5 39398.2 396.222   6
  -2   8  -5 36839.6 404.274   6
   2  -8   5 37130.0 769.747   3
   2  -8   6 185.104 154.431   1
   2  -8   6 259.805 132.057   3
   2  -8   6 147.223 107.181   2
  -2   8  -6 6.69693 36.9404   6
   2  -8   7 1692.13 223.165   3
   2  -8   7 1945.58 240.051   2
  -2   8  -7 1685.55 109.533   6
   2  -8   7 2002.42 239.231   1
   2  -8   8 13616.9 565.878   3
  -2   8  -8 12637.8 319.959   6
   2  -8   9 15014.1 624.150   3
  -2   8  -9 14638.1 372.930   6
   2  -8  10 32042.2 942.217   3
   2  -8  11 30473.0 967.910   3
   2  -8  12 10129.5 598.466   3
   2  -8  13 1150.50 276.088   3
   2  -8  14 906.329 218.641   3
   2  -8  15 5240.25 519.613   3
   2  -7 -16 1888.84 330.954   6
   2  -7 -15-97.0599 172.921   6
   2  -7 -14 229.476 181.734   6
   2  -7 -13 32.3387 139.741   6
   2  -7 -12 4195.78 381.083   6
   2  -7 -11 1894.26 250.963   6
  -2   7  11 2134.04 295.978   4
  -2   7  10 1914.49 259.511   4
   2  -7 -10 1672.21 242.900   6
  -2   7   9 1441.64 223.774   4
  -2   7   8 1050.89 167.786   4
  -2   7   7 1079.34 160.511   4
  -2   7   7 930.416 142.899   5
  -2   7   6 84449.9 1129.00   4
  -2   7   6 86419.4 1141.99   5
  -2   7   5 11620.6 384.247   4
  -2   7   5 11880.9 400.096   5
  -2   7   4 3542.11 192.138   4
  -2   7   4 3153.35 201.393   5
  -2   7   3 178.399 58.5734   4
  -2   7   3 398.949 86.3631   5
  -2   7   2 19068.1 442.654   5
  -2   7   2 19169.4 337.713   4
  -2   7   1 52733.0 452.369   4
  -2   7   1 52939.0 712.868   5
  -2   7   0 40721.0 609.285   5
   2  -7   0 41602.1 459.965   2
  -2   7   0 41580.5 297.141   4
  -2   7  -1 5955.51 237.384   5
   2  -7   1 6176.41 195.770   2
  -2   7  -2 114423. 1043.83   5
  -2   7  -2 120275. 632.418   4
   2  -7   2 113762. 1103.36   3
   2  -7   2 121511. 649.418   6
   2  -7   2 114778. 940.390   2
   2  -7   3 71149.3 925.938   1
   2  -7   3 73080.5 434.668   6
   2  -7   3 69801.1 823.248   2
   2  -7   3 71230.5 922.147   3
  -2   7  -4 30548.2 302.864   6
   2  -7   4 30890.5 645.913   1
   2  -7   4 31934.8 290.372   6
   2  -7   4 31218.2 611.214   2
   2  -7   4 31362.3 650.214   3
   2  -7   5 8934.64 377.095   3
   2  -7   5 8843.19 377.656   1
   2  -7   5 8977.82 364.513   2
  -2   7  -5 8622.15 179.223   6
   2  -7   6 32757.3 757.182   1
  -2   7  -6 33385.0 401.224   6
   2  -7   6 34308.2 773.959   3
   2  -7   7 54911.2 1032.43   3
   2  -7   7 54435.2 1037.00   2
   2  -7   7 54256.6 1023.61   1
  -2   7  -7 53393.7 571.819   6
  -2   7  -8 16702.6 358.302   6
   2  -7   8 17481.0 626.460   3
   2  -7   9 5597.30 397.973   3
  -2   7  -9 5552.81 226.241   6
   2  -7  10 11487.6 567.871   3
   2  -7  11 1405.48 235.313   3
   2  -7  12 491.658 184.826   3
   2  -7  13 3514.76 385.095   3
   2  -7  14 293.592 193.705   3
   2  -7  15 3681.74 431.153   3
   2  -6 -16 64.8114 179.472   6
   2  -6 -15 9018.37 588.993   6
   2  -6 -14 1037.50 225.073   6
   2  -6 -13 715.566 227.321   6
   2  -6 -12 4408.18 377.685   6
  -2   6  11 2083.21 277.479   4
   2  -6 -11 2074.46 262.973   6
  -2   6  10 9126.28 488.376   4
   2  -6 -10 9208.11 483.078   6
  -2   6   9 3113.25 309.623   4
   2  -6  -9 3042.40 308.091   6
  -2   6   8 8943.86 429.704   4
  -2   6   7 8783.24 397.972   4
  -2   6   6 43745.9 807.268   4
  -2   6   6 44054.6 801.018   5
  -2   6   5 2880.22 200.527   4
  -2   6   5 2730.34 199.437   5
  -2   6   4 988.794 108.897   4
  -2   6   4 1106.88 126.836   5
  -2   6   3 55914.9 766.834   5
  -2   6   3 56740.0 664.963   4
  -2   6   2 808.400 103.320   5
  -2   6   2 1018.50 83.3519   4
  -2   6   1 24319.9 286.409   4
   2  -6  -1 24957.1 285.850   4
   2  -6   0 57920.3 554.220   2
  -2   6   0 58026.9 699.351   5
   2  -6   1 77552.9 695.952   2
  -2   6  -1 74379.5 789.831   5
  -2   6  -2 55.7429 23.4520   4
  -2   6  -2 53.2424 91.6985   5
   2  -6   2 239.591 41.7976   6
   2  -6   2 140.542 99.4407   3
   2  -6   3 102074. 1072.07   1
   2  -6   3 101369. 1071.78   3
   2  -6   3 101477. 988.210   2
   2  -6   4 69685.7 946.006   3
   2  -6   4 71153.9 950.167   1
   2  -6   4 71621.6 919.061   2
   2  -6   5 179.489 109.725   1
   2  -6   5 142.762 95.4703   3
  -2   6  -6 161.126 36.8876   6
   2  -6   6 193.945 122.755   3
   2  -6   6 42.0301 123.621   1
   2  -6   6 216.836 123.657   2
   2  -6   7 3115.80 288.250   3
  -2   6  -7 2532.88 127.330   6
   2  -6   7 2520.23 272.581   2
   2  -6   7 3470.46 296.438   1
   2  -6   8 31340.9 819.561   3
  -2   6  -8 30670.6 483.095   6
   2  -6   9 48530.7 1083.38   3
  -2   6  -9 50398.8 678.845   6
   2  -6  10 2413.71 277.336   3
   2  -6  11 213.967 127.319   3
   2  -6  12 608.117 182.278   3
   2  -6  13 11079.2 645.960   3
   2  -6  14 3723.14 421.666   3
   2  -6  15-184.395 164.876   3
   2  -5 -16 133.488 168.865   6
   2  -5 -15 539.753 217.494   6
   2  -5 -14 1361.20 242.278   6
   2  -5 -13 7404.65 491.536   6
   2  -5 -12 14647.0 659.011   6
   2  -5 -11 5586.63 392.817   6
   2  -5 -10 17821.2 652.530   6
  -2   5  10 17191.8 677.056   4
  -2   5   9 91232.2 1421.18   4
   2  -5  -9 89738.4 1388.41   6
  -2   5   8 21348.7 648.828   4
   2  -5  -8 20280.3 626.160   6
  -2   5   7 12381.5 473.337   4
  -2   5   6 15321.7 466.429   5
  -2   5   6 15596.9 477.967   4
  -2   5   5 3684.55 221.022   4
  -2   5   5 3489.36 225.226   5
  -2   5   4 1543.68 138.540   4
  -2   5   4 1413.74 137.507   5
  -2   5   3 2856.94 152.817   4
  -2   5   3 2799.26 172.504   5
  -2   5   2 6493.08 187.707   4
  -2   5   2 6329.63 243.391   5
  -2   5   1 89261.0 855.395   5
  -2   5   1 91061.4 534.865   4
  -2   5   0 230274. 1341.98   5
   2  -5   0 231715. 1121.45   2
   2  -5   1 4576.15 172.701   2
  -2   5  -1 4320.02 183.474   5
   2  -5   2 9701.65 281.384   2
  -2   5  -2 9596.16 272.891   5
  -2   5  -2 10137.1 171.848   4
   2  -5   2 9987.79 134.498   6
   2  -5   3 249224. 1623.52   1
   2  -5   3 247776. 1630.14   3
   2  -5   3 246405. 1541.44   2
   2  -5   4 78742.1 981.493   3
   2  -5   4 80748.6 974.593   2
   2  -5   4 77410.3 968.873   1
   2  -5   5 3982.35 243.769   3
   2  -5   5 4008.39 249.077   1
   2  -5   5 4135.80 255.858   2
  -2   5  -5 3733.76 105.374   6
   2  -5   6 37823.7 771.042   1
  -2   5  -6 36866.6 407.366   6
   2  -5   6 38879.4 807.122   2
   2  -5   6 37557.5 777.553   3
   2  -5   7 78541.8 1192.53   3
   2  -5   7 81210.5 1258.08   2
  -2   5  -7 78520.5 688.741   6
   2  -5   7 80136.4 1193.11   1
   2  -5   8 594.920 155.215   3
   2  -5   8 624.276 209.041   2
  -2   5  -8 448.261 77.7741   6
  -2   5  -9 5627.32 231.766   6
   2  -5   9 5682.54 402.289   3
   2  -5  10 1952.63 245.808   3
   2  -5  11 12740.7 618.669   3
   2  -5  12 368.436 175.202   3
   2  -5  13 636.921 222.685   3
   2  -5  14 2316.40 340.977   3
   2  -5  15 341.802 197.371   3
   2  -4 -16 934.886 239.846   6
   2  -4 -15 45.6185 153.365   6
   2  -4 -14 1126.36 245.750   6
   2  -4 -13-49.5309 132.210   6
   2  -4 -12 73.4222 142.472   6
   2  -4 -11 4050.47 339.226   6
   2  -4 -10 29634.6 830.843   6
  -2   4   9 14132.3 568.076   4
   2  -4  -9 13810.8 550.646   6
  -2   4   8 1187.71 185.647   4
   2  -4  -8 867.025 157.791   6
  -2   4   7 12777.0 468.680   4
   2  -4  -7 12478.3 468.893   6
  -2   4   6 18185.5 512.067   4
  -2   4   5 94857.2 1068.94   4
  -2   4   5 94921.3 1092.30   5
  -2   4   4 99637.8 979.130   4
  -2   4   4 98441.2 1039.14   5
  -2   4   3 13405.5 317.459   4
  -2   4   3 13223.8 357.980   5
  -2   4   2 1683.74 98.4639   4
  -2   4   2 1579.28 122.823   5
   2  -4  -1 231635. 820.701   4
  -2   4   1 214558. 1266.18   5
  -2   4   0 248592. 1317.98   5
  -2   4  -1 53805.1 598.571   5
   2  -4   1 55590.0 597.685   2
  -2   4  -2 24748.7 274.652   4
   2  -4   2 23959.5 433.252   2
   2  -4   2 24506.4 263.092   4
   2  -4   3 5087.39 162.393   4
   2  -4   3 5440.29 257.893   3
   2  -4   3 5445.36 256.940   1
   2  -4   3 5024.24 230.124   2
   2  -4   4 1611.80 172.711   3
   2  -4   4 1576.57 110.450   4
   2  -4   4 1536.15 165.923   1
   2  -4   4 1510.17 152.853   2
   2  -4   5 1174.78 205.943   3
   2  -4   5 629.303 91.8270   4
   2  -4   5 763.191 150.640   2
   2  -4   5 752.887 143.822   1
  -2   4  -5 1011.77 57.4137   6
   2  -4   6 475.508 88.9046   4
  -2   4  -6 333.141 46.3172   6
   2  -4   6 518.838 146.432   1
   2  -4   6 591.217 134.819   3
   2  -4   6 552.828 142.799   2
   2  -4   7 2519.46 227.427   1
   2  -4   7 2501.52 203.147   4
   2  -4   7 2700.20 265.876   2
  -2   4  -7 2290.39 128.227   6
   2  -4   8 1867.55 182.534   4
   2  -4   8 1706.22 212.017   3
   2  -4   8 1748.57 230.278   2
  -2   4  -8 1801.23 128.151   6
   2  -4   9 17910.5 660.028   3
  -2   4  -9 16612.6 399.753   6
   2  -4  10 9168.29 488.460   3
  -2   4 -10 9827.01 336.064   6
   2  -4  11 13723.3 629.163   3
   2  -4  12 3838.29 361.783   3
   2  -4  13 1737.37 275.148   3
   2  -4  14 94.0084 195.187   3
   2  -4  15 2390.86 339.602   3
   2  -4  16 305.272 204.783   3
   2  -3 -16 645.990 208.533   6
   2  -3 -15 4765.45 445.884   6
   2  -3 -14 7304.25 512.779   6
   2  -3 -13-177.068 141.315   6
   2  -3 -12 2532.18 278.759   6
   2  -3 -11 818.971 181.284   6
   2  -3 -10 24415.3 761.542   6
   2  -3  -9 2302.13 239.043   6
   2  -3  -8 10674.5 450.613   6
  -2   3   7 20662.6 594.993   4
   2  -3  -7 20281.3 589.708   6
  -2   3   6 13006.4 434.864   4
   2  -3  -6 12980.2 438.897   6
  -2   3   5 98429.2 1077.76   4
   2  -3  -5 99913.4 1126.25   6
  -2   3   4 60640.5 761.466   4
  -2   3   4 59839.5 801.716   5
  -2   3   3 22767.8 407.189   4
  -2   3   3 22294.0 454.417   5
  -2   3   2 100205. 896.195   5
  -2   3   1 635746. 2113.82   5
  -2   3   0 26042.4 402.891   5
   2  -3   0 26159.1 331.301   6
   2  -3   1 34368.7 473.590   2
   2  -3   1 35054.0 294.035   6
  -2   3  -2 6192.33 143.755   4
  -2   3  -2 5889.83 188.561   5
   2  -3   2 6280.49 140.347   4
   2  -3   2 5711.56 225.144   3
   2  -3   2 5960.07 219.220   2
   2  -3   3 30.6406 31.1744   4
   2  -3   3 147.312 76.7900   1
   2  -3   3 130.726 71.6037   2
   2  -3   3 144.360 69.8904   3
   2  -3   4 47322.0 714.339   1
   2  -3   4 46697.4 582.043   4
   2  -3   4 47085.0 748.153   2
   2  -3   4 47819.0 728.370   3
   2  -3   5 295492. 2035.46   2
   2  -3   5 293907. 1661.20   4
   2  -3   5 293604. 1949.72   3
   2  -3   5 294328. 1912.68   1
  -2   3  -5 297429. 973.582   6
   2  -3   6 10511.2 400.195   1
   2  -3   6 10208.9 396.605   3
   2  -3   6 10083.9 348.269   4
  -2   3  -6 9959.78 221.374   6
   2  -3   6 10551.2 434.625   2
   2  -3   7 2554.40 224.923   3
   2  -3   7 2612.34 202.881   4
   2  -3   7 2362.36 252.358   2
  -2   3  -7 2694.22 133.309   6
  -2   3  -8 19970.3 407.164   6
   2  -3   8 19892.1 641.451   3
   2  -3   8 20007.8 582.337   4
   2  -3   8 20446.9 691.176   2
   2  -3   9 243688. 2303.65   3
   2  -3   9 238681. 2127.47   4
  -2   3  -9 244630. 1557.58   6
   2  -3  10 933.465 180.850   4
   2  -3  10 792.336 168.718   3
  -2   3 -10 844.261 111.876   6
   2  -3  11 1529.11 244.627   3
   2  -3  12 408.840 219.209   3
   2  -3  13 3876.48 378.505   3
   2  -3  14 2516.07 337.214   3
   2  -3  15 630.007 229.811   3
   2  -3  16 64.6340 189.550   3
   2  -2 -16 1404.81 270.815   6
   2  -2 -15 61.5061 154.265   6
   2  -2 -14 7047.37 501.516   6
   2  -2 -13 1267.07 227.552   6
   2  -2 -12 647.475 173.783   6
   2  -2 -11 7031.11 425.460   6
   2  -2 -10 9289.17 464.344   6
   2  -2  -9 2411.98 250.362   6
   2  -2  -8 607.164 148.943   6
   2  -2  -7 310.627 105.625   6
   2  -2  -6 987.966 133.248   6
   2  -2  -5 115299. 1196.83   6
   2  -2  -4 48538.5 720.435   6
  -2   2   4 47586.8 712.526   5
   2  -2  -3 48175.8 664.275   6
  -2   2   3 49157.4 669.825   5
   2  -2  -2 44331.6 570.648   6
  -2   2   2 43184.3 577.914   5
  -2   2  -1 88019.3 673.054   5
   2  -2   1 87768.0 770.814   2
   2  -2   1 90038.8 423.963   4
   2  -2   1 89451.3 463.172   6
  -2   2  -2 92955.1 678.058   5
   2  -2   2 95576.7 573.810   4
   2  -2   2 93326.3 843.639   3
   2  -2   2 93526.9 868.382   2
   2  -2   3 60020.9 725.494   1
  -2   2  -3 59602.2 564.346   5
   2  -2   3 59684.4 570.239   4
   2  -2   3 59715.9 759.209   2
   2  -2   3 59608.9 729.207   3
   2  -2   4 31757.3 585.346   3
   2  -2   4 32412.8 495.548   4
   2  -2   4 32227.5 615.632   2
  -2   2  -4 32411.1 257.513   6
   2  -2   4 32557.7 577.298   1
   2  -2   5 1120.48 145.721   3
   2  -2   5 1302.43 159.654   1
  -2   2  -5 1248.97 74.6029   6
   2  -2   6 61253.5 934.418   3
   2  -2   6 59843.8 837.404   4
   2  -2   6 61682.4 925.074   1
   2  -2   6 62891.5 1017.33   2
  -2   2  -6 60879.6 564.978   6
   2  -2   7 13435.5 475.706   3
   2  -2   7 13068.0 431.222   4
   2  -2   7 13232.3 518.131   2
  -2   2  -7 13102.9 299.766   6
   2  -2   8 155731. 1710.45   3
  -2   2  -8 158766. 1162.49   6
   2  -2   8 159348. 1634.55   4
   2  -2   9 8278.28 429.716   4
  -2   2  -9 6831.20 282.030   6
  -2   2 -10 257.946 80.7621   6
   2  -2  10 172.008 125.141   3
   2  -2  10 223.816 112.687   4
   2  -2  11 3371.23 316.183   3
   2  -2  11 3246.32 302.780   4
   2  -2  12 46616.2 1178.56   3
   2  -2  13 1726.16 274.991   3
   2  -2  14 2630.28 351.885   3
   2  -2  15 201.041 147.049   3
   2  -2  16 1366.38 293.000   3
   2  -1 -16 454.663 193.489   6
   2  -1 -15 2284.26 297.498   6
   2  -1 -14 793.332 193.578   6
   2  -1 -13 16230.4 699.892   6
   2  -1 -12-160.147 144.257   6
   2  -1 -11 11526.4 540.569   6
   2  -1 -10 133.900 126.298   6
   2  -1  -9 41725.4 921.049   6
   2  -1  -8 9563.88 423.097   6
   2  -1  -7 2835.24 227.199   6
   2  -1  -6 45081.1 805.984   6
   2  -1  -5 74.1880 71.2681   6
   2  -1  -4 67434.4 841.741   6
   2  -1  -3 22641.2 448.191   6
  -2   1   3 21813.8 444.695   5
   2  -1  -2 260.300 67.8505   6
  -2   1   2 248.580 62.0168   5
  -2   1   1 552101. 1855.54   5
   2  -1  -1 561662. 1761.24   6
  -2   1   0 999999. 2052.49   6
   2  -1   1 2739.62 84.7322   6
  -2   1  -1 2736.88 111.494   5
   2  -1   1 2767.18 110.670   5
   2  -1   1 2755.36 142.225   2
   2  -1   1 2490.61 86.1271   4
  -2   1  -1 2761.28 86.0218   6
   2  -1   2 73411.2 775.697   2
  -2   1  -2 73499.7 549.379   5
   2  -1   3 3961.41 185.574   1
  -2   1  -3 4037.46 135.074   5
   2  -1   3 3662.97 148.196   4
   2  -1   3 3535.46 193.157   2
   2  -1   3 3887.45 187.868   3
   2  -1   4 642.426 103.399   1
  -2   1  -4 586.570 45.8365   6
   2  -1   4 669.964 118.356   2
   2  -1   4 620.427 78.4076   4
   2  -1   4 582.856 99.1097   3
   2  -1   5 326.280 89.2781   1
   2  -1   5 203.623 67.0694   4
   2  -1   5 323.608 105.297   2
   2  -1   5 206.669 73.4446   3
   2  -1   6 562.810 156.112   2
   2  -1   6 232.905 114.912   1
   2  -1   6 691.602 151.135   3
   2  -1   6 705.618 112.412   4
  -2   1  -6 365.537 66.8276   6
   2  -1   7 73298.0 1028.88   4
   2  -1   7 75348.8 1211.09   2
   2  -1   7 74615.9 1089.14   3
  -2   1  -7 75210.5 745.802   6
  -2   1  -8 487.378 111.608   6
   2  -1   8 404.232 165.806   4
   2  -1   8 858.056 247.624   3
   2  -1   9 130848. 1633.16   3
   2  -1   9 132798. 1604.88   4
   2  -1   9 134005. 1829.88   2
  -2   1  -9 132246. 1190.18   6
   2  -1  10-15.8037 133.080   4
   2  -1  10 40.8839 114.432   3
  -2   1 -10-6.93981 76.2903   6
   2  -1  11 852.876 184.687   3
   2  -1  11 993.474 198.224   4
   2  -1  12 891.673 238.226   3
   2  -1  12 384.669 223.911   4
   2  -1  13 6125.59 452.190   3
   2  -1  14 855.830 288.740   3
   2  -1  15 1096.09 272.177   3
   2  -1  16-129.152 179.330   3
   2   0 -16 1120.64 267.367   6
   2   0 -15 156.700 154.848   6
   2   0 -14 506.551 187.791   6
   2   0 -13-69.2548 153.150   6
   2   0 -12 7518.63 455.891   6
   2   0 -11-83.6805 131.917   6
   2   0 -10 2115.51 245.282   6
   2   0  -9-77.1404 118.547   6
   2   0  -8 6344.21 342.338   6
   2   0  -7-97.2754 96.1225   6
   2   0  -6 150069. 1450.09   6
   2   0  -5 85.1476 69.8568   6
   2   0  -4 289.522 75.9038   6
   2   0  -3 206.338 70.6212   6
   2   0  -2 46960.7 578.875   6
  -2   0   2 46547.6 585.538   5
  -2   0   1 22.6612 52.5837   5
   2   0  -1 3006.59 137.520   6
   2   0   1 2.59862 28.7892   5
  -2   0  -1 8.09605 23.6196   6
   2   0   1 12.4705 43.1796   2
   2   0   1 22.2694 23.9706   6
   2   0   1 25.9800 27.1702   4
  -2   0  -2 280443. 948.643   5
   2   0   2 283193. 1160.06   4
  -2   0  -2 282995. 810.288   6
   2   0   3 27.8875 56.0649   2
   2   0   3 26.2212 39.0182   3
   2   0   3 7.13076 53.6401   1
   2   0   3 52.9035 38.2878   4
  -2   0  -3 53.7773 30.0805   5
   2   0   4 41711.7 624.584   3
   2   0   4 40096.6 572.430   4
  -2   0  -4 42546.8 401.545   6
   2   0   4 41446.3 698.269   2
   2   0   4 41806.3 611.810   1
   2   0   5 11.3414 66.1506   3
   2   0   5 55.2582 72.5661   1
   2   0   5-2.92824 89.0591   2
   2   0   6 35673.5 686.739   3
   2   0   6 35170.0 666.250   1
   2   0   6 35836.5 769.495   2
   2   0   6 35159.1 663.866   4
   2   0   7 754.782 174.998   3
   2   0   7 613.949 219.507   2
   2   0   7 387.182 116.843   4
   2   0   8 15339.0 528.925   3
   2   0   8 14845.2 511.957   4
   2   0   8 15248.3 595.401   2
  -2   0  -8 15013.9 386.617   6
   2   0   9 172.275 181.872   4
   2   0   9 582.082 234.172   3
  -2   0  -9 167.006 94.2762   6
   2   0  10 6240.98 390.716   3
  -2   0 -10 6652.24 303.916   6
   2   0  10 6362.43 389.530   4
   2   0  11 13.8410 122.109   4
   2   0  11-217.289 134.856   3
  -2   0 -11 29.2728 73.9881   6
   2   0  12 3873.23 348.316   4
   2   0  12 4524.35 379.188   3
   2   0  13 128.609 165.040   4
   2   0  13 46.2695 183.523   3
   2   0  14 49717.1 1316.15   3
   2   0  15-73.6283 133.016   3
   2   0  16 607.752 222.866   3
   2   1 -16 516.824 195.740   6
   2   1 -15 1838.76 267.625   6
   2   1 -14 1113.93 225.997   6
   2   1 -13 16380.1 703.601   6
   2   1 -12 65.3404 145.556   6
   2   1 -11 10819.1 523.908   6
   2   1 -10 66.8561 108.017   6
   2   1  -9 43293.6 926.186   6
   2   1  -8 9476.85 414.753   6
   2   1  -7 2691.57 214.531   6
   2   1  -6 42874.0 777.394   6
   2   1  -5 235.784 89.3733   6
   2   1  -4 64847.6 825.174   6
   2   1  -3 22196.9 446.793   6
   2   1  -2 214.717 63.0326   6
   2   1  -1 563899. 1807.81   6
  -2  -1   1 554180. 1803.04   5
   2   1   1 2919.85 96.5022   5
   2   1   1 2639.20 143.722   2
  -2  -1  -1 2646.57 99.4492   6
   2   1   1 2736.26 101.788   6
   2   1   2 74697.4 627.934   4
  -2  -1  -2 74576.6 418.304   5
   2   1   2 75430.8 793.029   2
  -2  -1  -2 76030.5 491.600   6
   2   1   2 75564.4 504.064   6
   2   1   3 3802.01 165.715   1
  -2  -1  -3 4106.72 122.930   6
   2   1   3 3921.64 170.844   3
  -2  -1  -3 3847.48 98.3688   5
   2   1   3 3799.66 165.507   4
   2   1   3 3986.06 202.041   2
   2   1   4 825.356 103.061   3
   2   1   4 600.037 89.6622   4
   2   1   4 619.459 88.6699   1
   2   1   4 728.272 124.646   2
  -2  -1  -4 498.870 56.8593   6
   2   1   5 314.019 87.8305   1
   2   1   5 327.204 86.6998   3
   2   1   5 154.049 92.0002   2
   2   1   5 323.968 91.4415   4
   2   1   6 321.448 155.018   2
   2   1   6 249.219 86.0570   4
   2   1   6 286.481 112.321   3
   2   1   7 75722.3 1053.76   3
   2   1   7 74143.7 1057.20   4
   2   1   7 76176.8 1210.55   2
   2   1   8 37.3267 137.289   4
   2   1   8 324.418 199.172   2
   2   1   9 130774. 1591.74   3
   2   1   9 129884. 1814.42   2
  -2  -1  -9 133399. 1260.46   6
   2   1   9 131191. 1606.20   4
  -2  -1 -10-78.8804 84.3374   6
   2   1  10 31.5216 113.733   3
   2   1  10-4.24144 136.087   4
   2   1  11 782.572 173.362   3
   2   1  11 822.375 198.006   4
  -2  -1 -11 894.357 138.785   6
   2   1  12 836.282 217.762   3
   2   1  12 290.587 176.779   4
   2   1  13 6630.97 469.871   3
   2   1  13 6849.56 484.775   4
   2   1  14 763.877 254.158   3
   2   1  15 613.328 201.038   3
   2   1  16-65.5744 171.365   3
   2   2 -16 1467.73 294.983   6
   2   2 -15 496.180 183.544   6
   2   2 -14 7330.53 497.021   6
   2   2 -13 1739.05 275.921   6
   2   2 -12 928.766 201.400   6
   2   2 -11 6657.13 410.000   6
   2   2 -10 8754.47 450.905   6
   2   2  -9 2073.86 222.554   6
   2   2  -8 625.610 134.355   6
   2   2  -7 330.810 103.857   6
   2   2  -6 934.162 134.464   6
   2   2  -5 115638. 1181.24   6
   2   2  -4 47249.7 703.246   6
   2   2  -3 49221.3 663.090   6
   2   2  -2 42604.9 566.609   6
   2   2   0 700952. 1712.82   5
   2   2   1 88653.6 617.598   6
  -2  -2  -1 88971.9 500.838   5
  -2  -2  -1 89716.8 614.812   6
   2   2   2 94064.7 890.000   2
   2   2   2 94647.4 753.971   4
   2   2   2 93440.0 624.122   6
  -2  -2  -3 61340.7 530.911   6
   2   2   3 60118.9 615.661   1
   2   2   3 60443.0 672.463   4
   2   2   3 60180.5 620.991   3
   2   2   4 31431.5 612.414   2
   2   2   4 31191.6 493.483   1
   2   2   4 32428.5 544.612   4
   2   2   4 32334.1 514.728   3
   2   2   5 1499.83 219.103   2
   2   2   5 885.707 119.551   4
   2   2   5 1294.15 162.653   3
   2   2   5 1029.92 117.595   1
   2   2   6 59964.6 859.540   3
   2   2   6 59895.5 888.723   4
   2   2   6 61284.0 998.630   2
   2   2   7 13085.4 437.964   3
   2   2   7 12659.2 509.827   2
   2   2   7 13121.3 456.381   4
   2   2   8 161915. 1633.66   3
   2   2   8 161508. 1699.80   4
   2   2   8 161663. 1883.18   2
   2   2   9 9119.14 473.201   3
   2   2   9 9623.04 602.564   2
  -2  -2 -10 239.839 91.6588   6
   2   2  10 271.829 140.788   3
   2   2  10 369.058 139.439   4
   2   2  11 3008.18 306.364   3
   2   2  11 3513.27 314.159   4
  -2  -2 -11 3262.84 241.294   6
   2   2  12 45887.0 1121.03   3
   2   2  12 45458.9 1149.41   4
   2   2  13 1646.51 267.845   4
   2   2  13 1764.49 277.335   3
   2   2  14 2181.63 315.674   4
   2   2  14 2479.90 319.773   3
   2   2  15-143.338 176.371   3
   2   3 -16 685.621 209.185   6
   2   3 -15 4719.16 421.192   6
   2   3 -14 8136.15 528.519   6
   2   3 -13-102.325 139.631   6
   2   3 -12 2600.95 276.692   6
   2   3 -11 1165.82 195.797   6
   2   3 -10 24445.8 748.614   6
   2   3  -9 2097.73 232.224   6
   2   3  -8 10432.9 434.092   6
   2   3  -7 20082.9 570.665   6
   2   3  -6 12763.5 425.682   6
   2   3  -5 98009.5 1099.05   6
   2   3  -4 59704.6 799.258   6
   2   3  -3 22112.8 449.142   6
   2   3  -2 101691. 893.432   6
   2   3  -1 624722. 2032.67   6
   2   3   0 25930.7 381.996   6
   2   3   0 25570.2 329.744   5
   2   3   1 33367.9 414.944   6
   2   3   1 33790.1 506.427   2
   2   3   1 34459.1 299.538   5
   2   3   2 5940.73 177.314   6
   2   3   2 5983.60 200.702   4
   2   3   2 5682.03 222.987   2
  -2  -3  -2 5935.41 168.302   3
   2   3   3 94.9799 39.5423   3
   2   3   3 32.1322 36.4861   1
   2   3   4 46823.7 582.947   1
   2   3   4 47673.4 600.117   3
   2   3   4 46161.6 743.468   2
   2   3   4 47240.6 679.053   4
   2   3   5 291130. 1667.57   3
   2   3   5 294882. 1852.15   4
   2   3   5 294130. 2025.55   2
  -2  -3  -5 295793. 954.772   5
   2   3   6 10301.6 378.517   4
   2   3   6 10131.3 348.206   3
   2   3   6 9838.80 415.740   2
   2   3   7 2629.10 206.301   3
   2   3   7 2489.97 219.383   4
   2   3   7 2350.05 238.318   2
   2   3   8 21142.2 597.346   3
   2   3   8 19758.3 619.986   4
   2   3   8 20855.7 708.656   2
   2   3   9 244562. 2130.15   3
   2   3   9 243108. 2235.47   4
   2   3   9 238065. 2455.67   2
   2   3  10 906.961 166.902   3
   2   3  10 1165.08 187.019   4
  -2  -3 -10 810.468 124.915   6
   2   3  11 1690.02 234.067   3
   2   3  11 1462.81 238.206   4
  -2  -3 -11 1376.85 179.835   6
   2   3  12 841.159 236.693   4
   2   3  12 649.350 195.790   3
   2   3  13 4271.61 379.635   3
   2   3  13 5104.91 421.553   4
   2   3  14 2336.70 309.402   3
   2   3  14 2531.18 331.224   4
   2   3  15 605.045 212.838   3
   2   4 -16 1230.60 256.154   6
   2   4 -15 124.986 180.725   6
   2   4 -14 1294.52 253.461   6
   2   4 -13-5.24557 128.266   6
   2   4 -12-117.248 154.968   6
   2   4 -11 4703.00 351.890   6
   2   4 -10 29266.4 808.782   6
   2   4  -9 13016.0 516.961   6
   2   4  -8 1218.19 170.456   6
   2   4  -7 13135.8 465.690   6
   2   4  -6 17739.4 507.137   6
   2   4  -5 95697.4 1090.55   6
   2   4  -4 97825.8 1035.22   6
   2   4  -3 13660.1 361.286   6
   2   4  -2 1766.42 130.317   6
   2   4  -1 207510. 1205.51   6
   2   4   0 247349. 1236.72   6
   2   4   1 55425.3 391.035   5
   2   4   1 54592.2 649.058   2
   2   4   1 54146.1 565.691   6
   2   4   2 23789.4 456.137   2
   2   4   2 23819.8 377.322   6
   2   4   2 23901.6 422.520   4
  -2  -4  -2 24647.1 311.145   3
   2   4   3 5190.00 162.439   1
   2   4   3 4653.31 221.727   2
   2   4   3 4694.11 207.263   4
   2   4   3 4975.91 160.934   3
   2   4   4 1366.02 104.039   1
   2   4   4 1685.83 121.253   3
   2   4   4 1915.83 150.208   4
   2   4   4 1314.24 141.406   2
   2   4   5 938.638 155.397   3
   2   4   5 988.140 160.493   4
   2   4   5 920.385 192.966   2
  -2  -4  -5 884.855 53.7196   5
   2   4   6 319.668 96.0653   3
   2   4   6 500.388 116.016   4
   2   4   6 307.127 126.498   2
  -2  -4  -6 380.491 46.1456   5
   2   4   7 2114.65 192.883   3
   2   4   7 2060.28 208.329   4
   2   4   7 2126.75 259.109   2
   2   4   8 1635.75 210.121   4
   2   4   8 1802.75 190.360   3
   2   4   8 2018.65 253.263   2
   2   4   9 17968.2 601.393   3
   2   4   9 19298.7 669.132   4
   2   4   9 19445.0 747.891   2
   2   4  10 9594.91 452.988   3
   2   4  10 9675.63 487.765   4
  -2  -4 -11 13777.9 495.619   6
   2   4  11 14159.6 584.308   3
   2   4  11 13420.3 610.273   4
   2   4  12 4052.69 337.745   3
   2   4  12 4059.26 364.099   4
   2   4  13 2420.89 283.810   3
   2   4  13 2415.18 318.233   4
   2   4  14 155.379 181.064   4
   2   4  14 87.7455 150.831   3
   2   4  15 1912.42 296.693   4
   2   5 -16-43.5051 169.678   6
   2   5 -15 232.556 157.743   6
   2   5 -14 1470.87 253.048   6
   2   5 -13 8162.92 499.652   6
   2   5 -12 13493.2 606.692   6
   2   5 -11 6243.34 397.827   6
   2   5 -10 17235.3 621.676   6
   2   5  -9 88503.4 1323.74   6
   2   5  -8 19858.3 600.456   6
   2   5  -7 12024.7 450.419   6
   2   5  -6 15726.6 478.718   6
   2   5  -5 3670.63 220.640   6
   2   5  -4 1612.79 148.070   6
   2   5  -3 2501.44 159.841   6
   2   5  -2 6563.43 242.374   6
   2   5  -1 87371.9 814.700   6
   2   5   0 225219. 1249.08   6
   2   5   1 4449.77 199.331   2
   2   5   1 4372.32 173.851   6
  -2  -5  -2 10281.2 182.437   3
   2   5   2 9279.27 290.541   2
   2   5   2 9925.84 285.894   4
   2   5   2 9744.58 260.555   6
   2   5   2 9969.91 180.747   1
   2   5   3 251405. 1536.41   4
   2   5   3 253603. 1039.98   1
   2   5   3 250911. 1607.56   2
   2   5   3 254969. 1060.96   3
   2   5   4 79418.8 707.735   3
   2   5   4 79432.7 936.632   4
   2   5   5 3835.73 183.750   3
   2   5   5 3657.80 235.305   2
   2   5   5 4119.90 238.108   4
  -2  -5  -5 3744.41 88.5069   5
  -2  -5  -6 38555.6 375.893   5
   2   5   6 37159.1 744.245   4
   2   5   6 38591.9 795.164   2
   2   5   6 37977.5 629.461   3
   2   5   7 79221.6 1006.85   3
   2   5   7 77685.0 1136.52   4
   2   5   7 78034.7 1226.11   2
   2   5   8 453.674 139.728   3
   2   5   8 379.938 168.645   2
   2   5   8 253.022 120.236   4
   2   5   9 5839.98 339.062   3
   2   5   9 5597.70 419.874   2
   2   5   9 5232.23 360.506   4
   2   5  10 2158.08 233.008   3
   2   5  10 1942.96 250.944   4
   2   5  11 12744.8 551.780   3
   2   5  11 12869.8 601.266   4
   2   5  12 268.977 137.350   3
   2   5  12-59.5170 165.639   4
  -2  -5 -12 192.729 110.797   6
   2   5  13 447.161 222.297   4
   2   5  13 280.385 172.566   3
   2   5  14 1780.05 275.821   3
   2   5  14 2052.65 321.123   4
   2   5  15 599.257 228.929   4
   2   6 -15 9860.14 598.631   6
   2   6 -14 724.372 204.487   6
   2   6 -13 695.046 167.445   6
   2   6 -12 4061.07 343.907   6
   2   6 -11 2045.89 246.011   6
   2   6 -10 8872.03 457.673   6
   2   6  -9 1959.52 198.027   6
   2   6  -8 8804.06 403.003   6
   2   6  -7 8941.48 384.517   6
   2   6  -6 43987.2 804.277   6
   2   6  -5 2827.02 207.080   6
   2   6  -4 953.532 117.154   6
   2   6  -3 54697.4 753.514   6
   2   6  -2 760.817 96.4720   6
   2   6  -1 23074.7 435.545   6
   2   6   0 58119.2 671.238   6
   2   6   1 72917.1 771.001   2
   2   6   1 75107.9 757.828   6
   2   6   2 1.91346 20.4035   1
   2   6   2-39.7396 49.7485   4
  -2  -6  -2-0.81899 20.7724   3
   2   6   3 102904. 616.290   3
   2   6   3 101885. 1030.77   2
   2   6   3 102782. 610.674   1
   2   6   4 70828.1 637.951   3
   2   6   4 69818.7 918.687   2
   2   6   4 70063.9 911.029   4
  -2  -6  -5 107.171 18.3453   5
   2   6   5 15.0664 41.8430   3
   2   6   5-66.6793 94.3757   4
   2   6   5 63.0591 107.572   2
  -2  -6  -6 261.258 40.4676   5
   2   6   6 299.534 93.6168   3
   2   6   6 166.048 137.578   2
   2   6   6 192.398 120.194   4
   2   6   7 2858.68 244.289   4
   2   6   7 2986.49 220.898   3
   2   6   7 2542.05 278.001   2
   2   6   8 30993.3 674.363   3
   2   6   8 32288.5 848.182   2
   2   6   8 30873.8 780.270   4
   2   6   9 50509.9 1063.70   4
   2   6   9 49978.2 1123.84   2
   2   6   9 50933.7 930.491   3
   2   6  10 2928.54 337.756   2
   2   6  10 2440.16 272.198   4
   2   6  10 3022.31 267.743   3
   2   6  11 409.849 146.970   3
   2   6  11 99.9954 147.068   4
   2   6  12 874.200 187.057   3
   2   6  12 717.928 204.543   4
  -2  -6 -12 725.804 162.555   6
   2   6  13 11095.4 561.697   3
   2   6  13 11580.0 644.168   4
   2   6  14 3389.29 385.401   4
   2   6  15 150.978 176.011   4
   2   7 -15 86.0169 191.216   6
   2   7 -14 179.551 136.638   6
   2   7 -13 7.09105 149.954   6
   2   7 -12 4157.37 366.188   6
   2   7 -11 1961.20 248.384   6
   2   7 -10 1847.47 219.312   6
   2   7  -9 1345.41 192.269   6
   2   7  -8 805.517 127.752   6
   2   7  -7 1085.65 151.328   6
   2   7  -6 84553.1 1141.16   6
   2   7  -5 11363.7 392.295   6
   2   7  -4 3501.86 208.570   6
   2   7  -3 84.4320 66.4739   6
   2   7  -2 18635.1 427.244   6
   2   7  -1 52514.1 682.843   6
   2   7   0 39591.7 587.398   6
   2   7   1 5940.24 235.257   2
   2   7   1 6081.90 228.761   6
   2   7   2 111642. 447.399   1
   2   7   2 112827. 991.768   6
   2   7   2 114159. 1055.44   4
   2   7   2 112625. 1020.38   2
   2   7   3 69998.6 864.966   2
   2   7   3 71329.0 882.376   4
   2   7   4 30874.2 615.985   2
   2   7   4 31370.6 629.917   4
   2   7   4 32225.0 400.819   3
   2   7   5 8878.00 255.890   3
   2   7   5 8221.37 352.008   4
   2   7   5 8284.69 356.055   2
   2   7   6 34706.3 569.460   3
  -2  -7  -6 33505.2 339.915   5
   2   7   6 34335.4 755.281   2
   2   7   6 34517.6 745.049   4
   2   7   7 54307.8 795.771   3
   2   7   7 53535.0 1012.71   2
   2   7   7 53590.4 982.306   4
   2   7   8 18079.6 510.850   3
   2   7   8 18500.3 649.494   2
   2   7   8 17714.5 606.018   4
   2   7   9 6250.44 338.575   3
   2   7   9 5988.85 428.129   2
   2   7   9 5625.40 377.941   4
   2   7  10 11475.1 476.703   3
   2   7  10 12105.7 601.135   2
   2   7  10 11064.5 541.616   4
   2   7  11 1325.48 195.076   3
   2   7  11 1429.56 262.312   4
   2   7  12 753.284 169.101   3
   2   7  12 952.344 214.575   4
   2   7  13 4040.72 408.267   4
   2   7  14 204.452 216.444   4
   2   7  15 2574.59 371.807   4
   2   8 -15 6327.53 476.844   6
   2   8 -14 2428.67 324.546   6
   2   8 -13 1345.35 231.606   6
   2   8 -12 4352.94 366.993   6
   2   8 -11 11370.6 537.704   6
   2   8 -10 9364.54 462.356   6
   2   8  -9 2821.01 243.820   6
   2   8  -8 295.908 112.052   6
   2   8  -7 6332.47 334.955   6
   2   8  -6 6273.50 317.590   6
   2   8  -5 25166.7 597.533   6
   2   8  -4 23642.9 542.908   6
   2   8  -3 61700.5 829.522   6
   2   8  -2 49010.4 714.088   6
   2   8  -1 2100.34 151.207   6
   2   8   0 15855.7 390.548   6
   2   8   1 64474.7 775.444   6
   2   8   1 64372.8 745.808   2
   2   8   2 156897. 1290.43   4
   2   8   2 158143. 1216.79   2
   2   8   2 155405. 1225.84   6
   2   8   3 302.410 29.4182   5
   2   8   3 204.190 80.6691   4
   2   8   4 1268.75 77.9834   3
   2   8   4 1339.52 142.015   2
   2   8   4 1105.38 138.558   4
   2   8   4 1152.45 46.4027   5
   2   8   5 38429.2 503.284   3
   2   8   5 37187.2 748.320   4
   2   8   5 36827.1 721.277   2
   2   8   6 106.821 62.5340   3
  -2  -8  -6 66.5388 27.3908   5
   2   8   6 123.240 103.662   4
   2   8   6 72.2881 113.891   2
   2   8   7 2236.76 175.601   3
   2   8   7 2044.80 231.264   4
   2   8   7 2035.26 252.876   2
   2   8   8 13582.3 433.408   3
   2   8   8 13342.9 538.277   4
   2   8   8 12745.3 544.667   2
   2   8   9 15893.8 507.477   3
   2   8   9 15681.3 633.780   2
   2   8   9 14751.5 593.301   4
   2   8  10 31569.3 769.673   3
   2   8  10 32339.4 956.953   2
   2   8  10 31466.0 909.022   4
   2   8  11 31390.6 817.426   3
   2   8  11 29571.3 940.364   4
   2   8  12 10081.4 494.397   3
   2   8  12 9997.95 574.704   4
   2   8  13 1069.16 252.315   4
   2   8  14 1137.98 273.456   4
   2   8  15 5033.85 499.547   4
  -2  -9  15 171.965 228.630   3
   2   9 -15-199.905 175.218   6
   2   9 -14 6195.85 462.278   6
   2   9 -13 2350.85 297.823   6
   2   9 -12 11240.0 564.572   6
   2   9 -11 2276.44 279.302   6
   2   9 -10 3843.47 314.984   6
   2   9  -9 28450.4 775.948   6
   2   9  -8 27450.6 726.946   6
   2   9  -7 5793.39 334.713   6
   2   9  -6 22170.0 595.077   6
   2   9  -5 10382.1 385.530   6
   2   9  -4 706.981 116.293   6
   2   9  -3 38221.5 680.041   6
   2   9  -2 2173.87 164.498   6
   2   9  -1 124.499 62.2965   6
   2   9   0 14605.5 387.742   6
   2   9   1 485.108 85.8939   6
   2   9   1 755.220 123.390   2
   2   9   2 70440.8 868.221   6
   2   9   2 69233.3 816.265   2
   2   9   2 70029.5 905.203   4
   2   9   3 5134.01 132.255   5
   2   9   3 5131.37 247.264   2
   2   9   3 4688.20 254.369   4
   2   9   4 7130.58 323.273   4
   2   9   4 6877.36 300.823   2
   2   9   4 7339.19 161.768   3
   2   9   4 7067.97 138.370   5
   2   9   5 4791.20 171.433   3
   2   9   5 4693.33 281.771   4
   2   9   5 4852.49 274.673   2
  -2  -9  -6 24510.1 307.722   5
   2   9   6 24781.8 665.160   4
   2   9   6 25366.5 653.856   2
   2   9   6 25730.1 464.983   3
   2   9   7 12411.6 369.771   3
   2   9   7 11695.8 486.788   4
   2   9   7 10926.8 477.473   2
   2   9   8 14242.0 433.662   3
   2   9   8 14156.2 570.046   2
   2   9   8 13716.9 554.634   4
   2   9   9 10629.2 410.653   3
   2   9   9 10733.5 535.414   2
   2   9   9 9944.11 494.920   4
   2   9  10 274.205 104.682   3
   2   9  10 119.654 212.428   2
   2   9  10 45.7114 151.056   4
   2   9  11 1337.14 209.123   3
   2   9  11 1023.38 254.131   4
   2   9  12 164.725 186.146   4
   2   9  13 2929.71 357.587   4
   2   9  14 5105.91 473.823   4
   2   9  15 431.931 317.212   4
  -2 -10  15 2564.63 384.196   3
   2  10 -15 2992.02 347.339   6
   2  10 -14 4141.76 394.577   6
   2  10 -13 1869.42 272.939   6
   2  10 -12 2457.80 278.185   6
   2  10 -11 21195.3 742.307   6
   2  10 -10 28978.0 825.767   6
   2  10  -9 239.731 138.331   6
   2  10  -8 517.170 106.181   6
   2  10  -7 588.026 135.223   6
   2  10  -6 947.343 148.420   6
   2  10  -5 7443.54 340.399   6
   2  10  -4 2741.35 199.318   6
   2  10  -3 2424.00 184.361   6
   2  10  -2 2790.30 195.273   6
   2  10  -1 54832.9 789.284   6
   2  10   0 36058.6 639.232   6
   2  10   0 39326.3 404.194   1
   2  10   1 57242.4 798.480   6
   2  10   1 56886.2 717.392   2
   2  10   2 37958.8 682.347   4
   2  10   2 38401.0 613.370   2
   2  10   2 39254.7 674.768   6
   2  10   3 46185.4 450.517   5
   2  10   3 44095.5 766.794   4
   2  10   3 44052.0 694.399   2
   2  10   4 15312.9 237.510   5
   2  10   4 15211.0 434.239   2
   2  10   4 15090.8 477.460   4
   2  10   4 15071.1 202.038   3
  -2 -10  -5 15165.5 276.366   1
   2  10   5 15213.6 473.611   2
   2  10   5 15949.7 289.888   3
   2  10   5 15662.6 511.041   4
   2  10   5 15671.8 232.205   5
   2  10   6 38793.2 546.865   3
   2  10   6 37700.7 824.493   4
   2  10   6 37697.8 795.272   2
   2  10   7 26871.8 522.162   3
   2  10   7 24757.6 704.890   2
   2  10   7 26226.5 733.317   4
   2  10   8 13306.9 410.870   3
   2  10   8 13235.7 551.585   4
   2  10   8 13087.9 548.681   2
   2  10   9 4524.89 277.678   3
   2  10   9 4654.50 381.962   2
   2  10   9 4196.27 361.111   4
   2  10  10 6028.80 333.527   3
   2  10  10 6017.80 434.579   2
   2  10  10 5701.44 410.528   4
   2  10  11 17460.3 729.344   4
   2  10  12 14062.0 695.195   4
   2  10  13 800.368 238.546   4
   2  10  14 677.192 216.502   4
   2  10  15 14446.9 811.466   4
   2  11 -15 4860.87 428.798   6
  -2 -11  14 182.608 197.017   3
   2  11 -14 271.110 182.061   6
   2  11 -13 744.890 193.108   6
   2  11 -12 6985.22 455.847   6
   2  11 -11 15842.4 646.667   6
   2  11 -10 24418.2 765.820   6
   2  11  -9 2418.04 241.058   6
   2  11  -8 11537.2 483.044   6
   2  11  -7 28623.0 720.046   6
   2  11  -6 54549.3 949.343   6
   2  11  -5 17433.3 518.178   6
   2  11  -4 4762.27 272.509   6
   2  11  -3 3568.98 222.647   6
   2  11  -2 132102. 1290.29   6
   2  11  -1 173957. 1461.20   6
   2  11   0 72863.4 938.270   6
   2  11   0 78426.8 587.851   1
   2  11   1 928.008 123.450   2
   2  11   1 713.059 136.069   6
   2  11   2 6310.94 257.247   2
   2  11   2 6660.92 310.981   6
   2  11   2 6717.93 317.932   4
   2  11   3 90.6525 39.0660   5
   2  11   3 241.279 99.3794   2
   2  11   3 203.243 116.536   4
   2  11   4 2058.21 96.4811   5
   2  11   4 1630.43 162.669   2
   2  11   4 1800.46 193.016   4
   2  11   5 23016.0 579.980   2
  -2 -11  -5 23515.3 313.798   1
   2  11   5 23205.1 630.102   4
   2  11   5 23638.0 331.174   3
   2  11   5 23033.3 311.668   5
   2  11   6 11903.7 289.695   3
   2  11   6 10850.0 466.607   4
   2  11   6 11231.6 441.652   2
   2  11   7 2744.02 169.764   3
   2  11   7 2306.30 250.187   2
   2  11   7 2676.11 257.847   4
   2  11   8 8264.34 317.378   3
   2  11   8 8494.34 453.242   2
   2  11   8 8084.84 457.173   4
   2  11   9 60623.6 1236.54   4
   2  11   9 61028.6 940.700   3
   2  11   9 59884.4 1223.46   2
   2  11  10 166.787 189.002   2
   2  11  10 308.882 186.924   4
   2  11  11 1421.45 266.326   4
   2  11  12 253.250 204.172   4
   2  11  13 319.110 182.076   4
   2  11  14 1153.64 277.899   4
  -2 -12  14 8773.28 651.106   3
   2  12 -14 8834.19 556.676   6
  -2 -12  13 1248.25 307.106   3
   2  12 -13 682.427 189.302   6
   2  12 -12 579.842 198.178   6
   2  12 -11 969.345 200.723   6
   2  12 -10 696.111 172.201   6
   2  12  -9 5713.66 364.819   6
   2  12  -8 1616.49 204.461   6
   2  12  -7 42503.7 898.299   6
   2  12  -6-119.979 119.788   6
   2  12  -5 16535.0 516.320   6
   2  12  -4 25215.9 619.992   6
   2  12  -3 45405.2 795.918   6
   2  12  -2 2092.41 179.709   6
   2  12  -1 32829.0 667.148   6
  -2 -12   0 83379.4 605.276   3
   2  12   0 83016.1 1036.80   6
   2  12   1 23506.5 559.469   6
   2  12   1 23429.0 471.715   2
   2  12   2 19.6818 66.1008   2
   2  12   2 1.72418 103.099   4
   2  12   2-44.5871 101.539   6
   2  12   3 5922.85 189.986   5
   2  12   3 5712.42 302.677   4
   2  12   3 5825.01 259.493   2
   2  12   4 40509.8 470.394   5
   2  12   4 39424.2 706.427   2
   2  12   4 39031.2 809.144   4
   2  12   5 9717.25 193.776   3
   2  12   5 9572.59 425.710   4
   2  12   5 9555.72 219.553   5
   2  12   5 9760.55 383.319   2
   2  12   6 3437.04 154.722   3
   2  12   6 3480.56 286.956   4
   2  12   6 3472.56 133.901   5
   2  12   6 3234.75 250.062   2
   2  12   7 14919.8 371.505   3
   2  12   7 15426.9 586.722   4
   2  12   7 15166.4 561.110   2
   2  12   8 390.785 162.309   2
   2  12   8 340.612 91.5445   3
   2  12   8 314.724 181.742   4
   2  12   9 4241.72 364.127   2
   2  12   9 4762.49 391.477   4
   2  12  10 241.144 192.670   2
   2  12  10-25.1682 135.644   4
   2  12  11 25.6688 176.159   4
   2  12  12 11684.4 656.199   4
   2  12  13 2787.79 354.786   4
   2  12  14 1678.08 311.733   4
  -2 -13  14 1075.25 297.762   3
   2  13 -14 735.449 204.598   6
  -2 -13  13 11486.0 711.112   3
   2  13 -13 10920.9 591.559   6
   2  13 -12 1194.00 214.092   6
  -2 -13  12 835.717 237.991   3
   2  13 -11 1252.64 222.296   6
   2  13 -10 5750.63 392.949   6
   2  13  -9 9207.26 462.722   6
   2  13  -8 6989.30 393.264   6
   2  13  -7 19493.8 627.980   6
   2  13  -6 24416.6 659.217   6
   2  13  -5 346.902 124.416   6
   2  13  -4 16148.4 510.504   6
   2  13  -3 3340.42 234.600   6
   2  13  -2 21399.1 568.681   6
  -2 -13   1 60187.6 657.424   3
   2  13  -1 58926.2 913.011   6
  -2 -13   0 12406.1 241.459   3
   2  13   0 11991.0 440.766   6
   2  13   1 23715.4 582.002   6
   2  13   1 22857.5 469.438   2
   2  13   2 10355.2 328.665   2
   2  13   2 10061.7 380.515   6
   2  13   3 2770.60 140.842   5
   2  13   3 2572.51 221.597   4
   2  13   3 2425.92 174.013   2
   2  13   4 21069.1 367.767   5
   2  13   4 19767.0 504.598   2
   2  13   4 20668.4 606.607   4
   2  13   5 161.948 28.0008   3
   2  13   5 131.022 43.3135   5
   2  13   5 152.307 128.815   4
   2  13   5 81.2497 87.3710   2
   2  13   6 6666.73 196.829   3
   2  13   6 6608.86 195.138   5
   2  13   6 6555.94 341.611   2
   2  13   7 95332.8 885.277   3
   2  13   7 93573.0 1344.03   2
   2  13   7 95021.0 1456.22   4
   2  13   8 14951.4 583.580   2
   2  13   8 15640.9 629.238   4
   2  13   9 12691.5 586.306   2
   2  13   9 13821.0 614.383   4
   2  13  10 360.079 195.464   4
   2  13  11 3723.14 389.338   4
   2  13  12 460.657 229.046   4
   2  13  13 659.853 245.750   4
   2  13  14 423.950 242.350   4
  -2 -14  14 760.323 294.293   3
   2  14 -14 375.116 172.634   6
  -2 -14  13 1664.78 307.026   3
   2  14 -13 1890.52 269.614   6
  -2 -14  12 6708.45 542.054   3
   2  14 -12 6298.71 435.457   6
   2  14 -11-29.8410 152.994   6
  -2 -14  11-53.1048 144.088   3
   2  14 -10 4626.75 348.671   6
   2  14  -9 824.800 157.104   6
   2  14  -8 5754.04 373.918   6
   2  14  -7 28981.9 765.848   6
   2  14  -6 50392.6 984.949   6
   2  14  -5 37246.8 816.061   6
   2  14  -4 5491.90 307.617   6
   2  14  -3 3435.47 246.350   6
  -2 -14   2 1518.01 133.259   3
   2  14  -2 1420.37 171.254   6
   2  14  -1 49846.7 867.062   6
  -2 -14   1 49574.4 606.958   3
   2  14   0 117973. 1344.16   6
  -2 -14   0 120589. 781.496   3
   2  14   1 5281.97 240.242   2
   2  14   1 5618.53 322.085   6
   2  14   2 6932.05 286.920   2
   2  14   2 7165.66 264.523   5
   2  14   2 6992.10 362.716   6
   2  14   3 2981.93 160.145   5
   2  14   3 3017.76 250.846   4
   2  14   3 3181.64 198.758   2
   2  14   4 6287.30 219.470   5
   2  14   4 6762.94 366.859   4
   2  14   4 5941.53 286.797   2
   2  14   5 2612.50 222.009   2
   2  14   5 2737.20 140.596   5
   2  14   6 1123.28 80.2210   3
   2  14   6 1270.07 95.3788   5
   2  14   6 1425.25 227.460   4
   2  14   6 1284.95 177.722   2
   2  14   7 3992.27 451.277   4
   2  14   7 3177.64 296.254   2
   2  14   8 7218.40 410.747   2
   2  14   8 7677.73 470.764   4
   2  14   9 472.523 270.271   4
   2  14   9 226.193 195.924   2
   2  14  10 4019.47 385.027   4
   2  14  11 2864.49 329.776   4
   2  14  12 2456.83 331.140   4
   2  14  13 485.502 246.936   4
   2  14  14 5851.49 511.418   4
  -2 -15  14 283.428 232.750   3
   2  15 -14-179.651 186.055   6
  -2 -15  13 305.829 180.819   3
   2  15 -13 316.463 174.132   6
   2  15 -12 896.901 201.219   6
  -2 -15  12 1045.66 258.800   3
  -2 -15  11 1620.63 264.668   3
   2  15 -11 1465.26 231.565   6
  -2 -15  10 1960.89 287.580   3
   2  15 -10 1674.70 227.658   6
   2  15  -9 4075.16 326.395   6
   2  15  -8 15568.2 593.611   6
   2  15  -7 672.330 166.035   6
   2  15  -6 49189.9 979.841   6
   2  15  -5 3658.27 281.316   6
   2  15  -4 219.470 98.4086   6
  -2 -15   3 19442.2 501.104   3
   2  15  -3 20281.1 582.186   6
  -2 -15   2 41773.2 661.338   3
   2  15  -2 43240.2 836.790   6
  -2 -15   1 9205.36 270.952   3
   2  15  -1 9496.02 395.639   6
  -2 -15   0 179336. 989.791   3
   2  15   0 179383. 1693.07   6
   2  15   1 46409.2 688.225   2
   2  15   1 46018.0 864.142   6
   2  15   2 121544. 1142.62   2
   2  15   2 126997. 1105.00   5
   2  15   2 121952. 1414.30   6
   2  15   2 125684. 1444.15   4
   2  15   3 4900.97 314.332   4
   2  15   3 4555.50 241.682   2
   2  15   3 4741.20 210.120   5
   2  15   4 2008.23 135.749   5
   2  15   4 1943.86 215.125   4
   2  15   4 1975.37 175.013   2
   2  15   5 65926.0 710.500   5
   2  15   5 64001.5 975.542   2
   2  15   5 66902.4 1166.53   4
   2  15   6 8936.35 464.770   4
   2  15   6 7889.23 377.345   2
   2  15   6 8278.65 243.938   5
   2  15   7 603.504 188.793   4
   2  15   7 543.787 166.485   2
   2  15   8 12362.4 532.625   2
   2  15   8 14125.5 656.537   4
   2  15   9 54000.0 1160.79   2
   2  15   9 53836.3 1248.95   4
   2  15  10 2354.45 307.260   4
   2  15  11 373.028 202.203   4
   2  15  12 768.674 283.719   4
   2  15  13 6398.68 536.381   4
   2  15  14 254.957 215.452   4
  -2 -16  14 3181.91 412.977   3
   2  16 -14 3214.75 365.399   6
   2  16 -13 1271.97 235.481   6
  -2 -16  13 1401.12 299.304   3
   2  16 -12 2196.64 284.175   6
  -2 -16  12 2560.91 376.384   3
  -2 -16  11-90.1929 176.544   3
   2  16 -11-90.7194 144.435   6
   2  16 -10 418.697 156.031   6
  -2 -16  10 821.733 242.560   3
  -2 -16   9 846.618 223.486   3
   2  16  -9 1042.15 193.294   6
  -2 -16   8 13989.7 613.958   3
   2  16  -8 14646.3 587.397   6
  -2 -16   7 10952.3 518.376   3
   2  16  -7 11524.6 505.563   6
  -2 -16   6 14929.6 579.099   3
   2  16  -6 15369.3 562.740   6
  -2 -16   5 103.208 131.191   3
   2  16  -5 184.201 136.285   6
   2  16  -4 26811.2 708.688   6
  -2 -16   4 27314.0 654.303   3
  -2 -16   3 10230.5 370.991   3
   2  16  -3 9851.69 427.654   6
  -2 -16   2 5086.52 239.438   3
   2  16  -2 5068.16 313.577   6
   2  16  -1 33021.5 745.662   6
  -2 -16   1 33753.1 528.957   3
   2  16   0 10047.0 475.911   6
  -2 -16   0 9993.16 241.463   3
   2  16   1 1754.36 152.964   2
   2  16   1 2130.68 228.330   6
   2  16   2 86239.7 969.772   2
   2  16   2 89627.7 979.090   5
   2  16   2 88660.5 1249.81   6
   2  16   2 90789.7 1270.59   4
   2  16   3 7892.61 287.436   5
   2  16   3 7725.65 309.645   2
   2  16   3 8527.64 429.164   4
   2  16   4 1578.25 122.377   5
   2  16   4 1444.28 249.378   4
   2  16   4 1080.59 143.145   2
   2  16   5 32726.2 529.786   5
   2  16   5 31281.4 688.385   2
   2  16   5 32449.8 862.915   4
   2  16   6 9996.45 525.778   4
   2  16   6 9180.69 419.500   2
   2  16   6 9077.74 272.734   5
   2  16   7 1961.46 247.026   4
   2  16   7 2302.47 233.411   2
   2  16   8 36708.4 899.256   2
   2  16   8 37505.4 1017.67   4
   2  16   9 1144.19 425.982   4
   2  16   9 179.501 157.821   2
   2  16  10 372.528 163.283   4
   2  16  11 1249.48 269.756   4
   2  16  12 11260.3 675.185   4
   2  16  13 348.497 266.515   4
   2  16  14 3028.49 403.743   4
  -2 -17  13 120.805 193.845   3
   2  17 -13 383.036 178.978   6
  -2 -17  12 5443.81 503.888   3
   2  17 -12 5011.12 421.546   6
  -2 -17  11 8993.76 595.894   3
   2  17 -11 8070.99 496.089   6
  -2 -17  10 11499.4 630.803   3
   2  17 -10 11381.2 564.933   6
  -2 -17   9 13377.8 645.854   3
   2  17  -9 14000.4 600.117   6
  -2 -17   8 4830.46 383.210   3
   2  17  -8 4741.19 351.109   6
  -2 -17   7 219.928 136.941   3
   2  17  -7 48.2545 123.070   6
  -2 -17   6 2791.38 267.673   3
   2  17  -6 2452.44 250.580   6
  -2 -17   5 9103.56 421.007   3
   2  17  -5 9188.63 438.116   6
  -2 -17   4 25307.4 647.546   3
   2  17  -4 25896.8 708.967   6
  -2 -17   3 10398.9 378.305   3
   2  17  -3 10820.0 454.295   6
  -2 -17   2 4023.14 215.695   3
   2  17  -2 4315.89 298.298   6
  -2 -17   1-69.2057 68.3265   3
   2  17  -1 76.0562 168.569   6
   2  17   0 21225.4 620.839   6
  -2 -17   0 21007.5 362.845   3
   2  17   1 541.682 110.534   2
   2  17   1 693.618 264.619   6
   2  17   2 44298.7 920.689   6
   2  17   2 42352.3 690.288   2
   2  17   2 44327.5 721.623   5
   2  17   2 44974.7 925.362   4
   2  17   3 55591.4 1050.68   4
   2  17   3 53762.6 770.102   5
   2  17   3 53256.5 795.754   2
   2  17   4 22969.0 482.386   5
   2  17   4 22404.2 553.008   2
   2  17   5 37438.8 598.191   5
   2  17   5 36178.2 747.211   2
   2  17   6 72941.5 1335.62   4
   2  17   6 69755.2 1091.55   2
   2  17   6 72646.9 808.221   5
   2  17   7 3811.34 294.696   2
   2  17   7 3946.81 358.230   4
   2  17   8 5565.16 370.799   2
   2  17   8 5499.16 417.231   4
   2  17   9 1191.24 251.992   4
   2  17   9 1095.31 201.691   2
   2  17  10 394.936 145.991   4
   2  17  11 1322.88 268.096   4
   2  17  12 45.7767 190.801   4
   2  17  13 960.798 270.050   4
  -2 -18  13-173.697 214.505   3
   2  18 -13-14.3710 144.894   6
  -2 -18  12 2602.64 359.243   3
   2  18 -12 2224.45 308.073   6
  -2 -18  11 991.225 241.769   3
   2  18 -11 745.699 173.199   6
  -2 -18  10 205.322 164.305   3
   2  18 -10 182.412 129.763   6
  -2 -18   9 5520.97 444.890   3
   2  18  -9 5090.11 372.128   6
   2  18  -8 8226.48 466.246   6
  -2 -18   8 8207.89 493.232   3
  -2 -18   7 1060.81 190.371   3
   2  18  -7 1103.30 191.717   6
  -2 -18   6 65670.3 1196.80   3
   2  18  -6 65611.9 1207.16   6
  -2 -18   5 15998.7 560.993   3
   2  18  -5 15651.1 576.299   6
  -2 -18   4 1471.81 182.094   3
   2  18  -4 1359.87 195.486   6
  -2 -18   3 13212.1 429.786   3
   2  18  -3 13924.7 527.974   6
  -2 -18   2 16436.9 438.442   3
   2  18  -2 15795.8 561.822   6
  -2 -18   1 7240.24 259.077   3
   2  18  -1 7307.98 382.558   6
   2  18   0 26990.5 733.431   6
  -2 -18   0 28000.9 431.623   3
   2  18   1 71797.2 1169.24   6
   2  18   1 71382.2 878.759   2
   2  18   2 17974.1 455.642   2
   2  18   2 18163.7 489.845   5
   2  18   2 19570.3 643.604   6
   2  18   2 18678.1 629.436   4
   2  18   3 45834.4 758.074   5
   2  18   3 44515.3 740.055   2
   2  18   4 74679.8 907.595   5
   2  18   4 72459.2 1264.70   4
   2  18   4 73784.1 993.307   2
   2  18   5 56696.8 926.794   2
   2  18   5 57279.7 784.417   5
   2  18   5 58485.1 1177.26   4
   2  18   6 7239.43 376.399   2
   2  18   6 7865.21 507.818   4
   2  18   7 27688.3 890.884   4
   2  18   7 23655.3 687.490   2
   2  18   8 288.530 133.786   2
   2  18   8 466.360 202.091   4
   2  18   9 2835.99 322.008   4
   2  18   9 3170.97 308.336   2
   2  18  10 11438.5 631.617   4
   2  18  11 1864.09 329.688   4
   2  18  12 2345.53 347.899   4
   2  18  13 487.278 261.624   4
   2  19 -13 4057.68 394.501   6
  -2 -19  13 4306.84 467.348   3
   2  19 -12 5648.01 438.852   6
  -2 -19  12 5272.90 491.087   3
  -2 -19  11 291.291 200.052   3
   2  19 -11 83.7182 154.896   6
  -2 -19  10 2427.43 317.474   3
   2  19 -10 1763.31 260.352   6
   2  19  -9 38661.3 1031.96   6
  -2 -19   9 39947.2 1120.47   3
  -2 -19   8 3326.22 331.431   3
   2  19  -8 3658.91 325.589   6
   2  19  -7 2621.29 279.807   6
  -2 -19   7 2466.64 266.151   3
  -2 -19   6 3632.02 306.361   3
   2  19  -6 4267.93 345.438   6
  -2 -19   5 2590.43 256.655   3
   2  19  -5 2486.69 252.423   6
  -2 -19   4 17672.2 551.546   3
   2  19  -4 18512.6 629.741   6
  -2 -19   3 5445.90 287.188   3
   2  19  -3 6046.11 371.207   6
   2  19  -2 14340.9 540.037   6
  -2 -19   2 14038.7 411.506   3
   2  19  -1 4619.65 328.126   6
  -2 -19   1 4482.91 207.970   3
   2  19   0 5180.44 351.118   6
  -2 -19   0 5267.62 195.716   3
   2  19   1 8861.75 331.061   2
   2  19   1 10801.3 535.505   6
   2  19   2 22603.3 503.637   2
   2  19   2 22276.8 557.182   5
   2  19   2 22021.6 684.799   6
   2  19   2 23252.7 699.055   4
   2  19   3 238198. 1745.18   5
   2  19   3 234272. 2242.27   4
   2  19   4 5151.33 261.363   5
   2  19   4 5324.32 286.005   2
   2  19   4 4827.56 406.912   4
   2  19   5 20185.1 488.102   5
   2  19   5 20724.9 738.750   4
   2  19   5 19605.9 550.723   2
   2  19   6 17317.8 546.064   2
   2  19   6 19250.5 718.232   4
   2  19   7 43493.1 923.873   2
   2  19   7 43090.3 1099.97   4
   2  19   8 907.589 221.895   4
   2  19   8 950.787 173.542   2
   2  19   9 1647.53 243.563   2
   2  19   9 1446.27 279.486   4
   2  19  10 1570.39 314.806   4
   2  19  11 1627.61 313.024   4
   2  19  12 1568.74 296.920   4
   2  19  13 71.2921 232.198   4
  -2 -20  13 2084.49 340.651   3
   2  20 -13 2221.98 318.261   6
   2  20 -12 1059.84 207.326   6
  -2 -20  12 1106.32 264.637   3
  -2 -20  11 12.7853 183.710   3
   2  20 -11 142.201 136.330   6
  -2 -20  10 162.224 163.405   3
   2  20 -10 19.1700 140.564   6
  -2 -20   9 265.204 181.993   3
   2  20  -9-369.513 204.902   6
  -2 -20   8 95.5758 151.032   3
   2  20  -8 151.147 174.678   6
  -2 -20   7 229.634 142.188   3
   2  20  -7 346.620 156.207   6
   2  20  -6 13420.6 583.890   6
  -2 -20   6 13600.4 560.463   3
  -2 -20   5 50984.4 1023.00   3
   2  20  -5 52624.6 1106.64   6
   2  20  -4 8004.31 428.039   6
  -2 -20   4 7382.98 362.325   3
  -2 -20   3 86273.5 1135.95   3
   2  20  -3 88229.9 1384.66   6
   2  20  -2 932.692 187.207   6
  -2 -20   2 631.172 105.083   3
   2  20  -1 1563.73 210.813   6
  -2 -20   1 1518.14 129.889   3
   2  20   0 8321.07 432.865   6
   2  20   0 8174.41 305.522   2
   2  20   1 86004.2 1353.95   6
   2  20   1 84639.5 971.673   2
   2  20   2 1429.94 183.077   5
   2  20   2 1566.07 249.594   6
   2  20   2 1302.57 137.296   2
   2  20   2 1641.27 246.648   4
   2  20   3 25798.3 578.593   2
   2  20   3 27099.4 646.709   5
   2  20   3 27871.6 867.864   4
   2  20   4 6614.50 295.703   5
   2  20   4 6301.12 414.590   4
   2  20   4 6416.77 300.665   2
   2  20   5 644.790 112.113   5
   2  20   5 449.200 121.915   2
   2  20   6 415.528 131.592   2
   2  20   6 534.289 207.597   4
   2  20   7 563.989 311.366   4
   2  20   7 320.803 152.010   2
   2  20   8 3246.87 286.078   2
   2  20   8 3501.48 346.873   4
   2  20   9 570.020 197.798   4
   2  20  10 760.214 234.921   4
   2  20  11 16033.2 800.610   4
   2  20  12 4403.82 471.524   4
   2  20  13 218.587 223.337   4
  -2 -21  13 48.7118 228.131   3
  -2 -21  12 861.391 219.953   3
   2  21 -12 1164.37 249.971   6
  -2 -21  11 7619.24 574.300   3
   2  21 -11 7769.08 516.044   6
  -2 -21  10 14265.4 725.114   3
   2  21 -10 15256.3 690.249   6
  -2 -21   9-17.6500 152.827   3
   2  21  -9 234.722 151.208   6
  -2 -21   8 264.489 156.836   3
   2  21  -8 673.223 203.628   6
  -2 -21   7 26788.4 840.530   3
   2  21  -7 27343.1 851.418   6
  -2 -21   6 1176.51 191.434   3
   2  21  -6 1220.10 211.769   6
  -2 -21   5 3965.67 297.595   3
   2  21  -5 4587.38 367.324   6
  -2 -21   4 14323.5 506.181   3
   2  21  -4 14439.8 600.795   6
  -2 -21   3 7056.10 333.009   3
   2  21  -3 7782.76 442.244   6
   2  21  -2 13591.5 561.448   6
  -2 -21   2 13394.6 415.696   3
  -2 -21   1 545.971 98.1622   3
   2  21  -1 557.460 167.787   6
   2  21   0 761.501 113.469   2
   2  21   0 648.093 174.778   6
   2  21   1 14071.1 404.724   2
   2  21   1 15203.0 644.011   6
   2  21   2 1252.06 148.130   2
   2  21   2 1473.36 197.557   5
   2  21   2 1616.27 277.679   4
   2  21   3 9372.91 383.276   5
   2  21   3 9583.10 513.054   4
   2  21   3 8307.67 325.247   2
   2  21   4 1227.60 151.724   5
   2  21   4 1377.31 236.949   4
   2  21   4 1130.13 137.295   2
   2  21   5 37559.4 724.224   5
   2  21   5 38579.2 1015.26   4
   2  21   5 38899.7 761.627   2
   2  21   6 1340.80 167.579   2
   2  21   6 1251.37 248.849   4
   2  21   7 1549.64 267.962   4
   2  21   7 1250.31 182.307   2
   2  21   8 518.258 149.251   2
   2  21   8 675.267 215.116   4
   2  21   9 5198.80 434.817   4
   2  21  10 107.731 199.256   4
   2  21  11 617.648 341.317   4
   2  21  12 3769.61 481.783   4
  -2 -22  12-199.824 217.473   3
   2  22 -12 191.821 164.815   6
  -2 -22  11 497.981 243.220   3
   2  22 -11 67.0432 158.171   6
   2  22 -10 321.212 173.473   6
  -2 -22  10 111.647 176.439   3
  -2 -22   9 442.754 182.495   3
   2  22  -9 158.997 161.615   6
  -2 -22   8 16032.6 697.114   3
   2  22  -8 15680.7 678.770   6
  -2 -22   7 665.397 175.810   3
   2  22  -7 646.891 188.264   6
  -2 -22   6 2047.27 248.529   3
   2  22  -6 1671.75 221.576   6
  -2 -22   5 2939.32 271.383   3
   2  22  -5 2854.08 303.111   6
  -2 -22   4 66037.3 1113.10   3
   2  22  -4 67294.9 1281.04   6
  -2 -22   3 26092.0 643.628   3
   2  22  -3 26026.0 803.555   6
  -2 -22   2 886.097 117.090   3
   2  22  -2 1297.66 244.692   6
   2  22  -1 15919.4 626.232   6
  -2 -22   1 17083.8 432.556   3
   2  22   0 1096.80 292.628   6
   2  22   0 131.494 88.7698   2
   2  22   1 3622.55 335.776   6
   2  22   1 3573.65 210.190   2
   2  22   1 3999.92 277.449   5
   2  22   2 47214.8 737.703   2
   2  22   2 49110.4 905.660   5
   2  22   2 47935.1 1074.57   4
   2  22   3 22281.8 597.482   5
   2  22   3 21157.0 505.208   2
   2  22   3 22173.2 745.839   4
   2  22   4 9167.77 376.224   5
   2  22   4 9173.61 350.064   2
   2  22   4 8446.23 488.029   4
   2  22   5 11289.8 415.813   2
   2  22   5 12879.0 618.989   4
   2  22   6 7176.76 499.356   4
   2  22   7 2994.24 344.419   4
   2  22   8 3382.71 357.971   4
   2  22   9 932.907 242.748   4
   2  22  10 772.810 265.084   4
   2  22  11 15021.1 797.146   4
   2  22  12 10196.3 706.955   4
   2  23 -12 5195.12 450.959   6
  -2 -23  12 4770.49 482.007   3
   2  23 -11 996.339 228.098   6
  -2 -23  11 1404.08 300.457   3
  -2 -23  10 2073.97 328.349   3
   2  23 -10 2542.69 316.397   6
  -2 -23   9 5612.16 442.140   3
   2  23  -9 6317.96 460.349   6
  -2 -23   8 3027.02 343.431   3
   2  23  -8 3461.13 349.615   6
  -2 -23   7 1102.92 211.938   3
   2  23  -7 927.790 205.497   6
   2  23  -6 621.199 175.942   6
  -2 -23   6 559.196 159.360   3
  -2 -23   5 253.543 117.504   3
   2  23  -5 50.8961 132.615   6
   2  23  -4 1251.62 270.559   6
  -2 -23   4 676.979 154.541   3
  -2 -23   3 5582.15 311.343   3
   2  23  -3 5856.22 430.260   6
   2  23  -2 1770.62 229.034   6
  -2 -23   2 1845.10 163.137   3
   2  23  -1 535.791 200.476   6
  -2 -23   1-127.570 75.4906   3
   2  23   0 41249.2 693.475   2
   2  23   0 42232.0 1025.05   6
   2  23   1 161.191 108.124   5
   2  23   1 213.096 164.169   6
   2  23   1 96.3859 67.9551   2
   2  23   2 14121.2 515.535   5
   2  23   2 13628.0 596.122   4
   2  23   2 12461.8 385.443   2
   2  23   3 1237.13 242.158   4
   2  23   3 923.561 159.091   5
   2  23   4 2551.24 216.340   5
   2  23   4 2586.52 306.852   4
   2  23   5 657.408 210.747   4
   2  23   6 19243.2 775.459   4
   2  23   7 2046.43 311.915   4
   2  23   8 2051.24 308.939   4
   2  23   9 769.747 246.428   4
   2  23  10 705.613 245.319   4
   2  23  11 530.712 289.115   4
   2  23  12 4775.90 506.880   4
  -2 -24  12 10374.3 700.894   3
   2  24 -12 10335.5 631.155   6
  -2 -24  11 1544.63 279.905   3
   2  24 -11 1342.08 267.328   6
  -2 -24  10 2882.78 363.995   3
   2  24 -10 2807.81 332.443   6
  -2 -24   9 1847.98 294.657   3
   2  24  -9 1556.91 281.745   6
  -2 -24   8 5817.14 439.465   3
   2  24  -8 5592.48 427.264   6
  -2 -24   7 1604.29 245.913   3
   2  24  -7 1786.07 269.809   6
  -2 -24   6-45.0516 129.146   3
   2  24  -6 36.4816 170.305   6
  -2 -24   5-13.7831 103.107   3
   2  24  -5-194.055 151.135   6
  -2 -24   4 2158.53 221.620   3
   2  24  -4 2286.23 274.569   6
   2  24  -3 420.218 180.585   6
  -2 -24   3 95.7461 98.1862   3
   2  24  -2 3325.15 336.085   6
  -2 -24   2 3285.12 224.736   3
   2  24  -1 6013.77 398.685   6
   2  24   0 13715.0 629.396   6
   2  24   1 694.198 136.840   5
   2  24   1 615.372 179.866   6
   2  24   2 388.268 141.498   5
   2  24   2 189.409 169.042   4
   2  24   3 423.433 126.363   5
   2  24   3 194.289 150.516   4
   2  24   4 856.388 157.832   5
   2  24   4 1044.24 260.961   4
   2  24   5 174.564 179.913   4
   2  24   6 7520.52 514.853   4
   2  24   7 1286.13 261.406   4
   2  24   8 2320.84 331.946   4
   2  24   9 4321.26 448.842   4
   2  24  10 1758.37 324.847   4
   2  24  11 1108.91 294.843   4
  -2 -25  12 2581.56 386.826   3
   2  25 -11 982.286 240.349   6
  -2 -25  11 898.764 280.429   3
  -2 -25  10 3084.57 378.613   3
   2  25 -10 3272.11 376.361   6
   2  25  -9 24.3678 162.157   6
  -2 -25   9-158.902 171.519   3
   2  25  -8 44.4943 157.902   6
  -2 -25   8-90.6920 165.768   3
   2  25  -7 250.273 199.226   6
  -2 -25   7 148.255 139.140   3
  -2 -25   6 15936.9 645.358   3
   2  25  -6 14205.4 667.796   6
   2  25  -5 6354.54 436.452   6
  -2 -25   5 5806.94 376.399   3
  -2 -25   4 944.985 171.943   3
   2  25  -4 945.206 206.754   6
  -2 -25   3 540.256 129.246   3
   2  25  -3 640.192 180.355   6
   2  25  -2 19518.0 734.265   6
   2  25  -1 6991.42 457.865   6
   2  25   0 17376.6 711.668   6
   2  25   1 1451.83 209.531   5
   2  25   1 1274.28 244.798   6
   2  25   2 3094.18 256.218   5
   2  25   2 3084.58 316.013   4
   2  25   3 705.695 150.571   5
   2  25   3 712.413 191.249   4
   2  25   4 23844.4 661.948   5
   2  25   4 24353.7 851.035   4
   2  25   5 4858.21 419.931   4
   2  25   6 217.713 214.095   4
   2  25   7 259.632 204.827   4
   2  25   8 2250.09 332.479   4
   2  25   9 261.168 192.832   4
   2  25  10 866.136 276.655   4
   2  25  11 434.150 241.651   4
   2  26 -11 1542.55 303.246   6
  -2 -26  11 1353.10 288.416   3
   2  26 -10 1559.55 297.864   6
  -2 -26  10 1237.05 265.112   3
   2  26  -9-34.7524 158.738   6
  -2 -26   9-32.3231 168.084   3
  -2 -26   8 478.638 186.757   3
   2  26  -8 624.557 219.488   6
  -2 -26   7 8663.23 521.729   3
   2  26  -7 8490.18 536.804   6
  -2 -26   6 10771.8 544.327   3
   2  26  -6 10788.3 606.542   6
  -2 -26   5 5037.87 351.779   3
   2  26  -5 5980.62 447.368   6
  -2 -26   4 2289.23 236.405   3
   2  26  -4 2025.29 273.886   6
  -2 -26   3 108.849 101.140   3
   2  26  -3 133.174 156.435   6
   2  26  -2 561.549 240.070   6
   2  26  -1 1945.07 286.023   6
   2  26   0 780.461 184.064   5
   2  26   0 657.538 210.575   6
   2  26   1 21983.3 699.604   5
   2  26   2 1034.84 173.143   5
   2  26   2 1476.73 253.242   4
   2  26   3 4084.99 296.222   5
   2  26   3 3731.01 349.467   4
   2  26   4 5374.05 447.506   4
   2  26   5 8049.13 528.273   4
   2  26   6 1582.28 285.991   4
   2  26   7 3974.62 427.511   4
   2  26   8 3039.58 349.960   4
   2  26   9 69.3348 174.036   4
   2  26  10 2773.06 379.860   4
   2  26  11 235.090 190.621   4
  -2 -27  11 70.0938 176.023   3
   2  27 -11 171.294 193.685   6
  -2 -27  10 2223.63 330.558   3
   2  27 -10 1874.15 318.340   6
  -2 -27   9 7503.81 537.848   3
   2  27  -9 7910.66 540.503   6
  -2 -27   8 9356.69 576.005   3
   2  27  -8 8604.56 553.628   6
  -2 -27   7 2790.04 313.269   3
   2  27  -7 3653.67 373.974   6
  -2 -27   6-153.332 136.851   3
   2  27  -6 22.9344 198.018   6
   2  27  -5 56.9299 188.322   6
  -2 -27   5 139.351 117.795   3
   2  27  -4 12796.0 639.359   6
  -2 -27   4 11616.5 496.880   3
   2  27  -3 1688.97 265.747   6
   2  27  -2 298.417 181.966   6
   2  27  -1 622.350 210.772   6
   2  27   0 1321.87 215.270   5
   2  27   0 1096.99 234.465   6
   2  27   1 1657.78 249.999   5
   2  27   1 2131.62 309.129   4
   2  27   2 11089.4 502.279   5
   2  27   2 11476.6 609.818   4
   2  27   3 5519.80 364.383   5
   2  27   3 5773.26 447.490   4
   2  27   4 806.053 239.752   4
   2  27   5 628.932 219.873   4
   2  27   6 4749.61 438.986   4
   2  27   7 11289.4 666.529   4
   2  27   8 1932.02 289.095   4
   2  27   9 1425.48 288.045   4
   2  27  10-108.550 209.014   4
  -2 -28  11 3189.33 421.152   3
   2  28 -11 3239.97 384.455   6
  -2 -28  10 1123.57 256.109   3
   2  28 -10 994.970 236.522   6
  -2 -28   9 503.184 222.175   3
   2  28  -9 327.314 224.172   6
   2  28  -8 210.850 197.673   6
  -2 -28   8 254.200 213.596   3
  -2 -28   7 5826.17 432.360   3
   2  28  -7 5807.88 472.265   6
  -2 -28   6 3560.81 326.732   3
   2  28  -6 3689.71 388.021   6
   2  28  -5 21401.9 839.948   6
  -2 -28   5 20346.7 707.903   3
   2  28  -4 4013.35 391.376   6
   2  28  -3 1275.60 252.054   6
   2  28  -2 3747.23 367.565   6
   2  28  -1 19171.5 775.267   6
   2  28   0 4722.72 358.350   5
   2  28   0 4189.44 390.425   6
   2  28   1 4217.73 336.540   5
   2  28   1 4311.59 387.396   4
   2  28   2 12082.3 538.863   5
   2  28   2 11834.3 628.411   4
   2  28   3 14658.9 577.420   5
   2  28   3 13645.3 677.729   4
   2  28   4 801.428 222.527   4
   2  28   5 3662.11 411.570   4
   2  28   6 228.170 198.506   4
   2  28   7 7173.35 554.245   4
   2  28   8 62.4856 194.357   4
   2  28   9 378.649 223.193   4
   2  28  10 1571.88 310.774   4
  -2 -29  11 5162.92 514.493   3
  -2 -29  10 87.3945 183.523   3
   2  29 -10-252.401 213.129   6
  -2 -29   9-120.904 182.953   3
   2  29  -9 196.526 176.216   6
   2  29  -8 4805.01 440.940   6
  -2 -29   8 5551.37 455.400   3
  -2 -29   7 1644.83 256.139   3
   2  29  -7 1315.49 285.082   6
   2  29  -6 550.183 202.936   6
   2  29  -5 852.971 242.835   6
   2  29  -4 1249.87 248.892   6
   2  29  -3 1969.64 307.050   6
   2  29  -2 82.8590 155.928   6
   2  29  -1 507.240 216.677   5
   2  29  -1 890.280 249.406   6
   2  29   0 270.357 125.290   5
   2  29   0 387.270 193.479   6
   2  29   1 7170.28 449.502   5
   2  29   1 7505.49 508.416   4
   2  29   2 730.259 231.310   4
   2  29   2 324.142 169.853   5
   2  29   3 2646.20 284.750   5
   2  29   3 2623.74 348.496   4
   2  29   4 1681.71 267.530   4
   2  29   5 14784.4 739.059   4
   2  29   6 78.7922 157.967   4
   2  29   7 1415.98 337.007   4
   2  29   8 497.472 244.981   4
   2  29   9 4656.61 467.981   4
  -2 -30  10 254.104 192.810   3
   2  30 -10 19.8356 177.444   6
   2  30  -9 660.876 240.943   6
  -2 -30   9 374.471 197.532   3
  -2 -30   8-75.5037 175.422   3
   2  30  -8 225.375 192.089   6
   2  30  -7 194.500 188.048   6
   2  30  -6 1165.57 266.918   6
   2  30  -5 154.183 166.713   6
   2  30  -4 2875.79 351.424   6
   2  30  -3 9266.19 576.654   6
   2  30  -2 1581.74 287.662   6
   2  30  -1 3007.45 316.006   5
   2  30  -1 3636.12 387.349   6
   2  30   0 3003.09 322.529   5
   2  30   1 12669.6 663.469   4
   2  30   1 13325.4 603.834   5
   2  30   2 8120.00 468.590   5
   2  30   2 7588.71 530.410   4
   2  30   3 8697.74 587.189   4
   2  30   4 186.633 229.127   4
   2  30   5 3985.59 428.169   4
   2  30   6 117.312 208.746   4
   2  30   7 10348.8 677.424   4
   2  30   8 4652.29 476.979   4
   2  30   9 227.788 192.705   4
  -2 -31  10 531.228 232.454   3
   2  31 -10 639.190 243.647   6
   2  31  -9 3087.96 401.012   6
   2  31  -8-194.436 224.352   6
   2  31  -7 414.618 201.899   6
   2  31  -6 3144.61 384.551   6
   2  31  -5 1799.56 305.644   6
   2  31  -4 478.852 216.138   6
   2  31  -3 327.670 208.862   6
   2  31  -2 4226.29 415.828   6
   2  31  -1-28.6542 148.270   5
   2  31  -1 590.692 263.956   6
   2  31   0 8541.89 509.594   5
   2  31   1 488.539 193.116   5
   2  31   1 494.981 226.862   4
   2  31   2 7128.33 447.571   5
   2  31   2 7288.20 523.739   4
   2  31   3 23418.0 939.418   4
   2  31   4 11492.3 685.112   4
   2  31   5 4209.17 447.916   4
   2  31   6 1756.93 297.655   4
   2  31   7 2059.52 382.257   4
   2  31   8 1902.56 339.491   4
   2  32  -9 336.322 210.153   6
   2  32  -8 284.096 203.140   6
   2  32  -7 151.356 192.214   6
   2  32  -6 9719.77 633.230   6
   2  32  -5 1453.43 287.062   6
   2  32  -4 2755.55 364.606   6
   2  32  -3 714.691 219.002   6
   2  32  -2 6536.71 494.892   5
   2  32  -2 6631.93 519.499   6
   2  32  -1 378.138 161.207   5
   2  32   0 8597.93 529.774   5
   2  32   0 7106.06 510.139   4
   2  32   1 399.991 169.695   5
   2  32   1 381.339 183.806   4
   2  32   2 4108.08 416.250   4
   2  32   3 1885.68 363.348   4
   2  32   4 8665.52 611.918   4
   2  32   5-110.151 177.938   4
   2  32   6 349.907 224.654   4
   2  32   7 4182.04 461.682   4
   2  33  -9 1520.94 289.469   6
   2  33  -8 199.137 173.449   6
   2  33  -7 2720.84 366.508   6
   2  33  -6 2407.80 360.788   6
   2  33  -5 1060.38 281.236   6
   2  33  -4 7154.67 554.989   6
   2  33  -3 3471.08 404.824   6
   2  33  -2 9751.67 600.933   5
   2  33  -2 9458.92 627.583   6
   2  33  -1 291.756 187.827   5
   2  33   0 4513.03 434.649   4
   2  33   0 3786.20 373.024   5
   2  33   1-33.5154 159.248   4
   2  33   1 330.987 171.906   5
   2  33   2 1225.78 262.242   4
   2  33   3 7344.19 552.010   4
   2  33   4 67.3227 171.574   4
   2  33   5 1169.82 247.072   4
   2  33   6 411.769 217.034   4
   2  33   7 4334.61 485.868   4
   2  34  -8 5218.31 513.194   6
   2  34  -7 1683.54 324.626   6
   2  34  -6-90.9027 189.096   6
   2  34  -5 9783.90 649.190   6
   2  34  -4 2503.65 351.202   6
   2  34  -3 7532.51 542.682   5
   2  34  -3 7876.01 585.140   6
   2  34  -2 616.187 193.105   5
   2  34  -2-5.25882 217.886   6
   2  34  -1 2474.81 338.899   5
   2  34   0 1123.21 240.314   5
   2  34   0 1227.20 285.603   4
   2  34   1 574.191 195.315   5
   2  34   1 649.816 217.270   4
   2  34   2 1670.76 300.884   4
   2  34   3 478.002 238.415   4
   2  34   4 516.767 208.491   4
   2  34   5 471.326 218.859   4
   2  34   6 1119.30 295.577   4
   2  35  -7 3878.79 455.496   6
   2  35  -6 39.9002 185.450   6
   2  35  -5 200.933 231.035   6
   2  35  -4 2830.71 390.293   6
   2  35  -3 363.672 231.098   6
   2  35  -3 37.1374 189.034   5
   2  35  -2-2.53140 168.388   5
   2  35  -1 3992.52 399.217   5
   2  35   0 4558.05 423.026   5
   2  35   0 4947.25 481.013   4
   2  35   1 3625.18 420.205   4
   2  35   2 1818.80 327.953   4
   2  35   3 45.4151 195.833   4
   2  35   4 763.965 242.174   4
   2  35   5 6393.63 559.387   4
   2  36  -5 3162.26 394.859   6
   2  36  -4 152.949 193.592   5
   2  36  -4 190.481 180.056   6
   2  36  -3 153.312 188.492   5
   2  36  -2 216.456 177.981   5
   2  36  -1 8677.77 592.595   5
   2  36  -1 8480.74 615.246   4
   2  36   0 6715.20 509.387   5
   2  36   0 7474.70 573.722   4
   2  36   1 1974.26 321.584   4
   2  36   2 3074.83 402.293   4
   2  36   3 4094.97 450.055   4
   2  36   4 32.3760 159.858   4
   2  37  -3-105.486 188.764   5
   2  37  -2 287.078 192.067   5
   2  37  -1 3687.96 430.046   4
   2  37  -1 3397.71 401.661   5
   2  37   0 1094.20 278.715   4
   2  37   1 189.302 229.869   4
   2  37   2 757.427 266.061   4
   2  37   3-125.038 164.691   4
   2  38  -2 1209.61 295.920   5
   2  38  -1 1085.06 263.647   5
   2  38  -1 793.043 252.099   4
   2  38   0 3095.64 398.975   4
  -3  35   4 190.469 199.295   5
  -3  35   3 390.516 193.913   5
  -3  35   2 4197.42 472.398   5
  -3  35   1 9880.80 699.478   5
  -3  35   0 456.563 236.161   5
  -3  35  -1 505.104 242.304   5
  -3  35  -2 549.287 234.691   5
   3 -35   4-156.558 179.272   1
   3 -35   5 573.422 214.580   1
  -3  34   6 476.433 231.151   5
  -3  34   5 2263.03 374.323   5
  -3  34   4 3724.25 430.381   5
  -3  34   3 2202.22 344.538   5
  -3  34   2 2926.43 402.284   5
  -3  34   1 4111.21 465.322   5
  -3  34   0-251.474 185.176   5
  -3  34  -1 418.326 208.993   5
  -3  34  -2 7948.18 617.413   5
   3 -34   2 6125.11 476.225   1
  -3  34  -3 437.985 216.600   5
   3 -34   3 357.811 176.645   1
   3 -34   4 47.7728 145.542   1
  -3  34  -4 518.858 259.350   5
   3 -34   5 173.343 146.106   1
   3 -34   6 2514.51 344.945   1
  -3  33   7 702.706 239.841   5
  -3  33   6 2943.30 395.435   5
  -3  33   5 2805.71 399.547   5
  -3  33   4 96.6132 172.761   5
  -3  33   3 3819.03 436.947   5
  -3  33   2 4668.18 487.642   5
  -3  33   1 2795.86 395.859   5
  -3  33   0 649.294 264.363   5
  -3  33  -1 6707.41 558.459   5
   3 -33   1 6819.59 488.403   1
   3 -33   2 303.229 175.022   1
  -3  33  -2 57.3707 192.164   5
  -3  33  -3 682.839 246.331   5
   3 -33   3 903.848 242.767   1
  -3  33  -4 1104.29 323.049   5
   3 -33   4 880.602 253.493   1
  -3  33  -5 339.971 182.699   5
   3 -33   5 373.480 191.680   1
   3 -33   6 203.411 197.279   1
   3 -33   7 1597.49 299.958   1
  -3  32   8-66.8908 168.785   5
  -3  32   7 709.726 220.910   5
  -3  32   6 1480.51 303.275   5
  -3  32   5 3548.86 413.604   5
  -3  32   4 5071.62 477.267   5
  -3  32   3 681.593 235.156   5
  -3  32   2 4112.68 450.062   5
  -3  32   1 681.986 261.461   5
  -3  32   0 17448.4 859.625   5
   3 -32   0 16398.8 716.965   1
  -3  32  -1 634.477 255.963   5
   3 -32   1 504.381 182.734   1
   3 -32   2 383.313 159.041   1
  -3  32  -2 455.129 205.722   5
  -3  32  -3-41.3198 228.729   5
   3 -32   3 591.427 196.891   1
   3 -32   4 22385.6 913.815   1
  -3  32  -4 22926.4 1015.16   5
   3 -32   5 172.055 194.595   1
  -3  32  -5 1.11172 205.769   5
  -3  32  -6 720.346 262.823   5
   3 -32   6 819.039 220.382   1
   3 -32   7 73.1180 192.714   1
  -3  31   9 46.1779 166.542   5
  -3  31   8 302.283 172.462   5
  -3  31   7 1903.90 310.180   5
  -3  31   6 3369.47 406.213   5
  -3  31   5 67.5782 206.081   5
  -3  31   4 656.747 241.829   5
  -3  31   3 9199.21 617.146   5
  -3  31   2 5180.60 475.814   5
  -3  31   1 360.693 246.604   5
   3 -31  -1 79.8325 132.608   1
  -3  31   0 2815.94 398.208   5
   3 -31   0 2284.31 287.310   1
  -3  31  -1 4702.28 453.982   5
   3 -31   1 3247.49 333.925   1
  -3  31  -2 249.156 248.805   5
   3 -31   2 93.4508 168.271   1
  -3  31  -3 2655.43 375.639   5
   3 -31   3 2482.02 315.233   1
   3 -31   4 727.922 264.171   1
  -3  31  -4 319.547 273.269   5
  -3  31  -5 3255.93 411.214   5
   3 -31   5 2887.78 351.591   1
  -3  31  -6 165.222 235.280   5
   3 -31   6 94.3038 168.701   1
  -3  31  -7 640.650 254.534   5
   3 -31   7 400.761 208.158   1
   3 -31   8 145.056 193.325   1
  -3  30   9 61.7664 156.617   5
  -3  30   8 22.0142 163.973   5
  -3  30   7 84.9450 149.910   5
  -3  30   6 241.728 192.145   5
  -3  30   5 1002.59 261.344   5
  -3  30   4 7806.64 563.715   5
  -3  30   3 523.591 230.389   5
  -3  30   2 4402.70 448.140   5
   3 -30  -2 3528.32 328.865   1
   3 -30  -1 10866.0 570.665   1
  -3  30   1 12713.7 715.120   5
   3 -30   0 2360.72 288.519   1
  -3  30   0 2653.85 337.786   5
  -3  30  -1 498.010 234.798   5
   3 -30   1 389.273 195.726   1
  -3  30  -2 11608.6 690.415   5
   3 -30   2 11826.8 624.423   1
   3 -30   3 284.982 196.950   1
  -3  30  -3 277.550 230.310   5
  -3  30  -4 646.536 249.528   5
   3 -30   4 356.849 202.206   1
  -3  30  -5 2151.68 349.919   5
   3 -30   5 1672.20 286.289   1
   3 -30   6 3583.08 404.186   1
  -3  30  -6 4009.18 444.168   5
  -3  30  -7-106.496 182.436   5
   3 -30   7 257.095 243.575   1
   3 -30   8 326.716 184.957   1
  -3  30  -8-68.9873 210.763   5
  -3  29  10 1193.06 266.467   5
  -3  29   9 415.913 191.060   5
  -3  29   8 1252.08 265.342   5
  -3  29   7 383.899 208.607   5
  -3  29   6 1410.83 271.784   5
  -3  29   5 9655.28 613.350   5
  -3  29   4 479.491 223.152   5
  -3  29   3 1802.03 267.657   5
   3 -29  -2 182.819 137.441   1
  -3  29   2 266.252 203.033   5
   3 -29  -1 23549.4 804.136   1
  -3  29   1 26066.5 970.157   5
   3 -29   0 2710.17 299.590   1
  -3  29   0 2732.16 346.129   5
  -3  29  -1 18288.8 829.841   5
   3 -29   1 17488.7 717.784   1
  -3  29  -2 2046.68 365.546   5
   3 -29   2 1277.46 255.389   1
  -3  29  -3 9812.21 623.216   5
   3 -29   3 10167.5 590.491   1
  -3  29  -4 1340.57 281.171   5
   3 -29   4 1432.17 266.970   1
   3 -29   5 396.233 189.269   1
  -3  29  -5 1523.80 284.113   5
  -3  29  -6 125.252 174.280   5
   3 -29   6-26.2106 177.772   1
  -3  29  -7 4582.28 481.520   5
   3 -29   7 4361.47 433.772   1
   3 -29   8-46.6582 200.815   1
  -3  29  -8 45.2762 165.131   5
  -3  29  -9 865.172 286.864   5
  -3  28  10 1690.22 308.458   5
  -3  28   9-260.732 177.964   5
  -3  28   8 1467.09 278.266   5
  -3  28   7 14872.3 754.640   5
  -3  28   6 200.853 175.654   5
  -3  28   5 7055.41 525.075   5
  -3  28   4 273.087 201.115   5
  -3  28   3 2604.36 339.882   5
  -3  28   2 474.370 202.397   5
  -3  28   1 3887.23 423.064   5
   3 -28  -1 3206.36 329.910   1
  -3  28   0 648.521 243.985   5
   3 -28   0 587.455 176.341   1
  -3  28  -1 4293.14 425.321   5
   3 -28   1 3581.99 354.516   1
  -3  28  -2 11232.2 657.152   5
   3 -28   2 9699.94 546.482   1
  -3  28  -3 2668.33 346.572   5
   3 -28   3 2777.39 338.524   1
  -3  28  -4 2344.80 342.026   5
   3 -28   4 2349.62 307.530   1
  -3  28  -5 5824.97 497.983   5
   3 -28   5 5501.18 458.136   1
   3 -28   6 2522.31 329.446   1
  -3  28  -6 2779.49 384.491   5
  -3  28  -7 109.385 203.922   5
   3 -28   7 230.832 197.229   1
  -3  28  -8 141.790 167.314   5
   3 -28   8-625.839 270.877   1
  -3  28  -9 477.583 211.862   5
  -3  28 -10 653.036 274.105   5
  -3  27  11-3.42965 182.889   4
  -3  27  10 757.727 189.249   5
  -3  27  10 776.209 234.362   4
  -3  27   9-77.7946 140.175   5
  -3  27   9 190.509 233.111   4
  -3  27   8 230.809 186.721   5
  -3  27   8 487.138 188.077   4
  -3  27   7 1447.01 268.726   4
  -3  27   7 1802.09 333.976   5
  -3  27   6 507.325 214.154   5
  -3  27   6 172.091 137.918   4
  -3  27   5 145.515 192.408   5
  -3  27   4 12022.6 654.343   5
  -3  27   3 700.813 196.562   5
  -3  27   2 1492.30 281.779   5
  -3  27   1 7296.50 510.311   5
   3 -27  -1 6653.75 422.702   1
   3 -27   0 3998.71 349.044   1
  -3  27   0 4141.08 399.464   5
   3 -27   1 15289.3 657.393   1
  -3  27  -1 16172.9 745.742   5
  -3  27  -2 8634.98 567.648   5
   3 -27   2 7933.47 499.465   1
  -3  27  -3 4773.18 427.187   5
   3 -27   3 4438.81 387.214   1
   3 -27   4 417.340 205.269   1
  -3  27  -4 561.134 228.205   5
  -3  27  -5 788.584 239.433   5
   3 -27   5 778.374 214.445   1
   3 -27   6 1848.86 289.736   1
  -3  27  -6 1559.11 287.139   5
  -3  27  -7 676.752 246.321   5
   3 -27   7 896.827 291.771   1
  -3  27  -8-59.7648 198.510   5
   3 -27   8-154.526 182.151   1
  -3  27  -9 847.601 244.646   5
  -3  27 -10 1467.89 315.172   5
   3 -27  10 1430.33 267.166   3
  -3  26  12 1934.70 339.489   4
  -3  26  11 32.9802 176.776   4
  -3  26  11-206.288 167.864   5
  -3  26  10 545.816 209.763   4
  -3  26  10 101.651 182.778   5
  -3  26   9 3600.56 370.840   4
  -3  26   9 3738.47 402.629   5
  -3  26   8 93.1981 155.271   5
  -3  26   8 71.4236 130.759   4
  -3  26   7 178.201 174.588   4
  -3  26   7-126.072 154.764   5
  -3  26   6 244.649 181.874   4
  -3  26   6 176.376 170.100   5
  -3  26   5 10373.5 596.682   5
  -3  26   5 9250.35 480.854   4
  -3  26   4 18783.7 793.428   5
  -3  26   4 17641.4 632.014   4
  -3  26   3-6.27051 159.170   5
  -3  26   2 15534.9 722.116   5
  -3  26   1 636.300 198.664   5
   3 -26  -1 664.805 173.513   1
   3 -26   0 5484.79 386.719   1
  -3  26   0 6139.34 459.567   5
   3 -26   1 6312.19 430.049   1
  -3  26  -1 6649.75 493.490   5
  -3  26  -2 10093.0 595.668   5
   3 -26   2 9833.51 538.334   1
  -3  26  -3 2649.15 348.255   5
   3 -26   3 2278.40 289.506   1
  -3  26  -4 10147.0 611.786   5
   3 -26   4 10213.6 576.809   1
  -3  26  -5-153.316 174.434   5
   3 -26   5 85.6300 165.910   1
  -3  26  -6 757.104 237.048   5
   3 -26   6-86.0901 143.923   1
  -3  26  -7 4864.51 466.932   5
   3 -26   7 3849.15 399.613   1
  -3  26  -8 75.1897 193.548   5
   3 -26   8 205.763 206.135   1
  -3  26  -9 2425.59 341.829   5
   3 -26   9 2198.39 328.617   3
   3 -26   9 2102.30 313.254   1
   3 -26  10 1712.80 338.253   3
  -3  26 -10 916.857 281.078   5
  -3  26 -11 928.569 268.293   5
  -3  25  12 3857.69 461.007   4
  -3  25  11 1289.90 356.613   4
  -3  25  11 606.901 226.414   5
  -3  25  10 1488.17 264.070   4
  -3  25  10 2010.77 312.395   5
  -3  25   9 182.668 179.978   5
  -3  25   9 963.926 327.717   4
  -3  25   8 450.971 151.586   4
  -3  25   8 525.392 163.192   5
  -3  25   7 2220.45 298.814   5
  -3  25   7 2693.66 301.718   4
  -3  25   6 11526.7 622.373   5
  -3  25   6 11392.0 548.307   4
  -3  25   5 1464.20 225.529   4
  -3  25   5 1766.29 307.759   5
  -3  25   4 4844.73 422.010   5
  -3  25   4 4804.55 346.809   4
  -3  25   3 10292.8 455.475   4
  -3  25   3 10148.2 572.155   5
  -3  25   2 19818.3 793.821   5
  -3  25   1 1623.19 264.683   5
   3 -25   0 665.172 190.046   1
  -3  25   0 1690.09 310.031   5
   3 -25   1 609.532 185.528   1
  -3  25  -1 936.522 241.953   5
   3 -25   2 8217.45 494.221   1
  -3  25  -2 8650.17 551.727   5
  -3  25  -3 771.272 215.538   5
   3 -25   3 676.241 200.706   1
   3 -25   4 502.107 223.336   1
  -3  25  -4 92.6460 188.433   5
  -3  25  -5 664.387 207.037   5
   3 -25   5 413.369 182.472   1
  -3  25  -6 2453.24 339.445   5
   3 -25   6 1972.68 304.754   1
  -3  25  -7 1032.07 234.688   5
   3 -25   7 1204.90 271.912   1
  -3  25  -8 2173.79 350.434   5
   3 -25   8 2152.49 343.383   1
   3 -25   8 1755.32 297.190   3
   3 -25   9 851.238 246.756   3
  -3  25  -9 461.842 232.742   5
   3 -25   9 698.267 238.148   1
  -3  25 -10 12717.2 746.157   5
   3 -25  10 11551.8 720.299   3
  -3  25 -11 1625.81 291.543   5
  -3  25 -12 2098.31 361.895   5
  -3  24  12 360.132 240.240   4
  -3  24  11 7278.16 551.747   4
  -3  24  11 6212.99 502.567   5
  -3  24  10 364.930 182.316   4
  -3  24  10 359.648 224.366   5
  -3  24   9 9757.38 585.809   4
  -3  24   9 9972.61 599.389   5
  -3  24   8 459.524 219.937   5
  -3  24   8 371.623 240.622   4
  -3  24   7 5458.09 405.328   4
  -3  24   7 5390.27 428.526   5
  -3  24   6 722.003 228.335   5
  -3  24   6 631.639 201.731   4
  -3  24   5 1299.38 237.379   5
  -3  24   5 1266.72 189.981   4
  -3  24   4 774.494 215.550   5
  -3  24   4 743.651 186.452   4
  -3  24   3 7556.93 493.521   5
  -3  24   3 6809.05 369.811   4
  -3  24   2 1643.87 285.623   5
  -3  24   2 1220.27 184.095   4
  -3  24   1 820.309 219.135   5
  -3  24   1 837.740 136.343   4
  -3  24   0 20647.5 788.546   5
   3 -24   0 20471.3 715.090   1
   3 -24   1 4455.99 357.538   1
  -3  24  -1 4638.71 409.032   5
   3 -24   2 14746.0 631.174   1
  -3  24  -2 15695.8 695.160   5
  -3  24  -3 1764.53 297.869   5
   3 -24   3 1532.62 253.659   1
  -3  24  -4 10872.6 600.849   5
   3 -24   4 10737.0 568.835   1
  -3  24  -5 152.720 137.717   5
   3 -24   5 329.993 190.425   1
  -3  24  -6 9496.43 592.838   5
   3 -24   6 8564.74 537.338   1
  -3  24  -7 1188.39 270.680   5
   3 -24   7 1348.14 287.736   1
  -3  24  -8 11471.7 668.636   5
   3 -24   8 12319.4 696.761   1
   3 -24   8 11578.0 678.646   3
  -3  24  -9 633.231 223.544   5
   3 -24   9 888.960 264.712   1
   3 -24   9 660.796 221.642   3
   3 -24  10 415.131 191.171   3
  -3  24 -10-76.5901 201.761   5
   3 -24  11 46.7903 169.331   3
  -3  24 -11-268.653 216.445   5
  -3  24 -12 1375.23 304.839   5
  -3  23  13 181.828 210.741   4
  -3  23  12 232.250 214.541   4
  -3  23  11 2146.06 457.276   4
  -3  23  11 108.453 186.110   5
  -3  23  10 547.029 218.987   4
  -3  23  10 660.231 204.218   5
  -3  23   9-91.5322 167.424   5
  -3  23   9 421.457 298.092   4
  -3  23   8 13278.1 629.184   4
  -3  23   8 14271.0 689.440   5
  -3  23   7 494.816 250.154   5
  -3  23   7 170.586 168.809   4
  -3  23   6 4087.09 386.949   5
  -3  23   6 4152.64 357.133   4
  -3  23   5 1016.90 253.647   5
  -3  23   5 798.564 200.618   4
  -3  23   4 13529.9 657.370   5
  -3  23   4 12144.8 504.382   4
  -3  23   3 1573.65 258.929   5
  -3  23   3 1240.67 180.811   4
  -3  23   2 6455.63 450.013   5
  -3  23   2 6337.06 334.754   4
  -3  23   1 4544.89 378.649   5
  -3  23   1 3682.21 247.295   4
  -3  23   0 33819.5 978.021   5
  -3  23   0 33015.7 681.867   4
   3 -23   1 8503.49 466.535   1
  -3  23  -1 9841.89 552.395   5
  -3  23  -2 472.158 253.410   5
   3 -23   2 95.0350 171.553   1
  -3  23  -3 16037.3 705.610   5
   3 -23   3 15685.6 649.969   1
  -3  23  -4 3580.66 372.469   5
   3 -23   4 3460.87 337.848   1
   3 -23   5 1485.01 254.853   1
  -3  23  -5 1663.40 270.783   5
  -3  23  -6 1328.39 272.765   5
   3 -23   6 1373.19 249.403   1
  -3  23  -7 11921.9 645.169   5
   3 -23   7 11293.5 635.414   1
   3 -23   7 11952.0 641.905   3
  -3  23  -8 6966.57 515.181   5
   3 -23   8 7175.32 534.143   1
   3 -23   8 7201.50 524.512   3
   3 -23   9 183.894 179.042   3
  -3  23  -9 94.4458 190.013   5
   3 -23   9 359.263 235.410   1
   3 -23  10-51.8679 150.933   3
  -3  23 -10-84.2427 179.503   5
   3 -23  11 2077.89 335.786   3
  -3  23 -11 1898.68 308.931   5
  -3  23 -13 1063.01 263.850   5
  -3  22  13 1761.04 362.961   4
  -3  22  12 122.385 185.695   4
  -3  22  11 13523.8 730.285   4
  -3  22  11 14598.6 734.863   5
  -3  22  10 221.995 146.982   4
  -3  22  10 115.083 155.825   5
  -3  22   9 4524.20 392.526   4
  -3  22   9 3891.43 373.021   5
  -3  22   8 191.344 184.416   5
  -3  22   8 627.561 236.244   4
  -3  22   7 13478.7 595.707   4
  -3  22   7 14217.9 660.412   5
  -3  22   6 12392.2 605.875   5
  -3  22   6 10699.4 512.518   4
  -3  22   5 14687.9 562.578   4
  -3  22   5 15580.6 675.682   5
  -3  22   4 48485.6 962.934   4
  -3  22   4 49732.9 1169.80   5
  -3  22   3 5929.82 408.062   5
  -3  22   3 5422.04 317.194   4
  -3  22   2 19414.7 739.247   5
  -3  22   2 18294.8 531.937   4
  -3  22   1 3996.55 412.407   5
  -3  22   1 2849.45 235.557   4
  -3  22   0 9008.93 514.549   5
  -3  22   0 7671.47 326.921   4
   3 -22   1 713.871 189.272   1
  -3  22  -1 746.314 222.383   5
  -3  22  -1 338.010 110.134   4
   3 -22   2 22936.6 753.393   1
  -3  22  -2 22117.6 794.367   5
  -3  22  -3 619.716 226.165   5
   3 -22   3 305.535 171.405   1
  -3  22  -4 65.4098 147.593   5
   3 -22   4 270.125 155.419   1
  -3  22  -5 15659.8 683.814   5
   3 -22   5 15433.5 676.813   1
   3 -22   6 9087.40 540.918   1
  -3  22  -6 9145.43 553.159   5
   3 -22   7 1322.51 261.405   1
  -3  22  -7 1664.84 294.088   5
   3 -22   7 1564.48 283.624   3
   3 -22   8 56.2662 153.105   3
  -3  22  -8 96.0400 194.959   5
   3 -22   8-16.6435 167.726   1
  -3  22  -9 4804.32 430.118   5
   3 -22   9 5260.57 461.436   1
   3 -22   9 5168.75 462.919   3
   3 -22  10 3175.64 383.685   3
   3 -22  11 272.450 199.093   3
  -3  21  13 1819.96 342.055   4
  -3  21  12 194.504 199.029   4
  -3  21  11 2140.90 407.633   4
  -3  21  11 1019.33 394.880   5
  -3  21  10 781.022 243.916   4
  -3  21  10 623.847 205.481   5
  -3  21   9 700.752 206.833   4
  -3  21   9 243.187 185.096   5
  -3  21   8 347.032 156.464   5
  -3  21   8 522.236 163.731   4
  -3  21   7 389.176 267.848   5
  -3  21   7 73.3777 160.020   4
  -3  21   6 4147.08 328.456   4
  -3  21   6 4431.81 400.834   5
  -3  21   5 25938.9 857.854   5
  -3  21   5 24116.3 700.683   4
  -3  21   4 1248.63 310.761   5
  -3  21   4 875.600 204.076   4
  -3  21   3 2681.03 321.467   5
  -3  21   3 2009.73 200.865   4
  -3  21   2 6581.74 453.099   5
  -3  21   2 5983.69 304.698   4
  -3  21   1 56013.5 1186.11   5
  -3  21   1 53863.0 856.054   4
  -3  21   0 40.2296 146.131   5
  -3  21   0 167.582 82.0534   4
  -3  21  -1 13375.9 596.998   5
  -3  21  -1 12699.4 387.480   4
   3 -21   1 13148.1 553.968   1
   3 -21   2-102.353 152.978   1
  -3  21  -2-80.7667 73.4786   4
   3 -21   3 480.041 160.825   1
  -3  21  -3 977.405 200.109   5
  -3  21  -4 1455.88 323.868   5
   3 -21   4 1085.16 238.130   1
   3 -21   5 442.078 215.146   1
  -3  21  -5 411.552 216.002   5
   3 -21   6 12344.3 618.344   1
  -3  21  -6 12972.3 637.629   5
   3 -21   7 1675.32 264.460   1
   3 -21   7 1554.73 263.540   3
  -3  21  -7 1505.99 247.281   5
   3 -21   8 1601.88 271.125   3
  -3  21  -8 1250.65 249.471   5
   3 -21   8 1470.64 236.100   1
   3 -21   9 3804.93 407.324   3
   3 -21   9 3722.72 408.841   1
   3 -21  10 155.532 150.208   3
   3 -21  11 132.507 172.362   3
   3 -21  12 309.601 210.203   3
  -3  20  13 4579.51 474.627   4
  -3  20  12 79.8235 148.693   4
  -3  20  11 2265.75 317.271   4
  -3  20  11 1686.43 268.950   5
  -3  20  10 2663.37 342.777   4
  -3  20  10 2170.26 292.127   5
  -3  20   9 11878.7 609.561   4
  -3  20   9 11714.2 608.424   5
  -3  20   8 79.4299 142.749   4
  -3  20   8 91.0041 155.080   5
  -3  20   7 130.448 144.791   4
  -3  20   7 430.646 207.923   5
  -3  20   6 1123.80 226.674   5
  -3  20   6 1251.62 202.063   4
  -3  20   5 5398.92 404.657   5
  -3  20   5 5194.51 330.662   4
  -3  20   4 1862.37 243.949   5
  -3  20   4 1574.82 184.352   4
  -3  20   3 27258.5 837.386   5
  -3  20   3 25451.0 632.597   4
  -3  20   2 14137.5 602.948   5
  -3  20   2 12997.0 425.767   4
  -3  20   1 955.128 325.779   5
  -3  20   1 316.716 99.8949   4
  -3  20   0 326.836 152.790   5
  -3  20   0 354.996 78.9343   4
  -3  20  -1 4401.54 263.209   4
   3 -20   1 4725.37 403.024   1
   3 -20   2 273.644 141.879   1
  -3  20  -2 166.781 147.928   5
  -3  20  -3 444.733 231.773   5
   3 -20   3 248.166 198.227   1
  -3  20  -4 73813.3 1396.27   5
   3 -20   4 71590.4 1349.50   1
  -3  20  -5 16136.0 678.858   5
   3 -20   5 15007.8 658.918   1
  -3  20  -6 9793.89 554.244   5
   3 -20   6 10057.6 560.336   1
   3 -20   6 9567.98 550.769   3
   3 -20   7 1756.45 258.328   3
   3 -20   7 2282.20 306.834   1
  -3  20  -7 1825.50 263.981   5
   3 -20   8 545.739 209.163   3
  -3  20  -8 350.578 198.182   5
   3 -20   8 96.7682 149.641   1
   3 -20   9 71.3155 134.393   3
   3 -20   9-2.68058 166.647   1
   3 -20  10 994.009 231.812   3
   3 -20  11 959.648 260.986   3
   3 -20  12 382.198 220.490   3
  -3  19  13 337.214 225.649   4
  -3  19  12 711.841 248.240   4
  -3  19  11 219.807 147.831   4
  -3  19  10 273.731 174.565   4
  -3  19  10 350.546 171.402   5
  -3  19   9 1040.73 267.002   4
  -3  19   9 854.325 236.964   5
  -3  19   8 3017.25 339.188   4
  -3  19   8 2500.81 340.329   5
  -3  19   7 9131.14 473.701   4
  -3  19   7 9184.02 511.824   5
  -3  19   6 6535.08 382.722   4
  -3  19   6 6538.44 429.296   5
  -3  19   5 2331.67 229.825   4
  -3  19   5 2396.21 279.142   5
  -3  19   4 1277.12 169.291   4
  -3  19   4 1515.71 248.364   5
  -3  19   3 48419.3 1071.32   5
  -3  19   3 48035.0 842.100   4
  -3  19   2 8550.58 465.823   5
  -3  19   2 7948.63 325.579   4
  -3  19   1 13998.0 578.119   5
  -3  19   1 12793.4 385.458   4
  -3  19   0 169.339 153.643   5
  -3  19   0 88.1047 73.1024   4
  -3  19  -1 144107. 1830.05   5
  -3  19  -1 139632. 1149.29   4
   3 -19   2 9166.19 460.464   1
  -3  19  -2 9839.14 500.831   5
   3 -19   3 42763.0 993.328   1
  -3  19  -3 43265.5 1027.51   5
   3 -19   4 10031.3 585.800   1
  -3  19  -4 10210.3 629.047   5
  -3  19  -5 22273.6 793.094   5
   3 -19   5 24168.9 805.971   1
  -3  19  -6 7170.70 463.269   5
   3 -19   6 6722.54 453.592   3
   3 -19   6 6857.32 476.613   1
  -3  19  -7 6878.75 450.272   5
   3 -19   7 6752.03 460.498   1
   3 -19   7 6508.48 456.455   3
   3 -19   8-23.4898 171.839   1
   3 -19   8 61.7844 145.285   3
   3 -19   9-61.6203 132.324   3
   3 -19   9-124.702 166.925   1
   3 -19  10 1731.20 303.428   3
   3 -19  11 11315.6 690.041   3
   3 -19  12-145.084 208.833   3
  -3  18  14 786.107 287.207   4
  -3  18  13 1774.99 308.460   4
   3 -18 -13 2276.14 372.377   6
  -3  18  12 3654.20 426.365   4
  -3  18  11 3672.04 370.799   4
  -3  18  10 1560.99 278.576   4
  -3  18  10 1370.81 251.278   5
  -3  18   9 793.603 237.627   4
  -3  18   9 1221.50 231.832   5
  -3  18   8 17530.6 681.081   4
  -3  18   8 18733.8 736.361   5
  -3  18   7 2582.26 267.948   4
  -3  18   7 2638.93 290.013   5
  -3  18   6 786.458 183.556   5
  -3  18   6 1073.73 187.462   4
  -3  18   5 1169.13 258.473   5
  -3  18   5 588.951 157.526   4
  -3  18   4 8711.94 450.830   5
  -3  18   4 9185.07 387.771   4
  -3  18   3 1113.75 274.466   5
  -3  18   3 1119.75 142.151   4
  -3  18   2 376.321 91.0413   4
  -3  18   2 822.776 219.108   5
  -3  18   1 2255.77 279.298   5
  -3  18   1 1744.70 142.875   4
  -3  18   0 16626.3 611.635   5
   3 -18   0 17583.4 269.190   2
  -3  18   0 16790.4 394.788   4
  -3  18  -1 35280.2 930.505   5
   3 -18   1 33858.1 464.418   2
  -3  18  -2 2990.90 286.057   5
   3 -18   2 3618.54 185.752   2
   3 -18   2 3447.69 291.895   1
  -3  18  -3 649.646 243.819   5
   3 -18   3 445.971 221.855   1
   3 -18   4 171315. 2010.42   1
  -3  18  -4 172410. 2028.38   5
  -3  18  -5 21436.4 735.736   5
   3 -18   5 20594.2 734.961   1
  -3  18  -6 2726.09 315.242   5
   3 -18   6 2187.84 276.164   1
   3 -18   6 2290.06 272.245   3
   3 -18   7 299.464 160.737   3
  -3  18  -7 257.460 144.545   5
   3 -18   7 430.749 175.040   1
   3 -18   8 166.203 166.756   3
   3 -18   8 171.210 157.462   1
   3 -18   9 5368.68 451.881   3
   3 -18   9 5686.35 459.713   1
   3 -18  10 1545.03 265.152   3
   3 -18  11 2611.37 382.225   3
   3 -18  12 549.122 232.418   3
   3 -18  13 504.032 266.232   3
  -3  17  14 1789.73 345.704   4
  -3  17  13 3043.35 387.329   4
   3 -17 -13 3395.50 423.371   6
  -3  17  12 2081.26 323.159   4
  -3  17  11 919.712 269.739   4
  -3  17  10 7294.41 496.946   4
  -3  17  10 7861.50 498.698   5
  -3  17   9 6810.06 449.223   4
  -3  17   9 7094.30 461.836   5
  -3  17   8 24229.1 782.359   4
  -3  17   8 24402.4 813.374   5
  -3  17   7 3028.06 286.932   4
  -3  17   7 2813.81 284.926   5
  -3  17   6 3164.94 266.526   4
  -3  17   6 3254.63 316.988   5
  -3  17   5 56840.3 1151.44   5
  -3  17   5 55399.0 986.278   4
  -3  17   4 274.362 174.569   5
  -3  17   4 252.373 109.212   4
  -3  17   3 3351.24 291.798   5
   3 -17  -3 3172.19 126.133   2
  -3  17   3 3399.16 222.754   4
   3 -17  -2 7389.17 168.629   2
  -3  17   2 7414.04 295.385   4
  -3  17   1 12691.5 524.499   5
  -3  17   1 11693.0 339.775   4
   3 -17  -1 12135.2 213.906   2
  -3  17   0 13136.3 532.143   5
   3 -17   0 12842.7 255.300   2
  -3  17   0 12450.7 326.461   4
   3 -17   1 1675.83 117.195   2
  -3  17  -1 1889.90 133.373   4
   3 -17   2 438.081 267.246   1
   3 -17   2 188.769 82.8485   2
   3 -17   3 18291.1 632.281   1
  -3  17  -3 18636.7 638.249   5
   3 -17   3 18372.3 459.299   2
   3 -17   4 5586.46 431.262   1
  -3  17  -4 6406.03 489.006   5
   3 -17   5 295.588 184.068   3
  -3  17  -5 268.016 169.959   5
   3 -17   5 360.241 166.456   1
  -3  17  -6 3464.58 398.388   5
   3 -17   6 3050.75 360.195   1
   3 -17   6 3268.61 362.306   3
   3 -17   7 438.618 161.099   3
   3 -17   7 614.037 190.749   1
   3 -17   8 5986.37 447.766   1
   3 -17   8 5983.17 446.161   3
   3 -17   9 5347.39 438.983   1
   3 -17   9 5265.15 445.410   3
   3 -17  10 827.484 219.621   3
   3 -17  11 6097.61 499.851   3
   3 -17  12 2028.42 340.500   3
   3 -17  13 16248.7 872.535   3
  -3  16  14 4126.90 456.664   4
  -3  16  13 541.274 238.146   4
   3 -16 -13 176.755 255.901   6
  -3  16  12 2634.36 339.845   4
  -3  16  11 678.999 210.889   4
  -3  16  10 1748.26 271.050   4
  -3  16  10 1581.40 248.944   5
  -3  16   9 4132.46 351.163   4
  -3  16   9 4136.80 365.785   5
  -3  16   8 20556.6 717.272   4
  -3  16   8 20583.8 739.804   5
  -3  16   7 9342.49 463.578   4
  -3  16   7 9407.80 490.232   5
  -3  16   6 16155.7 565.123   4
  -3  16   6 15735.2 641.611   5
  -3  16   5 4771.38 306.234   4
  -3  16   5 5566.92 420.435   5
  -3  16   4 33310.4 689.338   4
  -3  16   4 34799.2 873.378   5
  -3  16   3 6358.79 387.331   5
  -3  16   3 6151.15 280.876   4
  -3  16   2 19546.8 639.189   5
   3 -16  -2 20239.1 307.930   2
  -3  16   2 19584.3 454.006   4
   3 -16  -1 389.162 51.0163   2
  -3  16   1 241.252 140.252   5
  -3  16   1 234.755 67.5460   4
  -3  16   0 1305.76 109.719   4
   3 -16   0 1512.95 96.0702   2
   3 -16   1 12834.6 307.793   2
  -3  16  -1 12887.2 513.190   5
  -3  16  -1 12643.5 294.885   4
   3 -16   2 124219. 1055.08   2
   3 -16   2 121527. 1542.41   1
  -3  16  -3 142.180 151.260   5
   3 -16   3 467.193 178.154   1
   3 -16   3 248.739 90.6628   2
  -3  16  -4 8410.83 436.509   5
   3 -16   4 8341.29 343.588   2
   3 -16   4 8075.34 440.020   1
  -3  16  -5 3990.44 316.022   5
   3 -16   5 4483.84 343.612   1
   3 -16   5 4157.04 334.908   3
  -3  16  -6 126298. 1725.68   5
   3 -16   6 121445. 1753.71   1
   3 -16   6 123216. 1771.21   3
   3 -16   7 932.189 199.247   3
   3 -16   7 882.898 218.125   1
   3 -16   8 1598.38 273.162   3
   3 -16   8 1118.85 216.527   1
   3 -16   9 2126.81 300.351   3
   3 -16   9 2068.78 300.947   1
   3 -16  10 7615.81 533.146   3
   3 -16  11 575.714 228.461   3
   3 -16  12 222.705 173.389   3
   3 -16  13 511.024 242.826   3
   3 -15 -14 473.924 254.482   6
  -3  15  13 1552.12 293.004   4
   3 -15 -13 1514.71 291.068   6
  -3  15  12 2550.10 337.404   4
   3 -15 -12 3052.75 386.126   6
  -3  15  11 511.920 272.456   4
  -3  15  10 3297.39 352.684   4
  -3  15  10 3228.35 325.913   5
  -3  15   9 7866.29 466.979   4
  -3  15   9 8260.51 496.065   5
  -3  15   8 12973.1 578.729   4
  -3  15   8 12893.8 596.534   5
  -3  15   7 5448.13 353.251   4
  -3  15   7 5417.15 385.193   5
  -3  15   6 67616.2 1117.39   4
  -3  15   6 70826.5 1260.50   5
  -3  15   5 102890. 1292.55   4
  -3  15   5 104982. 1497.45   5
  -3  15   4 5760.87 376.775   5
  -3  15   4 4851.22 263.954   4
  -3  15   3 24355.9 701.779   5
  -3  15   3 23606.9 523.682   4
  -3  15   2 19838.3 631.108   5
   3 -15  -2 19375.5 325.945   2
  -3  15   1 4199.54 302.834   5
  -3  15   1 4248.14 192.233   4
   3 -15  -1 4127.48 152.577   2
  -3  15   0 106112. 1413.01   5
   3 -15   0 107395. 804.205   2
  -3  15   0 105497. 836.659   4
  -3  15  -1 2449.65 253.147   5
   3 -15   1 2480.75 143.628   2
  -3  15  -1 2374.09 122.508   4
   3 -15   2 8473.00 293.377   2
   3 -15   2 8440.66 435.516   1
   3 -15   3 89.0975 124.304   1
  -3  15  -3 4.36052 110.909   5
   3 -15   3 21.5447 73.2950   2
  -3  15  -4 5480.75 364.795   5
   3 -15   4 5042.59 279.590   2
   3 -15   4 5384.61 368.227   1
  -3  15  -5 8624.02 437.934   5
   3 -15   5 8764.92 452.246   1
   3 -15   5 8704.87 381.890   2
   3 -15   5 8728.08 455.818   3
  -3  15  -6 7756.11 482.974   5
   3 -15   6 8186.82 503.571   1
   3 -15   6 7654.87 500.944   3
   3 -15   7 83.2357 163.597   1
   3 -15   7 364.952 169.751   3
   3 -15   8 10847.8 576.951   3
   3 -15   8 11113.6 588.783   1
   3 -15   9 13849.5 679.087   1
   3 -15   9 14543.3 690.063   3
   3 -15  10 158.695 179.658   3
   3 -15  11 4590.78 449.578   3
   3 -15  12 3.59408 164.220   3
   3 -15  13 10598.7 696.194   3
   3 -14 -14 1405.92 291.343   6
  -3  14  13 248.920 234.809   4
   3 -14 -13 534.124 242.071   6
  -3  14  12 8728.59 575.269   4
   3 -14 -12 9857.54 626.319   6
  -3  14  11 15893.8 729.685   4
  -3  14  10 7842.57 495.151   4
  -3  14   9 2545.16 287.762   4
  -3  14   9 2621.38 286.234   5
  -3  14   8 19791.7 686.244   4
  -3  14   8 20197.0 708.477   5
  -3  14   7 14900.4 608.216   5
  -3  14   7 15415.0 567.916   4
  -3  14   6 7222.77 383.085   4
  -3  14   6 7796.00 436.231   5
  -3  14   5 9132.73 392.351   4
  -3  14   5 8888.18 450.983   5
  -3  14   4 45212.9 946.227   5
  -3  14   4 43920.3 763.634   4
  -3  14   3 36217.3 828.884   5
  -3  14   3 35011.0 618.336   4
  -3  14   2 33016.2 780.742   5
   3 -14  -2 33294.4 449.389   2
   3 -14  -1 959.068 78.6549   2
  -3  14   1 1055.53 174.701   5
  -3  14   1 772.374 89.6789   4
  -3  14   0 100241. 754.344   4
  -3  14   0 102264. 1355.74   5
   3 -14   0 103122. 817.287   2
   3 -14   1 1094.10 105.585   2
  -3  14  -1 1112.10 79.3063   4
  -3  14  -2 21205.0 627.990   5
   3 -14   2 21383.8 460.785   2
   3 -14   3 63.5629 108.683   1
  -3  14  -3 296.866 146.039   5
   3 -14   3 74.8991 68.7767   2
   3 -14   4 35763.5 862.112   1
  -3  14  -4 35107.2 838.131   5
   3 -14   4 37651.1 725.423   2
   3 -14   5 192.895 129.829   3
  -3  14  -5 267.524 155.116   5
   3 -14   5 288.737 162.597   1
   3 -14   5 296.415 135.547   2
   3 -14   6 52.0340 125.987   3
   3 -14   6 116.579 138.932   1
  -3  14  -6 330.516 165.932   5
   3 -14   6 232.885 129.366   2
   3 -14   7 7606.72 471.575   3
   3 -14   7 8361.18 481.481   1
   3 -14   8 56926.9 1274.31   1
   3 -14   8 55387.5 1263.82   3
   3 -14   9 6789.90 480.122   1
   3 -14   9 6486.72 468.294   3
   3 -14  10 1864.31 287.977   3
   3 -14  11 1279.35 258.042   3
   3 -14  12 130.146 159.857   3
   3 -14  13 526.979 255.548   3
   3 -14  14 1410.82 290.445   3
   3 -13 -14-129.660 166.556   6
   3 -13 -13 1488.59 316.093   6
  -3  13  12 4072.83 414.123   4
   3 -13 -12 4544.45 471.254   6
  -3  13  11 470.644 316.456   4
   3 -13 -11 359.126 203.204   6
  -3  13  10 202.495 186.674   4
  -3  13   9 4534.61 355.045   4
  -3  13   9 4333.94 352.699   5
  -3  13   8 7322.48 423.838   4
  -3  13   8 7854.10 450.114   5
  -3  13   7 30426.9 785.102   4
  -3  13   7 32516.4 858.507   5
  -3  13   6-47.0987 101.541   4
  -3  13   6 82.7333 143.959   5
  -3  13   5 965.327 143.946   4
  -3  13   5 997.777 175.456   5
  -3  13   4 71.8650 129.933   5
  -3  13   4-4.00278 82.4872   4
  -3  13   3 21497.4 634.668   5
  -3  13   3 21126.9 470.657   4
  -3  13   2 15460.4 532.848   5
  -3  13   2 14143.7 343.394   4
  -3  13   1 403.392 62.4425   4
   3 -13  -1 548.899 64.7128   2
  -3  13   0 2889.55 118.488   4
  -3  13   0 3634.20 351.556   5
   3 -13   0 3299.90 155.378   2
  -3  13  -1 139603. 1528.74   5
   3 -13   1 137404. 1048.35   2
   3 -13   2 5250.05 230.102   2
  -3  13  -2 5653.50 342.611   5
   3 -13   3 11835.0 478.136   1
  -3  13  -3 11144.5 452.878   5
   3 -13   3 11211.6 368.044   2
  -3  13  -4 9466.82 436.090   5
   3 -13   4 9986.83 375.408   2
   3 -13   4 9966.94 458.244   1
  -3  13  -5 4971.65 328.731   5
   3 -13   5 5521.91 365.063   1
   3 -13   5 5547.80 313.091   2
   3 -13   5 5012.54 345.083   3
   3 -13   6 91.0217 142.235   3
   3 -13   6 106.398 149.828   1
   3 -13   6 33.5928 112.977   2
   3 -13   7 37855.6 905.877   2
   3 -13   7 36051.1 965.229   3
   3 -13   7 36542.6 955.683   1
   3 -13   8 4336.26 390.428   1
   3 -13   8 4107.06 381.508   3
   3 -13   9 360.598 195.708   1
   3 -13   9 323.303 160.376   3
   3 -13  10 481.643 196.705   3
   3 -13  11 4337.22 408.264   3
   3 -13  12 741.941 207.999   3
   3 -13  13 324.877 177.715   3
   3 -13  14 2728.00 393.427   3
   3 -12 -14 384.917 210.200   6
   3 -12 -13 5984.56 492.992   6
  -3  12  12 5135.66 470.176   4
   3 -12 -12 4614.42 447.247   6
  -3  12  11 1461.55 254.698   4
   3 -12 -11 1356.77 239.425   6
  -3  12  10 15444.0 667.098   4
  -3  12   9 1085.90 209.386   4
  -3  12   9 1232.67 197.960   5
  -3  12   8 9327.64 469.617   4
  -3  12   8 9095.49 472.400   5
  -3  12   7 27991.7 760.984   4
  -3  12   7 28568.7 796.069   5
  -3  12   6 1119.80 184.701   5
  -3  12   6 1457.03 173.518   4
  -3  12   5 30663.7 667.697   4
  -3  12   5 30938.8 769.506   5
  -3  12   4 13326.3 495.839   5
  -3  12   4 13250.3 403.763   4
  -3  12   3 141.260 99.0081   5
  -3  12   3 120.996 67.2394   4
  -3  12   2 118162. 1398.95   5
  -3  12   2 115395. 946.653   4
  -3  12   1 16237.8 519.258   5
   3 -12  -1 16403.7 333.611   2
  -3  12   1 16289.7 300.085   4
  -3  12   0 103.330 27.3528   4
  -3  12   0-72.4188 92.8633   5
   3 -12   0 8.86358 47.0676   2
  -3  12  -1 7362.92 149.621   4
   3 -12   1 7987.04 262.051   2
  -3  12  -2 24768.8 636.679   5
  -3  12  -2 23791.2 291.376   4
   3 -12   2 24727.2 492.646   2
   3 -12   3 13202.0 509.764   1
  -3  12  -3 12720.9 493.982   5
   3 -12   3 12759.0 390.873   2
   3 -12   4 597.029 112.871   2
  -3  12  -4 651.979 146.426   5
   3 -12   4 568.563 155.322   1
   3 -12   4 743.506 151.335   3
   3 -12   5 222.210 128.415   3
  -3  12  -5 135.657 109.805   5
   3 -12   5 380.425 119.484   2
   3 -12   5 76.6970 115.991   1
   3 -12   6 26547.7 707.984   2
   3 -12   6 24931.4 753.735   1
   3 -12   6 23873.1 742.387   3
   3 -12   7 248.669 191.243   1
   3 -12   7 228.741 155.935   2
   3 -12   7 501.315 211.179   3
   3 -12   8 12898.9 595.756   1
   3 -12   8 12845.8 595.101   3
   3 -12   9 1170.66 246.081   3
   3 -12   9 1185.22 250.805   1
   3 -12  10 343.728 169.088   3
   3 -12  11 7054.96 512.249   3
   3 -12  12-7.83952 159.529   3
   3 -12  13 25.1064 139.791   3
   3 -12  14 518.582 259.488   3
   3 -11 -14 1402.59 290.957   6
   3 -11 -13 3836.24 417.130   6
   3 -11 -12 9708.09 592.438   6
  -3  11  11 3054.00 371.146   4
   3 -11 -11 2860.96 334.877   6
  -3  11  10 357.766 191.888   4
   3 -11 -10 333.733 184.840   6
  -3  11   9 2098.50 264.921   4
  -3  11   8 15061.5 590.848   4
  -3  11   8 14947.7 603.979   5
  -3  11   7 9958.56 462.467   4
  -3  11   7 10221.5 495.880   5
  -3  11   6 17521.3 543.876   4
  -3  11   6 18160.8 603.964   5
  -3  11   5 172.142 112.483   5
  -3  11   5 51.5728 74.6300   4
  -3  11   4 10421.6 355.585   4
  -3  11   4 10998.6 444.677   5
  -3  11   3 13143.2 477.900   5
  -3  11   3 13859.2 363.807   4
  -3  11   2 4732.39 286.468   5
  -3  11   2 4578.21 181.635   4
  -3  11   1 66443.0 1010.45   5
  -3  11   1 67297.1 572.655   4
   3 -11  -1 68047.0 691.587   2
   3 -11   0 18374.3 370.505   2
  -3  11   0 17867.0 516.809   5
  -3  11   0 17533.7 228.829   4
  -3  11  -1 144835. 1462.11   5
   3 -11   1 144092. 1102.28   2
   3 -11   2 14.2644 65.2765   2
  -3  11  -2-1.79525 98.0975   5
  -3  11  -2 69.4835 23.0330   4
   3 -11   3 117888. 1417.10   1
   3 -11   3 117542. 1179.07   2
  -3  11  -3 113853. 1320.99   5
  -3  11  -3 116547. 747.842   4
   3 -11   4 10751.0 451.375   1
  -3  11  -4 10818.9 423.951   5
   3 -11   4 10544.7 389.128   2
   3 -11   4 10593.1 447.763   3
   3 -11   4 10939.8 205.264   6
  -3  11  -5 1789.12 196.453   5
   3 -11   5 1976.45 236.973   1
   3 -11   5 1986.75 205.350   2
   3 -11   5 2064.78 224.650   3
   3 -11   6 3644.68 283.914   2
   3 -11   6 3354.20 318.571   1
   3 -11   6 3366.75 299.559   3
   3 -11   7 1872.07 226.919   2
   3 -11   7 2051.31 252.558   1
   3 -11   7 1891.79 243.038   3
   3 -11   8-82.7085 125.728   3
   3 -11   8 76.0568 157.164   2
   3 -11   8-74.6710 145.740   1
   3 -11   9 22411.9 812.591   3
   3 -11   9 22639.8 817.180   1
   3 -11  10 6264.27 458.767   3
   3 -11  11 397.076 208.287   3
   3 -11  12 2288.40 334.143   3
   3 -11  13 69.4009 156.135   3
   3 -11  14 1228.60 275.322   3
   3 -10 -15 262.195 217.419   6
   3 -10 -14 1800.72 306.790   6
   3 -10 -13 1961.43 295.707   6
   3 -10 -12 231.870 223.683   6
  -3  10  11 7839.70 505.451   4
   3 -10 -11 7818.43 504.762   6
  -3  10  10 168.665 157.261   4
   3 -10 -10 249.871 149.345   6
  -3  10   9 2553.35 270.534   4
  -3  10   8 13386.7 547.628   4
  -3  10   8 14481.7 579.603   5
  -3  10   7 60753.8 1070.26   4
  -3  10   7 61656.7 1130.78   5
  -3  10   6 7657.22 397.033   5
  -3  10   6 7437.31 357.895   4
  -3  10   5 10169.1 378.052   4
  -3  10   5 9851.81 431.558   5
  -3  10   4 29416.8 578.490   4
  -3  10   4 30023.5 716.923   5
  -3  10   3 13144.5 344.279   4
  -3  10   3 13431.9 472.844   5
  -3  10   2 42683.6 801.480   5
  -3  10   2 40843.6 521.776   4
  -3  10   1 61627.6 939.690   5
  -3  10   1 61750.1 515.674   4
   3 -10  -1 60859.8 671.362   2
  -3  10   0 49519.6 842.170   5
  -3  10   0 48090.8 318.285   4
  -3  10  -1 19562.0 522.477   5
   3 -10   1 20087.8 418.118   2
  -3  10  -2 9770.43 378.284   5
  -3  10  -2 10077.8 150.934   4
   3 -10   3 5047.76 327.305   1
  -3  10  -3 5022.43 306.303   5
   3 -10   3 5322.12 267.114   2
  -3  10  -3 5157.53 151.040   4
   3 -10   3 5958.01 170.764   6
   3 -10   4 14551.5 204.616   6
   3 -10   4 15653.9 532.004   1
   3 -10   4 15580.6 466.217   2
  -3  10  -4 15126.1 482.524   5
   3 -10   4 15071.3 518.423   3
  -3  10  -5 2489.07 223.406   5
   3 -10   5 2497.70 241.724   1
   3 -10   5 2663.43 230.727   2
   3 -10   5 2452.50 244.438   3
   3 -10   6 26495.5 757.257   1
   3 -10   6 28583.2 738.589   2
   3 -10   6 27421.8 764.637   3
   3 -10   7 7733.39 417.227   2
   3 -10   7 7381.37 427.208   1
   3 -10   7 7380.85 419.187   3
   3 -10   8 1893.21 239.571   3
   3 -10   8 1901.64 232.039   2
   3 -10   8 1551.22 241.378   1
   3 -10   9 8985.25 516.934   1
   3 -10   9 8947.70 518.196   3
   3 -10  10 1088.39 230.935   3
   3 -10  11 1650.60 276.602   3
   3 -10  12-112.379 172.132   3
   3 -10  13-59.6848 156.221   3
   3 -10  14 331.584 181.884   3
   3  -9 -15 4432.53 443.101   6
   3  -9 -14 6465.92 541.672   6
   3  -9 -13 328.528 185.709   6
   3  -9 -12 2185.16 292.901   6
   3  -9 -11 150.825 158.545   6
  -3   9  10 1520.75 238.186   4
   3  -9 -10 1726.34 264.910   6
  -3   9   9 291.343 182.478   4
   3  -9  -9 430.557 188.153   6
  -3   9   8 6697.32 388.731   4
  -3   9   8 6789.51 398.488   5
  -3   9   7 375.129 150.651   4
  -3   9   7 329.775 168.827   5
  -3   9   6 27205.5 659.269   4
  -3   9   6 27216.9 719.366   5
  -3   9   5 14235.9 440.149   4
  -3   9   5 13730.8 495.998   5
  -3   9   4 43812.1 694.905   4
  -3   9   4 44425.9 845.231   5
  -3   9   3 8821.81 379.527   5
  -3   9   3 8548.44 273.756   4
  -3   9   2 72348.8 1012.66   5
  -3   9   2 72073.5 667.039   4
  -3   9   1 31119.5 647.324   5
  -3   9   1 31150.2 346.325   4
  -3   9   0 26330.6 595.397   5
   3  -9   0 25711.9 453.631   2
  -3   9  -1 3351.94 213.937   5
   3  -9   1 3181.42 174.048   2
  -3   9  -2 12785.3 415.494   5
   3  -9   2 13075.2 368.123   2
   3  -9   3 4487.93 282.584   1
  -3   9  -3 4527.68 139.049   4
  -3   9  -3 4339.49 254.539   5
   3  -9   3 4629.93 126.161   6
   3  -9   3 4372.86 233.516   2
   3  -9   4 146.878 136.055   3
  -3   9  -4 483.605 163.357   5
   3  -9   4 492.785 162.738   1
   3  -9   4 263.622 100.335   2
   3  -9   5 25401.9 644.449   2
  -3   9  -5 23727.3 605.075   5
   3  -9   5 25153.8 685.653   1
   3  -9   5 25237.8 688.637   3
   3  -9   6 58607.9 1095.31   1
   3  -9   6 61862.6 1066.10   2
   3  -9   6 60695.3 1109.25   3
   3  -9   7 1258.35 207.273   2
   3  -9   7 1623.63 228.533   1
   3  -9   7 1659.96 221.236   3
   3  -9   8 14288.7 606.718   3
   3  -9   8 14953.0 609.635   2
   3  -9   8 14250.8 599.933   1
   3  -9   9 6345.65 437.600   3
   3  -9   9 5555.62 401.180   1
   3  -9  10 4824.79 387.698   3
   3  -9  11 1491.32 247.427   3
   3  -9  12 11806.5 654.913   3
   3  -9  13 1567.06 277.870   3
   3  -9  14 397.305 198.153   3
   3  -9  15 262.697 215.318   3
   3  -8 -15 1054.73 255.090   6
   3  -8 -14 3185.18 389.695   6
   3  -8 -13 7947.82 536.473   6
   3  -8 -12 338.841 173.774   6
   3  -8 -11 8840.47 522.949   6
   3  -8 -10 18017.3 720.605   6
   3  -8  -9 30078.3 866.453   6
  -3   8   9 30337.4 854.542   4
  -3   8   8 12529.9 514.111   4
   3  -8  -8 12377.9 531.107   6
  -3   8   7 35893.7 812.731   4
  -3   8   7 36741.2 855.039   5
  -3   8   6 11004.4 420.708   4
  -3   8   6 12367.8 486.834   5
  -3   8   5 1010.54 154.276   5
  -3   8   5 1017.91 134.269   4
  -3   8   4 27054.3 541.375   4
  -3   8   4 27040.2 646.840   5
  -3   8   3 195.704 92.9252   5
  -3   8   3 433.864 74.5523   4
  -3   8   2-92.3014 80.5170   5
  -3   8   2 60.3470 41.2138   4
  -3   8   1 984.871 124.718   5
   3  -8  -1 1200.34 64.0288   4
  -3   8   0 556.618 115.547   5
   3  -8   0 633.484 80.8641   2
   3  -8   1 10444.1 308.387   2
  -3   8  -1 10454.2 359.137   5
  -3   8  -2 12432.7 399.252   5
   3  -8   2 13686.1 240.917   6
   3  -8   2 13059.1 365.810   2
  -3   8  -3 12488.5 400.598   5
  -3   8  -3 13451.6 235.197   4
   3  -8   3 12529.4 171.833   6
   3  -8   3 12119.7 386.486   2
   3  -8   3 12364.6 442.900   1
   3  -8   4 109620. 1228.70   2
   3  -8   4 109685. 1324.98   1
  -3   8  -4 107567. 1191.38   5
   3  -8   4 108366. 1319.49   3
  -3   8  -5 32308.1 677.943   5
   3  -8   5 33913.1 782.133   1
   3  -8   5 34413.1 789.392   3
   3  -8   5 33661.6 744.214   2
   3  -8   6 4596.61 332.291   1
   3  -8   6 4294.57 304.706   2
   3  -8   6 4402.00 328.351   3
   3  -8   7 19.1251 114.507   3
   3  -8   7 267.450 153.858   1
   3  -8   7 158.228 151.196   2
   3  -8   8 8594.24 469.546   3
   3  -8   8 8750.79 478.672   2
   3  -8   8 8565.52 465.004   1
   3  -8   9 3054.47 304.839   1
   3  -8   9 3107.02 324.953   2
   3  -8   9 3219.42 313.537   3
   3  -8  10 453.553 164.862   3
   3  -8  11 332.125 182.108   3
   3  -8  12 749.691 212.101   3
   3  -8  13 841.134 254.786   3
   3  -8  14 686.953 222.979   3
   3  -8  15 2674.06 365.374   3
   3  -7 -15-162.748 235.811   6
   3  -7 -14 1125.58 244.397   6
   3  -7 -13 7.37010 155.080   6
   3  -7 -12 12472.4 649.662   6
   3  -7 -11 2005.26 297.883   6
   3  -7 -10 11958.8 580.074   6
   3  -7  -9 1612.01 226.170   6
  -3   7   8 5002.78 337.929   4
   3  -7  -8 5360.23 371.371   6
  -3   7   7 3206.04 263.418   4
   3  -7  -7 3580.12 291.209   6
  -3   7   7 3520.12 278.044   5
  -3   7   6 94898.2 1215.08   4
  -3   7   6 96482.2 1329.70   5
  -3   7   5 3021.29 200.503   4
  -3   7   5 2903.22 232.960   5
  -3   7   4 30535.1 565.210   4
  -3   7   4 29852.2 678.664   5
  -3   7   3 17701.0 380.467   4
  -3   7   3 17865.4 504.759   5
  -3   7   2 15896.3 453.928   5
  -3   7   1 2264.01 174.491   5
   3  -7  -1 2510.80 88.7276   4
  -3   7   0 39410.0 673.650   5
   3  -7   0 39853.4 581.338   2
  -3   7  -1 805.428 107.640   5
   3  -7   1 701.785 92.4156   2
  -3   7  -2 16232.9 431.675   5
   3  -7   2 16928.3 418.242   2
  -3   7  -3 11329.6 219.189   4
  -3   7  -3 11300.2 375.104   5
   3  -7   3 11379.0 373.622   2
   3  -7   3 11900.4 436.200   1
   3  -7   4 6674.90 371.009   1
  -3   7  -4 5422.28 291.447   5
   3  -7   4 5768.34 301.012   2
   3  -7   4 6202.66 361.345   3
  -3   7  -5 60066.6 878.982   5
   3  -7   5 60155.9 1018.47   1
   3  -7   5 63265.5 1002.86   2
   3  -7   5 60388.2 1027.14   3
   3  -7   6 10892.2 460.214   1
   3  -7   6 11286.6 465.505   2
   3  -7   6 11017.7 461.860   3
   3  -7   7 977.840 182.202   1
   3  -7   7 1089.71 201.943   3
   3  -7   7 712.848 181.472   2
   3  -7   8 4159.01 330.475   3
   3  -7   8 4118.58 339.628   1
   3  -7   8 3663.12 321.175   2
   3  -7   9 2163.70 264.480   3
   3  -7   9 2223.46 271.744   2
   3  -7  10 12912.3 615.121   3
   3  -7  11 248.509 161.555   3
   3  -7  12 1181.29 228.057   3
   3  -7  13 5926.32 479.696   3
   3  -7  14 5827.00 508.569   3
   3  -7  15 580.778 206.063   3
   3  -6 -15 2283.16 328.660   6
   3  -6 -14 149.907 161.511   6
   3  -6 -13 4039.29 390.273   6
   3  -6 -12 2335.41 325.593   6
   3  -6 -11 734.900 208.517   6
   3  -6 -10 444.135 188.251   6
   3  -6  -9 38759.5 962.569   6
   3  -6  -8 11591.2 508.798   6
   3  -6  -7 2.77969 124.991   6
   3  -6  -6 1775.63 212.447   6
  -3   6   6 1981.65 199.665   4
  -3   6   6 1601.35 202.482   5
  -3   6   5 101101. 1127.74   4
  -3   6   5 99892.4 1262.87   5
  -3   6   4 34836.4 712.519   5
  -3   6   3 37204.1 698.553   5
  -3   6   2 8929.08 334.661   5
  -3   6   1 3193.24 200.494   5
   3  -6  -1 3522.03 106.065   4
  -3   6   0 139556. 1220.12   5
   3  -6   0 140649. 1103.63   2
  -3   6  -1 42350.8 664.990   5
   3  -6   1 42984.3 638.651   2
  -3   6  -2 8025.34 291.139   5
   3  -6   2 8428.21 298.479   2
   3  -6   2 8269.89 158.071   6
  -3   6  -3 155319. 1282.18   5
   3  -6   3 156306. 1361.80   2
   3  -6   3 155310. 1470.77   1
   3  -6   4 188674. 1659.47   1
   3  -6   4 189003. 1672.33   3
   3  -6   4 186069. 1608.76   2
  -3   6  -5 11536.5 375.954   5
   3  -6   5 12357.1 459.375   1
   3  -6   5 12389.8 455.126   2
   3  -6   5 12363.8 462.201   3
   3  -6   6 4765.44 309.027   2
   3  -6   6 5121.29 320.231   1
   3  -6   6 5238.97 316.390   3
   3  -6   7 20192.8 651.488   3
   3  -6   7 20567.2 666.919   2
   3  -6   7 20454.9 645.265   1
   3  -6   8 12200.5 561.696   2
   3  -6   8 12549.0 541.739   3
   3  -6   8 12405.2 530.661   1
   3  -6   9 2687.14 285.267   3
   3  -6   9 2506.64 279.826   2
   3  -6  10 1206.81 224.003   3
   3  -6  11 1409.06 242.330   3
   3  -6  12 215.016 146.551   3
   3  -6  13 1966.18 299.243   3
   3  -6  14 1022.08 253.993   3
   3  -6  15 24.9096 167.753   3
   3  -5 -15 8259.66 604.497   6
   3  -5 -14 4346.80 420.916   6
   3  -5 -13 250.528 173.759   6
   3  -5 -12 655.477 205.752   6
   3  -5 -11 2355.47 303.064   6
   3  -5 -10 9179.15 498.972   6
   3  -5  -9 5428.58 391.501   6
   3  -5  -8 17360.7 615.441   6
   3  -5  -7 5831.29 353.178   6
   3  -5  -6 42862.3 857.878   6
  -3   5   6 41904.6 851.382   5
   3  -5  -5 48998.7 865.581   6
  -3   5   5 49587.4 892.704   5
   3  -5  -4 4721.56 260.625   6
  -3   5   4 4590.85 260.493   5
  -3   5   3 23075.0 543.142   5
   3  -5  -3 23399.0 518.716   6
   3  -5  -2 7535.57 272.910   6
  -3   5   2 7177.85 295.147   5
  -3   5   1 98901.6 1028.54   5
   3  -5  -1 99859.2 902.127   6
  -3   5   0 6303.25 254.277   5
   3  -5   0 6733.10 245.504   2
   3  -5   0 6656.59 209.873   6
  -3   5  -1 95472.7 959.768   5
   3  -5   1 96323.4 954.800   2
   3  -5   1 95531.5 666.956   6
   3  -5   2 18714.8 450.495   2
  -3   5  -2 18756.7 419.651   5
   3  -5   2 19274.9 223.346   6
   3  -5   3 79685.9 583.432   4
  -3   5  -3 82054.9 618.577   4
   3  -5   3 78981.2 976.953   2
   3  -5   3 80537.7 1025.37   1
   3  -5   4 23721.9 590.382   1
   3  -5   4 23909.8 583.268   2
  -3   5  -4 22864.6 486.506   5
   3  -5   4 22933.2 392.495   4
   3  -5   4 23873.7 592.544   3
   3  -5   5 16150.9 515.964   2
  -3   5  -5 16022.3 416.717   5
   3  -5   5 16922.0 514.576   1
   3  -5   5 16964.5 382.945   4
   3  -5   5 17271.5 526.938   3
   3  -5   6 273.868 83.7462   4
   3  -5   6 161.909 110.424   3
   3  -5   6 257.183 126.856   1
   3  -5   6 204.518 128.052   2
   3  -5   7 25620.3 735.706   2
   3  -5   7 25200.4 576.275   4
   3  -5   7 25603.2 706.056   3
   3  -5   7 24926.9 694.959   1
   3  -5   8 16137.9 599.815   3
   3  -5   8 15845.2 502.043   4
   3  -5   8 16160.5 639.467   2
   3  -5   8 16984.9 606.941   1
   3  -5   9 20743.4 712.248   3
   3  -5   9 20466.3 751.011   2
   3  -5  10 3827.18 341.585   3
   3  -5  10 4307.83 395.129   2
   3  -5  11 9385.34 543.695   3
   3  -5  12 3287.04 349.408   3
   3  -5  13 7146.11 517.773   3
   3  -5  14 1002.69 245.095   3
   3  -5  15 248.198 158.313   3
   3  -4 -15 6892.92 549.046   6
   3  -4 -14 153.116 188.930   6
   3  -4 -13 504.718 237.188   6
   3  -4 -12 2909.36 325.203   6
   3  -4 -11 11187.8 571.262   6
   3  -4 -10 496.244 172.556   6
   3  -4  -9 786.801 211.249   6
   3  -4  -8 25737.8 756.391   6
   3  -4  -7 23152.6 663.802   6
   3  -4  -6 14325.9 497.813   6
   3  -4  -5 3899.58 252.465   6
  -3   4   5 4189.72 266.080   5
  -3   4   4 20242.7 528.121   5
   3  -4  -4 20327.8 518.881   6
   3  -4  -3 2194.02 161.347   6
  -3   4   3 2109.29 170.116   5
   3  -4  -2 1465.82 123.780   6
  -3   4   2 1288.57 126.120   5
   3  -4  -1 103480. 905.297   6
  -3   4   1 102256. 1022.33   5
   3  -4   0 13739.4 157.772   4
   3  -4   0 13951.2 295.813   6
   3  -4   1 60.3093 65.9564   2
  -3   4  -1 3.05641 48.3454   5
   3  -4   1 168.807 38.6658   6
   3  -4   2 3544.65 205.255   2
  -3   4  -2 3635.11 180.989   5
   3  -4   2 3919.21 105.325   4
   3  -4   3 12778.8 400.802   2
  -3   4  -3 12207.2 328.562   5
   3  -4   3 12278.3 242.284   4
   3  -4   3 13421.3 422.279   1
   3  -4   4 415.741 106.719   2
  -3   4  -4 429.808 83.6915   5
   3  -4   4 590.473 79.1100   4
   3  -4   5 789.016 143.745   3
  -3   4  -5 612.273 93.1674   5
   3  -4   5 731.252 99.4815   4
   3  -4   5 637.256 138.902   2
   3  -4   5 661.882 132.374   1
   3  -4   6 22094.7 498.766   4
   3  -4   6 22234.4 606.847   1
   3  -4   6 21997.0 639.745   2
   3  -4   6 21981.6 609.612   3
   3  -4   7 10428.8 449.664   3
   3  -4   7 10004.4 372.335   4
   3  -4   7 10484.4 479.132   2
   3  -4   7 9965.53 439.261   1
   3  -4   8 3065.66 289.781   3
   3  -4   8 2530.83 213.043   4
   3  -4   8 2615.47 288.289   2
   3  -4   8 2695.79 278.849   1
   3  -4   9 47930.4 1063.61   3
   3  -4   9 46379.2 920.241   4
   3  -4   9 49060.2 1156.96   2
   3  -4  10 9195.94 501.250   3
   3  -4  10 8826.42 437.691   4
   3  -4  10 8754.88 527.027   2
   3  -4  11 6129.83 436.828   3
   3  -4  12 985.921 231.763   3
   3  -4  13 852.094 250.084   3
   3  -4  14 471.648 174.435   3
   3  -4  15 923.589 230.884   3
   3  -3 -16 538.602 184.093   6
   3  -3 -15 71.5880 189.395   6
   3  -3 -14 5089.84 477.811   6
   3  -3 -13 9421.65 564.989   6
   3  -3 -12 1873.96 275.057   6
   3  -3 -11-95.3693 144.499   6
   3  -3 -10 12874.3 579.611   6
   3  -3  -9 42289.0 997.158   6
   3  -3  -8 23191.0 699.483   6
   3  -3  -7 13466.0 515.079   6
   3  -3  -6 84912.1 1207.97   6
   3  -3  -5 88298.2 1136.46   6
  -3   3   5 89528.2 1161.83   5
   3  -3  -4 2717.24 205.034   6
  -3   3   4 2701.58 206.671   5
   3  -3  -3 12799.7 380.283   6
  -3   3   3 12578.0 389.246   5
   3  -3  -2 3065.83 177.886   6
  -3   3   2 3081.54 183.131   5
   3  -3  -1 27423.1 460.971   6
  -3   3   1 26770.9 509.418   5
  -3   3   0 13268.6 338.747   5
   3  -3   0 13212.2 282.541   6
  -3   3  -1 13776.6 331.535   5
   3  -3   1 14478.1 183.657   4
   3  -3   1 14868.6 383.312   2
   3  -3   1 14555.9 251.167   6
  -3   3  -2 37.6533 42.8297   5
   3  -3   2 65.4431 58.3747   2
   3  -3   2 23.2548 22.5891   4
   3  -3   2 67.7807 18.4395   6
  -3   3  -3 35318.4 521.036   5
   3  -3   3 36725.5 439.425   4
   3  -3   3 35933.4 669.710   2
   3  -3   3 36983.2 659.093   1
   3  -3   4 38247.9 704.372   1
  -3   3  -4 38786.9 556.397   5
   3  -3   4 39122.7 539.918   4
   3  -3   4 38951.6 733.890   2
   3  -3   4 37895.4 700.824   3
   3  -3   5 4527.78 285.987   2
  -3   3  -5 4501.15 199.710   5
   3  -3   5 4736.58 267.212   1
   3  -3   5 4382.11 204.291   4
   3  -3   5 4588.95 262.002   3
   3  -3   6 10383.0 414.700   1
   3  -3   6 10333.5 346.045   4
   3  -3   6 10697.6 453.324   2
   3  -3   6 11182.8 436.034   3
   3  -3   7 352.838 108.710   4
   3  -3   7 432.222 141.426   2
   3  -3   7 235.164 122.935   1
  -3   3  -7 257.704 34.2314   6
   3  -3   8 53996.7 1054.68   3
   3  -3   8 53712.3 930.570   4
   3  -3   8 53437.1 1128.33   2
   3  -3   8 55119.6 1046.92   1
   3  -3   9 46181.7 1030.26   3
   3  -3   9 46073.0 929.283   4
   3  -3   9 45499.7 1130.62   2
   3  -3  10-71.8925 123.714   3
   3  -3  10 33.7782 102.912   4
   3  -3  10 33.0941 163.451   2
   3  -3  11 232.716 144.837   3
   3  -3  11 646.913 177.838   4
   3  -3  12 5791.12 441.470   3
   3  -3  13 14830.6 733.569   3
   3  -3  14 5094.13 453.619   3
   3  -3  15 1767.17 298.954   3
   3  -2 -16 1123.27 258.785   6
   3  -2 -15 1553.81 302.212   6
   3  -2 -14 10811.9 643.127   6
   3  -2 -13 9281.76 559.202   6
   3  -2 -12 4023.97 389.247   6
   3  -2 -11 212.172 139.451   6
   3  -2 -10 17947.7 671.211   6
   3  -2  -9 9498.01 477.331   6
   3  -2  -8 4355.96 318.772   6
   3  -2  -7 8067.70 395.405   6
   3  -2  -6 2756.17 246.693   6
   3  -2  -5 107810. 1254.85   6
   3  -2  -4 2626.56 194.347   6
  -3   2   4 2834.00 204.929   5
   3  -2  -3 11771.2 362.660   6
  -3   2   3 11474.3 371.759   5
   3  -2  -2 17323.5 403.910   6
  -3   2   2 17025.5 422.746   5
  -3   2   1 7032.35 257.333   5
   3  -2  -1 7116.47 233.404   6
  -3   2   0 115119. 959.144   5
   3  -2   0 114217. 833.146   6
   3  -2   1 7789.05 185.135   6
   3  -2   1 7673.15 158.895   4
  -3   2  -1 7602.37 236.271   5
  -3   2  -2 15313.7 323.392   5
   3  -2   2 16150.8 421.569   2
   3  -2   2 15944.5 261.300   4
   3  -2   2 15953.0 214.665   6
   3  -2   3 18802.2 330.610   4
  -3   2  -3 18735.2 352.523   5
   3  -2   3 19322.3 492.437   2
   3  -2   4 1836.32 194.212   2
   3  -2   4 1985.65 189.066   1
  -3   2  -4 1928.42 123.091   5
   3  -2   4 1910.89 132.259   4
   3  -2   4 1972.11 182.858   3
   3  -2   5 674.705 112.420   3
  -3   2  -5 549.721 77.2197   5
   3  -2   5 671.489 96.4645   4
   3  -2   5 713.030 151.449   2
   3  -2   5 891.475 135.198   1
   3  -2   6 71633.7 1149.91   2
   3  -2   6 71621.1 918.081   4
  -3   2  -6 69155.5 437.506   6
   3  -2   6 70129.4 1032.34   1
  -3   2  -6 69015.2 418.587   6
   3  -2   6 70429.1 1062.69   3
   3  -2   7 2772.11 238.331   3
   3  -2   7 2683.12 207.773   4
   3  -2   7 2970.29 271.536   2
   3  -2   7 3244.14 254.942   1
  -3   2  -7 2905.45 109.737   6
   3  -2   8 21778.4 664.318   3
   3  -2   8 21742.0 654.374   1
   3  -2   8 20842.8 592.722   4
   3  -2   8 21079.7 736.829   2
  -3   2  -8 20645.9 344.093   6
   3  -2   9 23219.6 728.545   3
   3  -2   9 22850.4 662.817   4
   3  -2   9 22824.4 795.046   2
   3  -2  10 6076.68 402.932   3
   3  -2  10 5757.76 362.693   4
   3  -2  10 5512.24 426.660   2
   3  -2  11-150.573 124.833   3
   3  -2  11-60.9294 107.848   4
   3  -2  12-16.9768 132.007   3
   3  -2  12 149.720 146.173   4
   3  -2  13 4855.15 435.169   3
   3  -2  14 515.807 209.838   3
   3  -2  15 335.910 191.588   3
   3  -2  16 603.832 220.630   3
   3  -1 -16-35.4472 189.640   6
   3  -1 -15 572.483 238.765   6
   3  -1 -14 396.423 220.389   6
   3  -1 -13 375.677 179.451   6
   3  -1 -12 13378.9 644.875   6
   3  -1 -11 1869.18 250.791   6
   3  -1 -10 4022.58 331.823   6
   3  -1  -9 460.124 145.391   6
   3  -1  -8 30190.0 783.914   6
   3  -1  -7-52.9678 103.414   6
   3  -1  -6 117418. 1396.56   6
   3  -1  -5 13296.2 442.793   6
   3  -1  -4 7200.35 302.728   6
   3  -1  -3 16342.8 422.687   6
  -3   1   3 16711.8 443.785   5
   3  -1  -2 372.183 87.4250   6
  -3   1   2 315.174 76.2278   5
   3  -1  -1 13410.5 323.744   6
  -3   1   1 13547.3 344.618   5
   3  -1   0 3818.61 156.081   6
  -3   1   0 3850.84 170.932   5
  -3   1  -1 44052.9 542.188   5
   3  -1   1 45448.6 431.164   4
   3  -1   1 45408.6 462.926   6
   3  -1   1 44274.1 673.539   2
   3  -1   2 382.334 87.7969   2
  -3   1  -2 486.123 42.6085   6
  -3   1  -2 281.215 48.9651   5
   3  -1   2 446.157 53.6823   4
   3  -1   2 419.376 42.3419   6
  -3   1  -3 19340.8 331.914   5
   3  -1   3 19739.1 354.100   4
   3  -1   3 19526.4 215.450   6
  -3   1  -3 19804.2 216.669   6
   3  -1   3 19760.5 457.117   1
   3  -1   3 19357.6 497.183   2
   3  -1   4 105822. 1100.52   1
  -3   1  -4 105071. 779.576   5
   3  -1   4 105519. 921.267   4
  -3   1  -4 104735. 448.494   6
   3  -1   4 105288. 1220.08   2
   3  -1   4 106840. 1111.05   3
  -3   1  -5 3687.76 157.502   5
   3  -1   5 3695.91 225.493   1
   3  -1   5 3557.47 193.072   4
  -3   1  -5 3450.06 95.8189   6
   3  -1   5 3873.17 259.941   2
   3  -1   5 3786.10 227.956   3
  -3   1  -6 20370.8 286.106   6
   3  -1   6 20628.3 631.393   2
   3  -1   6 20784.2 508.288   4
   3  -1   6 21642.3 558.043   1
  -3   1  -6 21169.4 282.065   6
   3  -1   6 21364.4 567.755   3
   3  -1   7 12190.6 460.420   3
   3  -1   7 12801.4 527.557   2
   3  -1   7 12530.3 427.435   4
  -3   1  -7 12234.1 250.557   6
   3  -1   7 12045.4 457.254   1
   3  -1   8 9977.63 432.106   4
   3  -1   8 9968.31 542.691   2
  -3   1  -8 9302.68 252.008   6
   3  -1   9 639.447 162.979   3
   3  -1   9 494.672 151.887   4
   3  -1   9 536.518 207.516   2
   3  -1  10 5262.38 347.548   4
   3  -1  10 5399.80 425.647   2
   3  -1  10 5130.86 367.737   3
   3  -1  11 11429.2 559.148   3
   3  -1  11 12061.6 555.301   4
   3  -1  12 535.291 184.566   3
   3  -1  12 522.199 166.949   4
   3  -1  13 451.381 196.444   3
   3  -1  14 9838.33 604.889   3
   3  -1  15 3042.99 367.893   3
   3   0 -16 1475.98 294.847   6
   3   0 -15 30.7591 153.571   6
   3   0 -14 5102.65 452.797   6
   3   0 -13-13.5792 173.077   6
   3   0 -12 4764.37 409.026   6
   3   0 -11-67.8800 144.310   6
   3   0 -10 385.962 152.268   6
   3   0  -9-223.985 154.714   6
   3   0  -8 38475.7 893.989   6
   3   0  -7 35.6119 102.704   6
   3   0  -6 20703.8 612.786   6
   3   0  -5 56.3061 87.2831   6
   3   0  -4 17021.0 472.858   6
   3   0  -3 68.8986 62.4402   6
   3   0  -2 592731. 2359.64   6
  -3   0   2 589819. 2416.42   5
   3   0  -1 21.9944 58.1778   6
  -3   0   1 92.8424 61.3011   5
   3   0   0 84151.3 736.555   6
  -3   0   0 84198.3 774.117   5
  -3   0  -1 78.2209 41.9557   5
   3   0   1-22.8447 37.6891   6
   3   0   1-41.2587 55.4289   2
  -3   0  -2 9878.97 228.590   5
   3   0   2 9941.88 239.044   4
   3   0   2 9816.18 336.229   2
  -3   0  -2 10316.6 205.336   6
   3   0   2 10284.5 205.807   6
   3   0   3 23.5932 25.6218   6
  -3   0  -3 22.6430 34.5709   5
   3   0   3 73.0722 71.8910   2
   3   0   3 140.150 50.3586   4
  -3   0  -3 171.174 29.6201   6
   3   0   3 49.0807 72.3903   1
   3   0   4 164.490 146.134   2
  -3   0  -4 631.690 74.1076   5
   3   0   4 443.625 123.631   1
  -3   0  -4 115.641 26.4012   6
   3   0   4 285.121 85.2713   4
   3   0   4 404.580 127.853   3
   3   0   5-42.7737 67.6816   1
   3   0   5 84.3022 66.5310   4
   3   0   5 22.8124 59.1971   3
  -3   0  -5 41.9526 34.4111   5
  -3   0  -5 15.0850 24.3359   6
   3   0   5 133.251 92.4711   2
  -3   0  -6 6459.94 205.476   5
   3   0   6 7024.35 303.713   4
   3   0   6 6452.51 367.977   2
   3   0   6 7263.55 331.400   3
   3   0   6 6932.73 315.686   1
   3   0   7 227.074 122.145   1
   3   0   7 36.4663 91.9361   3
   3   0   7 265.186 103.074   4
   3   0   7-28.8258 140.229   2
   3   0   8 281940. 2305.33   3
   3   0   8 277224. 2177.85   4
   3   0   8 283300. 2584.23   2
  -3   0  -8 283907. 1452.24   6
   3   0   9 139.428 127.413   3
   3   0   9-9.54909 117.522   4
   3   0   9 45.8926 198.639   2
   3   0  10 1405.01 247.885   2
   3   0  10 1576.95 220.861   3
   3   0  10 1641.02 219.661   4
   3   0  11-69.9521 119.440   3
   3   0  11-107.127 186.839   2
   3   0  11 110.081 125.482   4
   3   0  12 1356.26 225.279   3
   3   0  12 1599.98 234.896   4
   3   0  13-99.0645 151.184   3
   3   0  13-46.4478 130.379   4
   3   0  14 4578.21 428.008   3
   3   0  15-134.023 158.757   3
   3   1 -16 243.186 183.482   6
   3   1 -15-45.3737 148.726   6
   3   1 -14 389.834 189.692   6
   3   1 -13 446.825 210.168   6
   3   1 -12 14626.4 670.482   6
   3   1 -11 2070.87 262.577   6
   3   1 -10 3676.90 327.183   6
   3   1  -9 859.065 183.332   6
   3   1  -8 31250.6 795.607   6
   3   1  -7 48.9897 104.457   6
   3   1  -6 118452. 1394.73   6
   3   1  -5 13831.8 450.169   6
   3   1  -4 7542.58 317.600   6
   3   1  -3 16299.1 428.033   6
   3   1  -2 454.024 88.3127   6
   3   1  -1 13846.5 337.801   6
  -3  -1   1 13689.0 338.948   5
   3   1   0 3678.18 162.350   6
  -3  -1   0 3916.59 166.972   5
   3   1   1 43873.5 682.984   2
   3   1   1 44831.4 500.778   6
  -3  -1  -1 44073.0 496.578   5
   3   1   2 391.354 51.4337   6
   3   1   2 408.744 87.6659   2
   3   1   2 416.563 62.0878   4
  -3  -1  -2 558.410 56.4559   5
   3   1   3 19712.1 502.379   2
  -3  -1  -3 19120.8 269.156   5
  -3  -1  -3 19796.8 285.967   6
   3   1   3 20049.2 397.049   4
   3   1   3 19640.9 291.112   6
   3   1   3 19852.4 430.651   1
  -3  -1  -4 107120. 687.055   6
  -3  -1  -4 106458. 631.044   5
   3   1   4 107510. 1049.79   1
   3   1   4 106440. 1235.55   2
   3   1   4 106488. 989.828   4
   3   1   4 107096. 1044.47   3
  -3  -1  -5 3602.53 122.656   5
   3   1   5 3781.63 217.404   1
   3   1   5 3812.74 209.981   4
   3   1   5 3642.56 211.017   3
   3   1   5 3709.22 254.350   2
   3   1   6 21581.6 537.601   1
  -3  -1  -6 20448.7 322.946   5
   3   1   6 21123.6 526.868   4
   3   1   6 20753.1 628.871   2
   3   1   6 21420.5 545.535   3
   3   1   7 12528.4 449.184   3
   3   1   7 12347.7 438.596   4
   3   1   7 12751.6 527.872   2
   3   1   7 12823.9 445.688   1
   3   1   8 12356.1 514.351   3
   3   1   8 11734.5 600.034   2
   3   1   9 628.257 170.577   3
   3   1   9 622.758 162.391   4
   3   1   9 660.278 210.388   2
  -3  -1  -9 837.295 110.095   6
   3   1  10 5324.99 358.262   3
   3   1  10 5113.95 354.770   4
   3   1  10 5552.85 434.087   2
   3   1  11 11640.4 555.964   3
   3   1  11 11431.7 552.486   4
   3   1  11 11626.3 640.872   2
   3   1  12 569.709 178.417   3
   3   1  12 910.916 210.379   4
   3   1  13 688.207 211.556   3
   3   1  13 577.618 179.352   4
   3   1  14 8756.18 570.733   4
   3   1  14 9679.80 585.789   3
   3   2 -16 1247.22 272.296   6
   3   2 -15 1663.39 295.897   6
   3   2 -14 10740.0 627.825   6
   3   2 -13 9843.35 582.016   6
   3   2 -12 4146.79 385.276   6
   3   2 -11 223.625 147.995   6
   3   2 -10 18050.1 674.633   6
   3   2  -9 10227.4 492.236   6
   3   2  -8 4321.80 312.187   6
   3   2  -7 8012.77 396.552   6
   3   2  -6 2778.25 229.986   6
   3   2  -5 105376. 1235.03   6
   3   2  -4 3099.13 210.563   6
   3   2  -3 11656.0 362.901   6
   3   2  -2 16914.0 409.189   6
   3   2  -1 6779.39 239.478   6
   3   2   0 114213. 903.363   6
   3   2   1 7553.42 289.565   2
   3   2   1 7629.54 218.530   6
  -3  -2  -1 7620.21 200.800   5
   3   2   2 16953.8 259.052   5
   3   2   2 16009.8 433.485   2
   3   2   2 16231.3 343.662   4
   3   2   2 16197.4 301.415   6
  -3  -2  -2 16080.8 249.854   5
   3   2   3 19091.2 501.716   2
   3   2   3 19151.7 402.446   4
   3   2   3 19465.2 323.244   6
  -3  -2  -3 18919.0 232.279   5
   3   2   3 19070.9 404.140   1
  -3  -2  -4 1889.27 72.0297   5
   3   2   4 1576.56 133.497   1
   3   2   4 1913.77 151.127   4
   3   2   4 2026.85 217.279   2
   3   2   4 2008.00 155.987   3
  -3  -2  -5 596.025 42.9656   5
   3   2   5 561.942 89.2845   3
   3   2   5 581.962 99.2413   1
   3   2   5 558.746 100.656   4
  -3  -2  -6 70819.7 524.155   5
   3   2   6 73032.8 1160.59   2
   3   2   6 72995.7 956.297   1
   3   2   6 71675.6 987.656   4
   3   2   6 73192.0 978.855   3
   3   2   7 3018.99 219.098   3
   3   2   7 2788.86 271.337   2
   3   2   7 2638.83 217.508   4
   3   2   8 21791.7 620.660   3
   3   2   8 21037.3 621.143   4
   3   2   8 20115.7 709.622   2
   3   2   9 23488.5 688.939   3
   3   2   9 23216.0 697.751   4
   3   2   9 23539.0 810.053   2
   3   2  10 5812.04 377.294   3
   3   2  10 5799.62 371.361   4
   3   2  10 6557.64 463.867   2
   3   2  11 84.1069 117.659   3
   3   2  11 100.573 127.049   4
   3   2  11-86.5538 184.094   2
   3   2  12 215.908 123.650   3
   3   2  12-15.9411 149.277   4
   3   2  13 4420.65 390.511   3
   3   2  13 4876.34 419.720   4
   3   2  14 274.440 170.062   3
   3   2  14 469.261 222.689   4
   3   3 -16 858.734 248.357   6
   3   3 -15 165.589 202.099   6
   3   3 -14 4875.42 448.904   6
   3   3 -13 9583.50 563.465   6
   3   3 -12 1987.61 264.480   6
   3   3 -11-64.3706 126.734   6
   3   3 -10 12436.7 578.455   6
   3   3  -9 43264.0 988.899   6
   3   3  -8 21494.7 672.252   6
   3   3  -7 13934.2 515.713   6
   3   3  -6 89253.2 1212.38   6
   3   3  -5 88444.9 1134.59   6
   3   3  -4 3352.99 218.315   6
   3   3  -3 12721.1 383.516   6
   3   3  -2 3042.77 184.695   6
   3   3  -1 26559.1 484.385   6
   3   3   0 13276.2 320.531   6
   3   3   1 14042.9 311.123   6
   3   3   1 13811.2 391.535   2
   3   3   2 43.7823 44.3916   4
   3   3   2 183.812 90.9603   2
   3   3   2 57.7367 21.7605   5
   3   3   2 92.5618 44.8376   6
   3   3   3 36511.6 689.247   2
   3   3   3 36379.8 575.925   4
   3   3   3 37020.4 478.542   6
   3   3   3 36639.8 538.640   1
   3   3   4 40135.4 596.043   1
   3   3   4 39060.1 646.473   4
   3   3   4 39597.7 760.194   2
   3   3   4 40014.8 595.409   3
   3   3   5 4388.03 244.656   4
   3   3   5 4413.64 219.374   1
   3   3   5 4166.62 275.967   2
   3   3   5 4709.70 224.771   3
  -3  -3  -6 9986.16 153.067   5
   3   3   6 10857.3 397.609   4
   3   3   6 11103.7 469.237   2
   3   3   6 10321.9 354.682   1
  -3  -3  -6 10263.7 149.013   5
   3   3   6 11618.9 382.560   3
   3   3   7 492.549 103.173   3
   3   3   7 232.401 99.9218   4
   3   3   7 385.319 159.443   2
   3   3   8 55044.5 957.297   3
   3   3   8 52721.8 992.541   4
   3   3   8 54199.5 1134.66   2
   3   3   9 46490.0 940.342   3
   3   3   9 45749.6 998.624   4
   3   3   9 44299.5 1107.67   2
   3   3  10-329.497 168.306   4
   3   3  10 37.7129 107.961   3
   3   3  10 191.950 194.243   2
   3   3  11 164.957 107.468   3
   3   3  11 414.368 131.046   4
   3   3  11 648.292 204.452   2
   3   3  12 5811.99 410.088   3
   3   3  12 5663.02 434.136   4
   3   3  13 15369.6 683.904   3
   3   3  13 16202.1 737.796   4
   3   3  14 4877.68 454.976   4
   3   3  15 1672.28 295.685   4
   3   4 -16 260.856 194.788   6
   3   4 -15 6750.76 529.495   6
   3   4 -14 29.3858 158.924   6
   3   4 -13 2.52476 168.978   6
   3   4 -12 2409.86 285.981   6
   3   4 -11 11593.2 566.291   6
   3   4 -10 390.492 163.344   6
   3   4  -9 566.297 169.985   6
   3   4  -8 25983.4 728.149   6
   3   4  -7 22442.6 645.760   6
   3   4  -6 15015.8 499.716   6
   3   4  -5 4012.53 254.802   6
   3   4  -4 19973.7 517.617   6
   3   4  -3 2217.89 167.909   6
   3   4  -2 2505.70 165.804   6
   3   4  -1 101271. 969.758   6
   3   4   0 13463.7 332.871   6
   3   4   1-8.62485 51.4896   6
   3   4   1 78.2865 85.1019   2
   3   4   2 3969.87 111.024   5
   3   4   2 3962.69 190.724   4
   3   4   2 3524.82 217.186   2
   3   4   2 3648.61 167.641   6
   3   4   3 11825.2 405.133   2
   3   4   3 12268.9 300.687   1
   3   4   3 12622.2 306.963   6
   3   4   3 12415.8 358.434   4
   3   4   4 384.465 115.358   2
   3   4   4 401.078 93.8491   4
   3   4   4 353.629 70.2738   1
   3   4   5 605.832 143.374   2
   3   4   5 659.254 118.252   4
   3   4   5 665.358 93.2308   3
   3   4   5 722.829 99.0646   1
   3   4   6 21014.2 631.689   2
   3   4   6 21118.2 569.023   4
   3   4   6 22564.6 504.598   1
   3   4   6 22902.0 522.231   3
   3   4   7 10395.1 383.796   3
  -3  -4  -7 8862.97 146.592   5
   3   4   7 9806.39 414.452   4
   3   4   7 9287.96 457.309   2
   3   4   8 3142.14 244.593   3
   3   4   8 2505.21 242.056   4
   3   4   8 2425.65 285.302   2
   3   4   9 46998.9 931.264   3
   3   4   9 48416.3 1138.85   2
   3   4   9 45976.6 996.605   4
   3   4  10 8753.71 435.701   3
   3   4  10 8765.38 468.205   4
   3   4  10 8583.68 522.440   2
   3   4  11 6365.63 399.842   3
   3   4  11 6242.25 422.525   4
   3   4  11 6006.73 490.893   2
   3   4  12 1059.10 196.295   3
   3   4  12 820.975 194.865   4
   3   4  13 697.606 181.808   3
   3   4  13 720.961 225.410   4
   3   4  14 775.938 240.099   4
   3   4  15 898.222 255.517   4
   3   5 -16 3265.67 392.765   6
   3   5 -15 8317.37 563.460   6
   3   5 -14 4528.69 406.283   6
   3   5 -13 250.889 161.894   6
   3   5 -12 832.681 214.825   6
   3   5 -11 2625.94 292.015   6
   3   5 -10 9179.71 489.110   6
   3   5  -9 5395.78 370.450   6
   3   5  -8 16785.3 590.195   6
   3   5  -7 6055.38 345.593   6
   3   5  -6 42661.1 848.881   6
   3   5  -5 48246.6 853.321   6
   3   5  -4 4579.78 258.565   6
   3   5  -3 23312.1 534.708   6
   3   5  -2 7141.87 281.312   6
   3   5  -1 98478.3 976.708   6
   3   5   0 6953.27 251.461   6
   3   5   1 94688.2 894.229   6
   3   5   1 93455.0 1032.93   2
   3   5   2 19687.6 241.300   5
   3   5   2 18795.6 482.472   2
   3   5   2 18703.5 426.722   4
   3   5   2 18583.9 388.471   6
   3   5   3 80281.9 719.697   1
   3   5   3 78311.9 1024.29   2
   3   5   3 76809.3 794.811   6
   3   5   3 78763.9 918.868   4
   3   5   4 23273.5 603.518   2
   3   5   4 23642.2 542.620   4
   3   5   4 22723.3 413.083   1
   3   5   5 17019.1 486.202   4
   3   5   5 16848.8 535.597   2
   3   5   5 17194.4 394.706   1
   3   5   5 16912.1 394.556   3
   3   5   6 96.3043 70.3600   3
   3   5   6 288.039 107.440   4
   3   5   7 26122.3 587.994   3
   3   5   7 25629.4 738.544   2
   3   5   7 25402.7 666.443   4
   3   5   8 16329.0 504.389   3
   3   5   8 15548.8 554.544   4
   3   5   8 16437.1 638.367   2
   3   5   9 20820.9 611.353   3
   3   5   9 19810.1 668.346   4
   3   5   9 20251.0 751.521   2
   3   5  10 3672.90 286.560   3
   3   5  10 3947.84 339.502   4
   3   5  10 3868.10 362.086   2
   3   5  11 9928.16 486.060   3
   3   5  11 9319.47 517.235   4
   3   5  11 10059.8 607.935   2
   3   5  12 3030.32 296.336   3
   3   5  12 3044.43 333.055   4
   3   5  13 7535.23 524.385   4
   3   5  14 1525.29 282.406   4
   3   5  15 437.730 209.644   4
   3   6 -16 1694.32 293.250   6
   3   6 -15 2645.52 355.998   6
   3   6 -14 85.3965 151.240   6
   3   6 -13 4147.30 391.988   6
   3   6 -12 2822.04 322.331   6
   3   6 -11 486.611 158.391   6
   3   6 -10 402.048 172.882   6
   3   6  -9 38205.0 952.691   6
   3   6  -8 10648.5 486.039   6
   3   6  -7-223.363 134.995   6
   3   6  -6 1953.10 202.671   6
   3   6  -5 100300. 1245.27   6
   3   6  -4 35224.9 701.506   6
   3   6  -3 36917.1 684.137   6
   3   6  -2 8895.54 317.822   6
   3   6  -1 3000.25 184.985   6
   3   6   0 142027. 1164.22   6
   3   6   1 41018.6 700.711   2
   3   6   1 41931.8 621.944   6
   3   6   2 8601.83 332.891   2
   3   6   2 7963.23 268.505   6
   3   6   2 8005.93 294.229   4
   3   6   2 8455.55 158.686   5
   3   6   3 153635. 1446.11   2
   3   6   3 158183. 954.294   1
   3   6   3 156633. 1344.79   4
   3   6   3 151240. 1174.95   6
   3   6   4 186745. 1547.11   4
   3   6   4 187764. 1671.90   2
   3   6   5 12320.2 470.515   2
   3   6   5 12334.0 427.433   4
   3   6   5 11785.6 313.420   1
   3   6   5 11536.8 314.031   3
   3   6   6 4952.41 294.121   4
   3   6   6 4637.60 313.139   2
   3   6   6 5330.51 239.784   3
   3   6   7 19960.8 615.522   4
   3   6   7 20128.1 670.290   2
   3   6   8 12484.4 433.890   3
   3   6   8 12355.7 557.938   2
   3   6   8 12249.9 505.279   4
   3   6   9 2495.41 222.206   3
   3   6   9 2435.36 267.169   4
   3   6   9 2398.51 290.398   2
   3   6  10 566.029 121.362   3
   3   6  10 657.026 191.942   2
   3   6  10 736.673 159.302   4
   3   6  11 1635.22 206.362   3
   3   6  11 1467.10 234.263   4
   3   6  11 1577.81 275.314   2
   3   6  12 543.683 194.957   4
   3   6  13 1737.15 295.540   4
   3   6  14 1249.99 274.395   4
   3   6  15-153.260 212.375   4
   3   7 -16 1544.55 297.572   6
   3   7 -15-152.055 186.563   6
   3   7 -14 1512.56 265.075   6
   3   7 -13 158.497 174.575   6
   3   7 -12 12390.9 626.114   6
   3   7 -11 1955.04 264.343   6
   3   7 -10 11361.2 543.932   6
   3   7  -9 934.635 172.399   6
   3   7  -8 5153.58 344.594   6
   3   7  -7 3346.57 271.494   6
   3   7  -6 95204.8 1308.47   6
   3   7  -5 3283.06 243.679   6
   3   7  -4 30375.2 668.537   6
   3   7  -3 17362.7 475.093   6
   3   7  -2 14852.5 430.978   6
   3   7  -1 2279.13 163.054   6
   3   7   0 38893.0 637.315   6
   3   7   1 755.023 123.289   2
   3   7   1 875.560 106.594   6
   3   7   2 15549.2 447.509   2
   3   7   2 16341.9 406.556   6
   3   7   2 16201.1 429.054   4
   3   7   2 16471.4 232.948   5
  -3  -7  -2 17231.4 284.456   3
   3   7   3 11388.6 415.611   2
  -3  -7  -3 11343.0 236.928   3
   3   7   3 11585.5 240.202   1
   3   7   3 11519.8 357.392   6
   3   7   3 11136.6 379.468   4
   3   7   4 5208.21 179.987   1
   3   7   4 5748.29 301.160   4
   3   7   4 5468.63 334.994   2
   3   7   5 63303.0 985.598   4
   3   7   5 63547.3 695.780   3
   3   7   6 10785.3 455.559   2
   3   7   6 10455.1 426.692   4
   3   7   6 10787.1 325.223   3
   3   7   7 933.253 192.351   2
   3   7   7 951.786 120.578   3
   3   7   7 765.714 154.062   4
   3   7   8 3969.73 243.973   3
   3   7   8 3772.57 294.918   4
   3   7   8 3974.43 338.528   2
   3   7   9 2382.87 210.410   3
   3   7   9 2240.60 251.805   4
   3   7   9 2496.54 286.228   2
   3   7  10 13378.8 506.585   3
   3   7  10 12813.6 584.348   4
   3   7  10 13045.9 642.143   2
   3   7  11 27.6574 86.5866   3
   3   7  11 216.222 158.661   4
   3   7  11 172.033 149.221   2
   3   7  12 972.219 216.642   4
   3   7  13 6358.05 497.643   4
   3   7  14 5591.33 485.957   4
   3   7  15 608.557 213.182   4
   3   8 -16 695.664 227.014   6
   3   8 -15 1236.91 270.205   6
   3   8 -14 3188.91 369.082   6
   3   8 -13 8183.61 529.038   6
   3   8 -12 848.487 220.714   6
   3   8 -11 9011.32 518.791   6
   3   8 -10 19537.9 715.134   6
   3   8  -9 28997.9 837.818   6
   3   8  -8 11569.8 509.467   6
   3   8  -7 35011.1 834.067   6
   3   8  -6 10944.7 470.324   6
   3   8  -5 1065.68 160.298   6
   3   8  -4 25864.2 624.148   6
   3   8  -3 306.722 95.7921   6
   3   8  -2 196.761 74.3036   6
   3   8  -1 1016.45 123.748   6
   3   8   0 725.575 107.880   6
   3   8   1 10334.2 356.083   2
   3   8   1 10485.9 343.249   6
   3   8   2 12527.6 402.740   2
   3   8   2 12425.6 368.357   6
  -3  -8  -2 13562.2 229.837   3
   3   8   3 12741.9 424.974   2
   3   8   3 13026.3 231.217   1
  -3  -8  -3 12781.3 231.555   3
   3   8   3 12580.1 374.289   6
   3   8   3 11975.9 408.112   4
   3   8   4 109822. 1258.25   4
   3   8   4 110558. 751.196   1
   3   8   5 35282.2 759.336   4
   3   8   5 33763.5 758.481   2
   3   8   5 34777.1 482.877   3
   3   8   6 4318.94 289.484   4
   3   8   6 4388.36 327.055   2
   3   8   6 4226.57 198.100   3
   3   8   7 62.2127 68.8338   3
   3   8   7 29.1750 116.766   4
   3   8   7-152.689 155.455   2
   3   8   8 8841.99 347.172   3
   3   8   8 8349.10 461.739   2
   3   8   8 8470.05 436.114   4
   3   8   9 3078.84 228.490   3
   3   8   9 2766.48 278.583   4
   3   8   9 3191.87 322.624   2
   3   8  10 501.581 130.626   3
   3   8  10 774.466 196.069   4
   3   8  10 444.567 199.412   2
   3   8  11-138.939 153.491   2
   3   8  11 107.055 120.687   4
   3   8  12 850.374 218.170   4
   3   8  13 938.146 268.038   4
   3   8  14 791.967 239.540   4
   3   8  15 2726.06 372.928   4
   3   9 -16-42.3525 202.440   6
   3   9 -15 4587.48 440.734   6
   3   9 -14 5852.91 476.281   6
   3   9 -13 455.552 202.184   6
   3   9 -12 2396.33 306.243   6
   3   9 -11 408.731 187.908   6
   3   9 -10 1432.64 223.588   6
   3   9  -9 212.381 155.967   6
   3   9  -8 6081.05 371.306   6
   3   9  -7 333.754 123.882   6
   3   9  -6 26226.9 700.336   6
   3   9  -5 14204.1 491.946   6
   3   9  -4 42649.4 805.663   6
   3   9  -3 8877.39 359.695   6
   3   9  -2 71892.6 974.242   6
   3   9  -1 29718.5 617.468   6
   3   9   0 25119.4 553.287   6
   3   9   1 3521.09 215.844   6
   3   9   1 2993.69 201.794   2
  -3  -9  -2 13155.5 204.008   3
   3   9   2 12899.3 412.215   2
   3   9   2 13690.8 401.933   6
   3   9   3 4684.45 271.580   2
   3   9   3 4350.29 100.330   5
   3   9   3 4617.06 120.343   1
   3   9   3 4317.37 235.597   6
   3   9   3 4225.33 94.7257   5
   3   9   3 4534.11 267.609   4
   3   9   4 284.805 148.936   2
   3   9   4 189.797 114.221   4
   3   9   5 25293.7 669.288   4
   3   9   5 25197.0 658.378   2
   3   9   6 60764.1 1079.02   2
   3   9   6 60476.2 1056.09   4
   3   9   6 61156.1 704.593   3
   3   9   7 1575.72 212.954   2
   3   9   7 1321.57 178.294   4
   3   9   7 1588.93 136.561   3
   3   9   8 15369.5 439.239   3
   3   9   8 14545.3 579.022   4
   3   9   8 14925.8 609.231   2
   3   9   9 5968.23 306.713   3
   3   9   9 5461.11 403.201   2
   3   9   9 5691.44 389.901   4
   3   9  10 4516.59 400.850   2
   3   9  10 4353.04 370.058   4
   3   9  11 1202.97 234.319   2
   3   9  11 1500.35 244.248   4
   3   9  12 13034.3 662.106   4
   3   9  13 1494.66 271.852   4
   3   9  14 802.229 256.233   4
   3  10 -15 359.492 166.988   6
   3  10 -14 1471.10 269.569   6
   3  10 -13 1632.64 256.155   6
   3  10 -12-124.251 166.103   6
   3  10 -11 7577.49 474.413   6
   3  10 -10 169.794 130.560   6
   3  10  -9 2254.21 248.277   6
   3  10  -8 14057.7 566.831   6
   3  10  -7 58035.2 1100.57   6
   3  10  -6 7061.06 367.444   6
   3  10  -5 9472.01 409.554   6
   3  10  -4 29874.5 690.650   6
   3  10  -3 13196.4 448.526   6
   3  10  -2 40761.9 751.664   6
   3  10  -1 61550.8 900.598   6
   3  10   0 48702.2 798.438   6
   3  10   1 19083.9 507.946   2
   3  10   1 19048.2 500.481   6
  -3 -10  -2 9434.14 141.417   3
   3  10   2 10190.0 368.421   2
   3  10   2 10350.8 367.750   6
   3  10   3 5223.50 299.498   2
   3  10   3 4755.16 286.215   4
   3  10   3 5358.49 132.673   5
   3  10   3 5301.69 303.704   6
   3  10   4 15157.5 495.088   4
   3  10   4 14916.4 485.173   2
   3  10   5 2695.40 243.824   4
   3  10   5 2678.56 242.592   2
   3  10   6 28412.0 744.662   4
   3  10   6 28562.1 445.110   3
   3  10   6 27765.6 737.945   2
   3  10   7 7507.71 418.980   2
   3  10   7 7478.15 408.153   4
   3  10   7 7570.54 272.814   3
   3  10   8 1806.60 152.903   3
   3  10   8 1919.79 254.171   2
   3  10   8 1833.04 237.366   4
   3  10   9 9031.21 505.675   2
   3  10   9 8627.37 487.867   4
   3  10  10 945.375 215.661   4
   3  10  10 978.678 227.473   2
   3  10  11 2175.83 315.509   2
   3  10  11 1844.99 273.836   4
   3  10  12 305.535 210.803   4
   3  10  13-152.864 169.860   4
   3  10  14 233.784 215.537   4
   3  11 -15 153.949 156.653   6
   3  11 -14 1548.21 269.338   6
   3  11 -13 3668.24 379.401   6
   3  11 -12 9584.61 571.811   6
   3  11 -11 2980.32 311.685   6
   3  11 -10 357.047 187.809   6
   3  11  -9 2092.77 256.302   6
   3  11  -8 15096.0 586.304   6
   3  11  -7 9593.93 452.425   6
   3  11  -6 17039.8 577.843   6
   3  11  -5 19.1812 101.240   6
   3  11  -4 10363.7 421.322   6
   3  11  -3 14040.9 471.774   6
   3  11  -2 4792.66 279.440   6
   3  11  -1 66242.1 969.299   6
   3  11   0 17507.6 492.115   6
   3  11   1 141595. 1385.07   6
   3  11   1 138597. 1339.84   2
   3  11   2 537.578 123.866   6
   3  11   2-18.1164 77.1888   2
   3  11   3 115134. 1297.40   2
   3  11   3 114834. 1255.14   6
   3  11   3 117446. 1358.67   4
   3  11   4 10490.6 430.789   4
   3  11   4 10037.2 403.472   2
   3  11   5 2076.84 211.931   2
   3  11   5 2088.61 219.196   4
   3  11   6 3376.25 290.302   4
   3  11   6 3548.81 289.560   2
   3  11   6 3609.22 152.467   3
   3  11   7 1822.07 223.806   4
   3  11   7 2260.83 243.779   2
   3  11   7 1994.99 141.596   3
   3  11   8 260.714 141.675   4
   3  11   8 96.0153 136.368   2
   3  11   9 23822.1 805.523   2
   3  11   9 23533.3 793.548   4
   3  11  10 6580.40 469.890   2
   3  11  10 6463.50 440.517   4
   3  11  11-0.98494 175.297   4
   3  11  11 193.670 189.897   2
   3  11  12 2153.95 305.950   4
   3  11  13 186.041 175.041   4
   3  11  14 271.698 183.555   4
   3  12 -15 3150.90 384.087   6
   3  12 -14 936.653 235.184   6
   3  12 -13 5169.38 439.108   6
   3  12 -12 5179.92 425.478   6
   3  12 -11 1792.11 252.672   6
   3  12 -10 16755.4 681.667   6
   3  12  -9 1163.45 206.353   6
   3  12  -8 8715.75 462.492   6
   3  12  -7 28490.6 782.050   6
   3  12  -6 1220.10 183.651   6
   3  12  -5 29308.4 742.582   6
   3  12  -4 12755.2 485.677   6
   3  12  -3 150.272 102.961   6
   3  12  -2 111708. 1339.37   6
   3  12  -1 16318.3 495.482   6
   3  12   0-157.575 96.8285   6
   3  12   1 8120.89 369.103   6
   3  12   1 7765.85 353.978   2
   3  12   2 24480.3 580.310   2
   3  12   2 24909.7 604.586   6
   3  12   3 13299.9 455.575   2
   3  12   3 13269.2 257.859   5
   3  12   3 12558.3 479.499   4
   3  12   3 13205.7 475.298   6
   3  12   4 494.540 40.7683   5
   3  12   4 657.392 141.943   2
   3  12   4 648.035 165.163   4
   3  12   5 186.411 94.8542   2
   3  12   5 369.637 152.993   4
   3  12   6 24815.0 734.350   4
   3  12   6 24571.3 694.358   2
   3  12   7 120.039 142.773   2
   3  12   7 153.052 190.774   4
   3  12   8 13326.0 580.857   2
   3  12   8 13586.0 589.702   4
   3  12   9 1056.03 209.933   4
   3  12   9 1322.55 257.996   2
   3  12  10 334.540 181.699   2
   3  12  10 400.707 185.484   4
   3  12  11 7065.14 504.180   2
   3  12  11 7414.82 512.286   4
   3  12  12 161.951 163.245   4
   3  12  13-33.8003 173.681   4
   3  12  14 818.150 251.284   4
   3  13 -15 425.367 184.578   6
   3  13 -14 132.791 143.146   6
   3  13 -13 942.225 191.468   6
   3  13 -12 3981.46 383.522   6
   3  13 -11-29.2182 154.019   6
   3  13 -10 477.461 162.639   6
   3  13  -9 4254.12 347.803   6
   3  13  -8 7706.96 440.803   6
   3  13  -7 30015.9 825.294   6
   3  13  -6-64.3372 130.263   6
   3  13  -5 922.650 169.440   6
   3  13  -4 182.258 102.812   6
   3  13  -3 20432.9 598.153   6
   3  13  -2 14773.6 503.371   6
   3  13  -1 381.747 121.590   6
   3  13   0 3298.23 254.040   6
   3  13   1 133999. 1441.48   6
   3  13   1 132453. 1330.93   2
   3  13   2 5228.09 284.735   2
   3  13   2 5742.42 332.916   6
   3  13   3 10935.9 409.294   2
   3  13   3 11370.3 260.516   5
   3  13   3 11544.1 464.309   4
   3  13   3 11442.8 434.322   6
   3  13   4 9849.08 201.774   5
   3  13   4 9935.91 446.097   4
   3  13   4 9224.96 397.453   2
   3  13   5 5828.05 354.996   4
   3  13   5 5176.16 310.658   2
   3  13   6 63.3388 129.707   2
   3  13   6 158.929 138.216   4
   3  13   7 37437.0 940.504   4
   3  13   7 37088.8 903.307   2
   3  13   8 4409.71 383.504   4
   3  13   8 3779.20 343.271   2
   3  13   9 667.338 180.545   4
   3  13   9 414.709 182.783   2
   3  13  10 614.016 204.119   2
   3  13  10 345.326 160.647   4
   3  13  11 4896.95 438.680   2
   3  13  11 4575.64 403.913   4
   3  13  12 568.546 202.869   4
   3  13  13 90.6338 194.280   4
   3  13  14 2463.13 351.361   4
   3  14 -15 2359.87 343.284   6
  -3 -14  14 1597.74 321.353   3
   3  14 -14 840.179 213.081   6
   3  14 -13 441.067 193.989   6
   3  14 -12 8064.56 525.443   6
   3  14 -11 14906.3 685.059   6
   3  14 -10 6690.83 447.635   6
   3  14  -9 2578.47 271.745   6
   3  14  -8 19384.7 699.778   6
   3  14  -7 14746.3 584.888   6
   3  14  -6 7264.28 407.832   6
   3  14  -5 8723.81 443.273   6
   3  14  -4 43358.6 902.968   6
   3  14  -3 35051.6 792.694   6
   3  14  -2 32631.8 763.429   6
   3  14  -1 862.103 140.993   6
   3  14   0 98906.3 1286.91   6
   3  14   1 1114.70 57.6733   1
   3  14   1 1197.56 178.693   2
   3  14   2 21383.5 556.115   2
   3  14   2 21951.2 605.326   6
   3  14   3 198.808 58.0544   5
   3  14   3 122.159 85.8705   2
   3  14   3 259.033 138.378   4
   3  14   3 190.353 111.988   6
   3  14   4 37355.0 437.696   5
   3  14   4 37456.5 783.706   2
   3  14   4 37044.3 850.123   4
   3  14   5 730.891 144.698   2
   3  14   5 224.017 134.193   4
   3  14   6 28.9641 138.541   4
   3  14   6 229.967 131.994   2
   3  14   7 7614.29 434.584   2
   3  14   7 8337.09 469.598   4
   3  14   8 56137.9 1175.29   2
   3  14   8 55211.8 1225.90   4
   3  14   9 6514.61 449.211   2
   3  14   9 6202.76 440.737   4
   3  14  10 1812.43 274.290   4
   3  14  10 1688.44 256.298   2
   3  14  11 736.302 219.374   4
   3  14  11 1496.53 270.455   2
   3  14  12 251.532 176.531   4
   3  14  13 950.650 324.415   4
   3  14  14 1868.67 345.506   4
   3  15 -15-8.07991 149.265   6
   3  15 -14-58.7676 176.293   6
  -3 -15  13 1719.05 327.046   3
   3  15 -13 1428.58 271.819   6
   3  15 -12 2413.82 312.748   6
   3  15 -11-47.2495 164.419   6
   3  15 -10 3376.03 337.383   6
   3  15  -9 7537.99 460.956   6
   3  15  -8 12566.8 569.810   6
   3  15  -7 4792.97 358.959   6
   3  15  -6 66211.0 1228.55   6
   3  15  -5 105595. 1477.36   6
   3  15  -4 5499.45 343.608   6
   3  15  -3 24367.7 684.977   6
   3  15  -2 18999.5 600.757   6
   3  15  -1 3952.39 283.560   6
  -3 -15   0 100620. 740.972   3
   3  15   0 102491. 1356.22   6
   3  15   1 2359.34 233.556   6
   3  15   1 2311.17 196.550   2
   3  15   1 2179.49 74.5210   1
   3  15   2 8749.27 375.466   2
   3  15   2 9303.37 446.020   6
   3  15   3 59.1245 48.5568   5
   3  15   3 22.0236 84.7766   2
   3  15   3 264.132 133.070   6
   3  15   3 107.322 124.454   4
   3  15   4 5274.83 180.651   5
   3  15   4 5475.52 362.528   4
   3  15   4 5286.90 315.749   2
   3  15   5 9142.20 456.809   4
   3  15   5 8390.00 395.400   2
   3  15   6 11067.0 626.456   4
   3  15   6 7395.60 418.800   2
   3  15   7 420.607 182.745   4
   3  15   7 803.767 180.708   2
   3  15   8 11327.8 594.134   4
   3  15   8 11212.6 546.378   2
   3  15   9 13593.2 655.753   4
   3  15   9 13923.3 630.346   2
   3  15  10 189.554 169.055   2
   3  15  10 325.935 256.520   4
   3  15  11 4388.27 418.484   4
   3  15  11 4401.12 413.451   2
   3  15  12 107.458 166.675   4
   3  15  13 10418.6 674.277   4
   3  16 -15 774.573 245.024   6
   3  16 -14 3540.71 390.485   6
  -3 -16  13 96.2094 217.932   3
   3  16 -13-29.1855 173.556   6
  -3 -16  12 2854.48 388.504   3
   3  16 -12 3005.91 353.183   6
   3  16 -11 777.621 212.858   6
   3  16 -10 1867.00 261.858   6
   3  16  -9 3710.10 340.489   6
   3  16  -8 19747.5 721.468   6
   3  16  -7 8993.39 474.511   6
   3  16  -6 15615.8 603.474   6
   3  16  -5 4290.91 345.019   6
   3  16  -4 33073.9 832.570   6
   3  16  -3 5784.87 363.800   6
   3  16  -2 19871.2 616.626   6
  -3 -16   1 433.860 76.2048   3
   3  16  -1 412.791 137.562   6
  -3 -16   0 1234.87 92.0029   3
   3  16   0 1574.92 243.342   6
   3  16   1 12802.3 430.210   2
   3  16   1 12762.4 489.806   6
   3  16   2 115840. 1315.79   2
   3  16   2 120086. 1486.73   6
   3  16   3 383.466 81.5159   5
   3  16   3 282.444 113.108   2
   3  16   3 421.850 168.377   6
   3  16   3 541.317 178.238   4
   3  16   4 8501.52 246.200   5
   3  16   4 8754.51 441.607   4
   3  16   4 7966.97 372.558   2
   3  16   5 4081.87 332.430   4
   3  16   5 3699.46 272.514   2
   3  16   6 123731. 1572.70   2
   3  16   6 129953. 1797.05   4
   3  16   7 681.329 190.762   4
   3  16   7 794.867 162.095   2
   3  16   8 1989.68 317.410   4
   3  16   8 1085.23 200.333   2
   3  16   9 2040.67 270.870   2
   3  16   9 2482.21 343.622   4
   3  16  10 8336.68 518.242   2
   3  16  10 8195.80 530.701   4
   3  16  11 602.004 220.018   2
   3  16  11 605.365 240.239   4
   3  16  12 94.2208 175.826   4
   3  16  13 414.357 250.625   4
   3  17 -14 1390.01 266.995   6
  -3 -17  13 2487.21 351.065   3
   3  17 -13 3029.26 363.723   6
  -3 -17  12 2163.75 353.455   3
   3  17 -12 2053.52 308.386   6
  -3 -17  11 1402.61 292.441   3
   3  17 -11 999.049 221.310   6
   3  17 -10 7406.97 488.680   6
   3  17  -9 6619.73 446.315   6
   3  17  -8 22551.8 796.227   6
   3  17  -7 2592.45 270.591   6
   3  17  -6 3074.30 301.837   6
   3  17  -5 56145.3 1121.77   6
   3  17  -4-153.443 148.343   6
   3  17  -3 3025.74 263.603   6
  -3 -17   2 7228.80 291.917   3
   3  17  -2 7617.81 403.999   6
  -3 -17   1 11921.5 321.624   3
   3  17  -1 11713.9 496.499   6
  -3 -17   0 12358.0 263.914   3
   3  17   0 13016.3 517.343   6
   3  17   1 1805.16 185.546   2
   3  17   1 1731.40 228.147   6
   3  17   2 528.122 187.531   2
   3  17   2 940.883 335.784   6
   3  17   3 18186.1 535.739   2
   3  17   3 18053.3 609.243   6
   3  17   3 19040.8 423.390   5
   3  17   3 18072.6 637.656   4
   3  17   4 5483.84 220.728   5
   3  17   4 5184.28 341.217   2
   3  17   5 109.973 142.146   2
   3  17   5 538.509 250.872   4
   3  17   6 2944.41 297.523   2
   3  17   6 3462.35 454.435   4
   3  17   7 1036.04 232.753   4
   3  17   7 627.307 144.036   2
   3  17   8 6286.15 452.917   4
   3  17   8 6507.92 420.593   2
   3  17   9 5542.94 405.558   2
   3  17   9 5827.27 465.956   4
   3  17  10 1428.16 264.963   2
   3  17  10 1362.44 251.824   4
   3  17  11 5096.97 430.985   2
   3  17  11 5897.00 489.685   4
   3  17  12 2491.95 358.163   4
   3  17  13 16507.7 862.040   4
   3  18 -14 107.854 163.269   6
  -3 -18  13 2100.88 363.859   3
   3  18 -13 1756.88 307.791   6
  -3 -18  12 3540.51 418.304   3
   3  18 -12 3763.24 400.107   6
  -3 -18  11 3173.86 381.808   3
   3  18 -11 3822.12 378.880   6
  -3 -18  10 990.274 228.716   3
   3  18 -10 1069.17 223.841   6
   3  18  -9 725.139 206.363   6
   3  18  -8 17548.5 703.027   6
   3  18  -7 2135.36 261.086   6
   3  18  -6 1101.48 196.007   6
   3  18  -5 998.566 205.667   6
  -3 -18   4 8726.25 389.894   3
   3  18  -4 9605.60 470.038   6
  -3 -18   3 1287.91 155.981   3
   3  18  -3 1008.78 202.501   6
  -3 -18   2 656.927 105.452   3
   3  18  -2 554.546 175.853   6
  -3 -18   1 2069.48 142.140   3
   3  18  -1 2032.63 237.440   6
  -3 -18   0 16841.3 304.668   3
   3  18   0 17003.4 604.985   6
   3  18   1 32655.3 705.957   2
   3  18   1 32169.1 879.232   6
   3  18   2 3526.39 246.614   2
   3  18   2 3915.99 320.839   6
   3  18   3 661.193 133.737   5
   3  18   3 319.699 136.875   2
   3  18   3 1040.30 285.682   6
   3  18   3 664.218 261.555   4
   3  18   4 176014. 1243.01   5
   3  18   4 171292. 2006.96   4
   3  18   5 22290.3 765.769   4
   3  18   5 20903.2 628.964   2
   3  18   6 2435.40 252.789   2
   3  18   6 2869.04 320.084   4
   3  18   7 80.5129 115.663   2
   3  18   7 348.346 191.439   4
   3  18   8 174.109 142.080   2
   3  18   8 48.1020 172.870   4
   3  18   9 5634.52 409.810   2
   3  18   9 5851.79 455.124   4
   3  18  10 1568.07 282.639   4
   3  18  10 1752.67 275.485   2
   3  18  11 2621.90 329.641   2
   3  18  11 3045.70 453.092   4
   3  18  12-174.036 217.272   4
   3  18  13 1814.06 496.367   4
   3  19 -14-356.807 198.169   6
  -3 -19  13 106.652 189.480   3
   3  19 -13 58.7341 173.626   6
  -3 -19  12 228.591 176.627   3
   3  19 -12 212.804 169.770   6
  -3 -19  11-315.059 206.288   3
   3  19 -11 38.8849 134.786   6
  -3 -19  10 390.301 210.863   3
   3  19 -10 166.632 145.242   6
  -3 -19   9 216.806 161.815   3
   3  19  -9 462.518 188.454   6
  -3 -19   8 2160.76 290.592   3
   3  19  -8 2047.71 287.052   6
  -3 -19   7 8948.58 500.639   3
   3  19  -7 8760.01 495.921   6
   3  19  -6 6535.78 424.867   6
  -3 -19   6 5948.55 378.275   3
  -3 -19   5 2517.52 243.801   3
   3  19  -5 2230.63 253.858   6
  -3 -19   4 1117.45 163.866   3
   3  19  -4 1427.41 224.652   6
  -3 -19   3 48404.0 842.114   3
   3  19  -3 48272.5 1055.45   6
  -3 -19   2 7766.35 308.842   3
   3  19  -2 7803.74 443.104   6
  -3 -19   1 13015.9 343.273   3
   3  19  -1 12529.5 534.712   6
  -3 -19   0 39.9075 40.2946   3
   3  19   0-4.66064 147.922   6
   3  19   1 139435. 1445.24   2
   3  19   1 141631. 1754.80   6
   3  19   2 9035.77 375.689   2
   3  19   2 9349.37 462.882   6
   3  19   3 42617.7 827.174   2
   3  19   3 44282.7 1021.08   4
   3  19   3 44853.7 716.040   5
   3  19   3 44111.8 985.015   6
   3  19   4 8798.18 444.702   2
   3  19   4 12055.4 685.916   4
   3  19   5 23172.3 802.445   4
   3  19   5 23110.0 663.503   2
   3  19   6 8274.70 504.421   4
   3  19   6 7100.11 390.841   2
   3  19   7 6743.02 398.291   2
   3  19   7 7267.71 477.179   4
   3  19   8 249.753 164.684   4
   3  19   8 109.908 139.603   2
   3  19   9-52.4656 139.610   2
   3  19   9 142.869 192.051   4
   3  19  10 1879.14 274.954   2
   3  19  10 1573.96 292.181   4
   3  19  11 11175.1 667.095   4
   3  19  12 181.287 164.578   4
   3  20 -14 1485.34 272.771   6
  -3 -20  13 4863.89 498.673   3
   3  20 -13 4618.98 439.520   6
  -3 -20  12-146.198 185.749   3
   3  20 -12 1085.62 319.772   6
  -3 -20  11 1715.72 288.192   3
   3  20 -11 1510.92 259.940   6
  -3 -20  10 2592.57 354.069   3
   3  20 -10 2516.76 313.649   6
  -3 -20   9 10674.3 602.693   3
   3  20  -9 11375.2 601.112   6
  -3 -20   8 242.754 159.246   3
   3  20  -8-65.8987 158.778   6
  -3 -20   7 155.437 134.159   3
   3  20  -7 170.423 141.559   6
  -3 -20   6 1045.10 175.327   3
   3  20  -6 1438.60 241.108   6
  -3 -20   5 4930.46 325.846   3
   3  20  -5 5458.67 390.525   6
  -3 -20   4 1526.48 185.456   3
   3  20  -4 1755.08 229.058   6
  -3 -20   3 25146.4 614.619   3
   3  20  -3 25763.4 795.393   6
  -3 -20   2 12699.0 396.243   3
   3  20  -2 12385.9 551.953   6
  -3 -20   1 197.218 59.6231   3
   3  20  -1 644.210 238.597   6
   3  20   0 277.880 138.881   6
   3  20   0 590.379 117.009   2
   3  20   1 4513.74 307.775   2
   3  20   1 6437.14 542.326   6
   3  20   2 313.419 102.710   5
   3  20   2 304.110 102.325   2
   3  20   2 74.7483 136.690   4
   3  20   2 321.803 155.317   6
   3  20   3-17.0105 104.315   5
   3  20   3 96.6508 124.824   2
   3  20   3 141.416 233.532   4
   3  20   4 73424.7 1379.51   4
   3  20   4 71366.8 1106.22   2
   3  20   5 15663.6 662.024   4
   3  20   5 14867.2 533.212   2
   3  20   6 10148.0 464.508   2
   3  20   6 10683.3 582.151   4
   3  20   7 2186.42 251.020   2
   3  20   7 2188.30 298.539   4
   3  20   8 204.202 119.451   2
   3  20   8 349.704 177.686   4
   3  20   9 66.0245 136.336   2
   3  20   9-17.4678 153.263   4
   3  20  10 1094.49 239.859   2
   3  20  10 825.757 226.919   4
   3  20  11 1404.17 353.152   4
   3  20  12 66.4832 194.691   4
   3  21 -13 1679.91 299.870   6
  -3 -21  12 64.7997 167.442   3
   3  21 -12 16.2291 168.448   6
[truncated: 400,120 more chars]
