# Supplementary material for: Mol­ecular and crystal structure of 5,9-dimethyl-5H-pyrano[3,2-c:5,6-c′]bis­[2,1-benzo­thia­zin]-7(9H)-one 6,6,8,8-tetroxide di­methyl­formamide monosolvate
Source: Acta Crystallogr E Crystallogr Commun. 2019 Jun 28;75(Pt 7):1076–8. doi: 10.1107/S2056989019008788 (PMC6659341; doi:10.1107/S2056989019008788)
Supplement: Supplementary file 2 [file e-75-01076-Isup2.hkl]

data_I                                                                          
_shelx_title ' ukr154 in P2(1)/c'                                               
_shelx_refln_list_code          4                                               
_shelx_F_calc_maximum      171.37                                               
_exptl_crystal_F_000      1048.00                                               
_reflns_d_resolution_high  0.7107                                               
                                                                                
loop_                                                                           
 _space_group_symop_operation_xyz                                               
 'x, y, z'                                                                      
 '-x, y+1/2, -z+1/2'                                                            
 '-x, -y, -z'                                                                   
 'x, -y-1/2, z-1/2'                                                             
                                                                                
_cell_length_a     7.2678                                                       
_cell_length_b    26.5667                                                       
_cell_length_c    11.3590                                                       
_cell_angle_alpha  90.000                                                       
_cell_angle_beta   90.498                                                       
_cell_angle_gamma  90.000                                                       
                                                                                
_shelx_F_squared_multiplier     1.000                                           
                                                                                
loop_                                                                           
 _refln_index_h                                                                 
 _refln_index_k                                                                 
 _refln_index_l                                                                 
 _refln_F_squared_calc                                                          
 _refln_F_squared_meas                                                          
 _refln_F_squared_sigma                                                         
 _refln_observed_status                                                         
   3   0   0       2297.52       2300.92        14.59 o                         
   4   0   0        379.55        448.36         7.55 o                         
   5   0   0       1172.96       1184.05        13.83 o                         
   6   0   0        708.23        692.09        10.14 o                         
   7   0   0         19.30         23.61         3.22 o                         
   8   0   0         52.00         42.77         6.52 o                         
   9   0   0         84.80        100.27        10.37 o                         
  10   0   0          9.36         19.34         6.67 o                         
   2   1   0      29367.38      27335.32        56.11 o                         
   3   1   0         90.38        104.31         2.24 o                         
   4   1   0       2593.25       2702.15        13.07 o                         
   5   1   0        701.33        693.51         6.94 o                         
   6   1   0          9.02         10.26         2.14 o                         
   7   1   0         35.40         32.83         2.29 o                         
   8   1   0         78.98         74.60         6.14 o                         
   9   1   0          7.78         10.74         3.56 o                         
  10   1   0          0.13          1.56         2.83 o                         
   1   2   0        402.75        371.67        25.00 o                         
   2   2   0      21066.08      19160.76        46.82 o                         
   3   2   0       2981.01       3129.31        14.11 o                         
   4   2   0       2109.17       2217.19        13.64 o                         
   5   2   0       1173.82       1234.57        10.43 o                         
   6   2   0       1101.04       1084.14         9.95 o                         
   7   2   0        653.66        632.77         9.87 o                         
   8   2   0         13.75         15.46         3.57 o                         
   9   2   0         17.68         33.97         5.23 o                         
  10   2   0         20.32         23.43         4.61 o                         
   1   3   0       6882.31       6878.87        79.60 o                         
   2   3   0        521.33        708.41         4.88 o                         
   3   3   0        395.55        362.15         4.91 o                         
   4   3   0       2631.54       2862.78        20.06 o                         
   5   3   0        395.83        335.58         5.51 o                         
   6   3   0        759.97        724.80         8.87 o                         
   7   3   0         28.14         27.76         2.14 o                         
   8   3   0        125.56        126.63         4.92 o                         
   9   3   0        114.93         93.44         7.31 o                         
  10   3   0         13.67         21.50         4.70 o                         
   1   4   0        184.25        196.85         2.54 o                         
   2   4   0       6561.85       6777.32        24.65 o                         
   3   4   0        316.29        375.58         3.51 o                         
   4   4   0       1016.79       1046.17         8.63 o                         
   5   4   0        338.05        330.47         5.49 o                         
   6   4   0        563.64        595.91         7.54 o                         
   7   4   0         80.60         74.98         3.09 o                         
   8   4   0         39.83         35.70         3.08 o                         
   9   4   0         83.86         80.17         6.86 o                         
  10   4   0          1.76          2.82         3.34 o                         
   1   5   0       1299.97       1341.16        16.43 o                         
   2   5   0       6178.99       6266.82        48.41 o                         
   3   5   0        233.85        182.35         3.25 o                         
   4   5   0        614.71        697.82         4.92 o                         
   5   5   0       1251.66       1208.07         5.83 o                         
   6   5   0        796.97        770.42         8.56 o                         
   7   5   0         40.85         41.50         2.46 o                         
   8   5   0        470.75        490.91         9.64 o                         
   9   5   0         57.64         66.60         5.50 o                         
  10   5   0         90.79         92.72         7.75 o                         
   0   6   0       2070.16       2216.07        10.37 o                         
   1   6   0        646.10        700.34        11.27 o                         
   2   6   0       1678.98       1585.67         9.97 o                         
   3   6   0       3831.70       3848.34        18.30 o                         
   4   6   0        151.46        171.49         3.66 o                         
   5   6   0        147.91        152.64         3.89 o                         
   6   6   0          1.45          2.82         1.27 o                         
   7   6   0          0.93          0.52         1.39 o                         
   8   6   0         58.73         55.46         3.61 o                         
   9   6   0          2.62          3.14         2.52 o                         
  10   6   0         22.40         27.80         5.18 o                         
   1   7   0       2045.86       1842.11        16.69 o                         
   2   7   0       1231.84       1126.86        11.32 o                         
   3   7   0        945.19       1077.54         9.90 o                         
   4   7   0        678.22        685.19         7.34 o                         
   5   7   0          8.48          6.13         1.82 o                         
   6   7   0         75.68         59.09         2.61 o                         
   7   7   0        203.35        202.31         5.89 o                         
   8   7   0         75.56         74.96         4.01 o                         
   9   7   0          0.75          0.21         2.33 o                         
  10   7   0         31.13         42.70        10.40 o                         
   0   8   0      18779.46      16841.96        56.79 o                         
   1   8   0        231.09        237.36         4.27 o                         
   2   8   0        444.85        441.63         4.01 o                         
   3   8   0          5.19         17.66         1.54 o                         
   4   8   0        670.62        636.22         7.20 o                         
   5   8   0        353.29        366.55         6.81 o                         
   6   8   0         52.67         51.95         2.69 o                         
   7   8   0         45.23         56.98         6.54 o                         
   8   8   0          0.30          0.00         1.79 o                         
   9   8   0         25.48         16.71         3.21 o                         
   1   9   0        876.61        859.35         9.75 o                         
   2   9   0        459.45        405.80         5.11 o                         
   3   9   0        753.79        702.58         8.26 o                         
   4   9   0        541.82        556.72         8.36 o                         
   5   9   0       1722.38       1668.14        22.36 o                         
   6   9   0       1025.51       1003.13        10.10 o                         
   7   9   0         27.37         28.24         2.67 o                         
   8   9   0        117.61        108.52         4.78 o                         
   9   9   0          1.21          0.00         2.75 o                         
   0  10   0        402.87        484.32        14.90 o                         
   1  10   0        367.31        466.88         7.84 o                         
   2  10   0        974.10       1033.37        15.01 o                         
   3  10   0       1259.26       1321.03        11.63 o                         
   4  10   0        633.95        639.33         9.03 o                         
   5  10   0        529.06        537.84         7.56 o                         
   6  10   0        443.13        405.42         7.10 o                         
   7  10   0        140.84        129.52         4.99 o                         
   8  10   0         17.05         23.70         2.71 o                         
   9  10   0          5.91          5.27         2.63 o                         
   1  11   0       1011.78        884.39         9.82 o                         
   2  11   0       1912.51       2079.45        26.21 o                         
   3  11   0        561.20        485.27         4.73 o                         
   4  11   0       1144.42       1205.73        12.53 o                         
   5  11   0         20.78         21.75         1.90 o                         
   6  11   0         64.46         64.76         2.80 o                         
   7  11   0        135.06        130.61         4.97 o                         
   8  11   0         50.48         56.36         3.70 o                         
   9  11   0         17.13         13.86         3.11 o                         
   1  12   0         19.99         32.37         1.79 o                         
   2  12   0       2045.04       2274.81        10.71 o                         
   3  12   0          0.23          0.79         1.51 o                         
   4  12   0        118.77        121.38         4.22 o                         
   5  12   0        209.52        209.59         4.86 o                         
   6  12   0          6.31          8.15         1.38 o                         
   7  12   0          0.39          0.77         1.78 o                         
   8  12   0         14.88         15.26         2.54 o                         
   9  12   0         12.13         14.04         4.24 o                         
   1  13   0        573.87        542.95         7.07 o                         
   2  13   0        311.80        340.06         3.49 o                         
   3  13   0         75.81         85.38         4.33 o                         
   4  13   0        720.38        739.70        10.01 o                         
   5  13   0         61.08         57.71         3.47 o                         
   6  13   0        209.37        209.50         4.98 o                         
   7  13   0          0.24          1.60         1.76 o                         
   8  13   0        163.38        160.49         6.04 o                         
   9  13   0          4.58          0.94         3.66 o                         
   0  14   0       9222.62      10067.36       136.34 o                         
   1  14   0        563.97        594.26         9.77 o                         
   2  14   0       3108.53       3343.74        34.69 o                         
   3  14   0       2701.16       2769.40        24.61 o                         
   4  14   0         11.32         16.14         4.29 o                         
   5  14   0        493.08        505.03         9.28 o                         
   6  14   0        293.59        270.53         5.68 o                         
   7  14   0        128.90        105.37         4.67 o                         
   8  14   0         90.39         93.95         4.84 o                         
   9  14   0          3.02          3.57         3.36 o                         
   1  15   0        185.56        223.71         5.58 o                         
   2  15   0       4653.29       4920.80        23.85 o                         
   3  15   0       2725.99       2851.77        31.62 o                         
   4  15   0        735.61        758.82        25.43 o                         
   5  15   0         87.14        109.09        17.30 o                         
   6  15   0         70.03         76.98         3.32 o                         
   7  15   0         31.46         30.52         3.12 o                         
   8  15   0        126.51        125.94         6.64 o                         
   9  15   0         18.80         17.64         3.31 o                         
   0  16   0         20.33         22.60         1.82 o                         
   1  16   0        249.64        225.51         4.36 o                         
   2  16   0        255.56        289.91        12.57 o                         
   3  16   0         23.69         37.58         2.16 o                         
   4  16   0       2670.12       2670.55        26.51 o                         
   5  16   0       1975.64       2000.83        27.60 o                         
   6  16   0        385.59        386.16         8.07 o                         
   7  16   0        542.45        550.46        12.63 o                         
   8  16   0         19.54         30.25         4.00 o                         
   9  16   0         55.25         62.11         5.21 o                         
   1  17   0         13.41         21.27         2.03 o                         
   2  17   0        575.90        579.72         6.64 o                         
   3  17   0        353.95        345.94         4.19 o                         
   4  17   0         27.21         36.20         3.21 o                         
   5  17   0        342.34        318.82         6.86 o                         
   6  17   0        717.18        672.22        17.78 o                         
   7  17   0         16.74         19.99         3.54 o                         
   8  17   0        162.16        158.27         7.57 o                         
   9  17   0         44.36         41.49         4.00 o                         
   0  18   0       2741.58       2653.53        31.25 o                         
   1  18   0        148.79        144.12         6.08 o                         
   2  18   0        777.04        757.44         7.83 o                         
   3  18   0        507.95        467.94         4.58 o                         
   4  18   0          0.06          0.37         2.92 o                         
   5  18   0         30.89         38.39         3.67 o                         
   6  18   0          0.29          6.06         6.14 o                         
   7  18   0         14.33         15.75         3.96 o                         
   8  18   0          6.72         10.70         3.35 o                         
   1  19   0       1187.10       1167.06        12.69 o                         
   2  19   0        131.24        145.15         3.69 o                         
   3  19   0          1.40          1.72         0.92 o                         
   4  19   0        216.94        217.37         6.87 o                         
   5  19   0          1.03          2.65         2.04 o                         
   6  19   0         46.82         42.73         3.93 o                         
   7  19   0         24.43         23.57         3.45 o                         
   8  19   0         28.77         35.39         4.36 o                         
   0  20   0         13.52         28.86         3.56 o                         
   1  20   0         28.50         47.47         5.41 o                         
   2  20   0        268.79        233.16         5.06 o                         
   3  20   0         12.99         11.24         1.79 o                         
   4  20   0        130.46        120.01         5.41 o                         
   5  20   0          0.20          4.64         2.07 o                         
   6  20   0         17.95          8.64         2.37 o                         
   7  20   0          4.64          5.68         2.43 o                         
   8  20   0          2.81          0.39         2.45 o                         
   1  21   0        890.47        867.87         8.93 o                         
   2  21   0         19.59         20.63         1.83 o                         
   3  21   0          3.44          3.10         1.45 o                         
   4  21   0         15.38         19.03         2.85 o                         
   5  21   0         22.30         23.05         4.38 o                         
   6  21   0          0.71          0.12         2.08 o                         
   7  21   0          7.45          8.07         2.82 o                         
   8  21   0          0.07          4.64         2.54 o                         
   0  22   0        200.52        205.95         6.95 o                         
   1  22   0        199.05        220.16         4.54 o                         
   2  22   0          5.54         10.26         3.67 o                         
   3  22   0        216.61        230.47         8.76 o                         
   4  22   0        308.78        261.45         7.81 o                         
   5  22   0         33.27         33.39         3.75 o                         
   6  22   0          2.41          3.02         2.62 o                         
   7  22   0          8.88          7.07         2.56 o                         
   8  22   0          9.69          9.97         3.47 o                         
   1  23   0        178.00        184.13         4.69 o                         
   2  23   0       1276.87       1150.43        10.66 o                         
   3  23   0        987.34        929.51        11.39 o                         
   4  23   0         44.14         38.20         3.62 o                         
   5  23   0        170.48        172.25         7.10 o                         
   6  23   0         83.94         84.14         5.40 o                         
   7  23   0          0.02          1.00         2.46 o                         
   8  23   0         65.64         73.49         6.09 o                         
   0  24   0        823.26        644.46        12.71 o                         
   1  24   0        321.29        318.71         6.19 o                         
   2  24   0        427.46        384.62         8.83 o                         
   3  24   0        556.69        548.72         9.45 o                         
   4  24   0        111.35        115.02         5.59 o                         
   5  24   0         30.51         37.86         3.92 o                         
   6  24   0          6.37          8.02         2.76 o                         
   7  24   0         26.46         29.24         4.05 o                         
   1  25   0        184.88        227.77         5.41 o                         
   2  25   0        477.62        478.45         8.83 o                         
   3  25   0         21.43         33.20         7.26 o                         
   4  25   0        197.08        200.48         7.33 o                         
   5  25   0          6.99          8.10         8.15 o                         
   6  25   0          3.03          1.83         2.38 o                         
   7  25   0          8.69         12.48         3.20 o                         
   0  26   0         10.12         28.61         3.29 o                         
   1  26   0         49.58         57.02         3.60 o                         
   2  26   0         20.00         21.96         2.43 o                         
   3  26   0        163.69        164.08         7.46 o                         
   4  26   0        148.70        132.93         6.61 o                         
   5  26   0          0.02          0.00         2.44 o                         
   6  26   0          0.06          2.50         3.42 o                         
   7  26   0         16.33         14.73         3.28 o                         
   1  27   0         71.58         62.38         3.56 o                         
   2  27   0         32.25         32.66         2.58 o                         
   3  27   0        102.30        109.29         5.90 o                         
   4  27   0          4.90          7.48         2.95 o                         
   5  27   0         60.58         69.12         5.34 o                         
   6  27   0         38.81         41.74         5.92 o                         
   7  27   0          6.12          4.19         3.33 o                         
   0  28   0        208.60        202.28         8.76 o                         
   1  28   0         41.63         41.45         3.06 o                         
   2  28   0        129.94        122.76         4.36 o                         
   3  28   0         17.66         18.72         2.75 o                         
   4  28   0         73.83         71.41         6.26 o                         
   5  28   0          0.18          5.04         4.58 o                         
   6  28   0         28.57         26.76         4.21 o                         
   1  29   0         29.88         26.90         2.59 o                         
   2  29   0          4.93          8.84         1.86 o                         
   3  29   0         73.50         71.85         4.22 o                         
   4  29   0         33.37         36.62         5.26 o                         
   5  29   0         56.30         62.14         5.47 o                         
   6  29   0         55.55         69.54         6.04 o                         
   0  30   0         12.56         15.27         3.54 o                         
   1  30   0         81.65         78.05         4.57 o                         
   2  30   0         86.38         84.35         5.16 o                         
   3  30   0         79.36         68.01         4.17 o                         
   4  30   0        261.36        263.88         9.72 o                         
   5  30   0         38.05         38.20         4.85 o                         
   6  30   0         30.99         32.66         4.42 o                         
   1  31   0         73.72         87.66         4.63 o                         
   2  31   0        211.08        214.36         9.23 o                         
   3  31   0         64.57         63.01         4.28 o                         
   4  31   0         10.95         14.98         3.58 o                         
   5  31   0        107.76        114.38         7.87 o                         
   0  32   0        437.45        421.36        13.73 o                         
   1  32   0         98.46        110.34         5.54 o                         
   2  32   0        230.73        221.64        12.83 o                         
   3  32   0        440.35        460.53        10.47 o                         
   4  32   0         21.57         27.29         5.54 o                         
   5  32   0          1.54          3.91         5.24 o                         
   1  33   0        241.65        243.25         7.62 o                         
   2  33   0        119.60        114.30         6.49 o                         
   3  33   0          1.42         17.24         5.16 o                         
   4  33   0         15.58         16.42         3.24 o                         
   0  34   0         19.80         24.59         4.22 o                         
   1  34   0          0.01          6.96         2.72 o                         
   2  34   0         24.26         29.51         3.99 o                         
   3  34   0          2.64          0.00         3.88 o                         
   4  34   0        147.66        158.54        14.64 o                         
   1  35   0          0.90          5.80         2.88 o                         
   2  35   0        109.29        130.06         7.27 o                         
   3  35   0         11.68         11.28         4.27 o                         
   0  36   0         87.99        112.14         8.17 o                         
   1  36   0          0.00          0.00         3.99 o                         
   2  36   0        180.49        200.75         9.13 o                         
   1  37   0         39.30         48.80         5.05 o                         
 -10   1   1          2.88          6.69         3.62 o                         
  -9   1   1          0.35          1.35         5.49 o                         
  -8   1   1          4.12          6.66         1.74 o                         
  -7   1   1         32.62         31.40         2.50 o                         
  -6   1   1         18.31         22.31         3.57 o                         
  -5   1   1          0.83          1.50         2.09 o                         
  -4   1   1       2794.66       2958.36        14.65 o                         
  -3   1   1        283.17        372.34         4.59 o                         
  -2   1   1      15929.82      15256.47        76.07 o                         
  -1   1   1       4054.06       4005.60       112.85 o                         
   1   1   1      12748.31      11420.65        39.08 o                         
   2   1   1         45.91         74.37         0.88 o                         
   3   1   1       1217.56       1222.56         6.60 o                         
   4   1   1       1122.27       1114.07         6.85 o                         
   5   1   1        789.91        784.11         5.83 o                         
   6   1   1        650.70        632.07         5.66 o                         
   7   1   1         65.10         62.03         2.72 o                         
   8   1   1         12.95         11.36         3.75 o                         
   9   1   1         12.31          7.48         3.34 o                         
  10   1   1         15.51         11.02         3.79 o                         
 -10   2   1          2.05          0.00         5.06 o                         
  -9   2   1         15.79         24.51         4.48 o                         
  -8   2   1         22.55         16.77         2.19 o                         
  -7   2   1         12.05         12.29         1.90 o                         
  -6   2   1          7.78         16.17         2.73 o                         
  -5   2   1        104.60        111.89         3.78 o                         
  -4   2   1       6352.19       6836.66        25.87 o                         
  -3   2   1        171.42        190.78         3.83 o                         
  -1   2   1       2578.67       2715.72        25.13 o                         
   1   2   1       6877.88       6505.67        46.82 o                         
   2   2   1       2591.86       2438.30         7.96 o                         
   3   2   1        213.22        209.47         2.28 o                         
   4   2   1       1136.63       1191.62         6.25 o                         
   5   2   1       1598.00       1622.03        14.87 o                         
   6   2   1          9.52         10.88         1.23 o                         
   7   2   1         94.73         93.09         3.28 o                         
   8   2   1         23.68         21.76         3.78 o                         
   9   2   1          2.76          4.50         3.21 o                         
  10   2   1          1.90          0.00         3.23 o                         
 -10   3   1          0.09          0.00         3.34 o                         
  -9   3   1         65.16         49.24         5.37 o                         
  -8   3   1         87.97         83.22         4.92 o                         
  -7   3   1        287.04        290.45         6.98 o                         
  -6   3   1       2545.21       2610.66        19.66 o                         
  -5   3   1        100.76        101.89         4.11 o                         
  -4   3   1      11933.62      12012.34        67.07 o                         
  -3   3   1        750.05        736.56         7.63 o                         
  -2   3   1      17982.79      17223.09       150.67 o                         
   1   3   1       3591.19       3476.86        19.06 o                         
   2   3   1        772.03        940.39         6.53 o                         
   3   3   1        409.21        392.02         4.63 o                         
   4   3   1        527.60        549.38         4.40 o                         
   5   3   1        347.70        335.94         3.95 o                         
   6   3   1         27.48         37.16         3.07 o                         
   7   3   1        449.43        444.27         6.90 o                         
   8   3   1        121.67        123.46         5.92 o                         
   9   3   1          9.68         14.38         4.16 o                         
  10   3   1         26.46         27.34         5.04 o                         
 -10   4   1          0.03          3.38         3.76 o                         
  -9   4   1         39.24         27.62         4.62 o                         
  -8   4   1         31.69         22.49         2.67 o                         
  -7   4   1         90.05         84.09         3.80 o                         
  -6   4   1        489.57        560.05        11.66 o                         
  -5   4   1       1730.08       1782.91        14.89 o                         
  -4   4   1       4416.65       5064.00        29.51 o                         
  -3   4   1       2640.80       2799.20        15.19 o                         
  -2   4   1       5255.91       6079.39       205.97 o                         
  -1   4   1       5002.52       5123.23        87.13 o                         
   0   4   1        385.99        407.83         2.60 o                         
   2   4   1       1439.29       1499.75         9.12 o                         
   3   4   1          1.87          2.11         0.74 o                         
   4   4   1       1499.41       1527.25         6.81 o                         
   5   4   1        174.30        184.71         2.78 o                         
   6   4   1       1774.34       1764.16        16.31 o                         
   7   4   1        113.43        109.45         3.69 o                         
   8   4   1         16.88         10.19         3.44 o                         
   9   4   1         83.89         94.33         7.36 o                         
  10   4   1         39.34         40.00         6.61 o                         
 -10   5   1         39.94         42.68         5.86 o                         
  -9   5   1          3.09          5.98         3.83 o                         
  -8   5   1        354.81        348.02         9.31 o                         
  -7   5   1        545.34        529.23         8.70 o                         
  -6   5   1        315.28        331.29         6.43 o                         
  -5   5   1       1004.53       1067.37        11.76 o                         
  -4   5   1        198.79        252.95         5.86 o                         
  -3   5   1       2494.50       2709.83        15.23 o                         
  -2   5   1       2291.00       2455.48        27.43 o                         
  -1   5   1       1787.34       1751.77        22.41 o                         
   0   5   1         47.21         51.24         0.75 o                         
   1   5   1       9913.43       9425.34       123.38 o                         
   2   5   1        101.46        121.21         2.48 o                         
   3   5   1       2672.19       2602.53        10.87 o                         
   4   5   1         97.71         89.89         2.34 o                         
   5   5   1         23.32         24.63         2.03 o                         
   6   5   1        298.99        289.46         5.16 o                         
   7   5   1        183.24        173.56         4.55 o                         
   8   5   1          1.54          2.90         2.15 o                         
   9   5   1          8.00          6.80         6.00 o                         
  10   5   1         11.09         15.00         4.31 o                         
 -10   6   1         78.18         58.59         6.54 o                         
  -9   6   1        117.19        127.20         6.67 o                         
  -8   6   1        114.92        104.49         4.84 o                         
  -7   6   1         42.78         40.23         2.85 o                         
  -6   6   1        530.48        492.73         7.76 o                         
  -5   6   1        110.49        101.11         3.86 o                         
  -4   6   1       1197.90       1185.77        11.46 o                         
  -3   6   1        102.33         92.18         4.52 o                         
  -2   6   1        604.83        666.42        12.51 o                         
  -1   6   1        760.75        777.39         5.75 o                         
   0   6   1       1074.72       1113.59         6.78 o                         
   2   6   1       1765.04       2054.94        21.70 o                         
   3   6   1       1033.38       1151.42         9.41 o                         
   4   6   1         32.85         30.63        13.46 o                         
   5   6   1       1582.01       1559.05        11.78 o                         
   6   6   1         45.87         48.88         2.33 o                         
   7   6   1        363.35        327.82         7.29 o                         
   8   6   1          1.65          2.60         3.90 o                         
   9   6   1         34.40         31.87         4.74 o                         
  10   6   1          0.05          0.00         3.34 o                         
 -10   7   1         42.89         28.84         7.10 o                         
  -9   7   1          2.50          0.00         2.40 o                         
  -8   7   1          1.30          5.16         2.87 o                         
  -7   7   1        129.15        112.57         4.20 o                         
  -6   7   1         60.58         59.18         3.66 o                         
  -5   7   1          9.78         10.74         1.62 o                         
  -4   7   1       1325.43       1390.67        12.67 o                         
  -3   7   1         55.97         66.45         2.57 o                         
  -2   7   1       1354.26       1441.29         9.11 o                         
  -1   7   1       3869.31       3724.46        17.46 o                         
   0   7   1       1132.67       1221.47         6.90 o                         
   1   7   1        475.33        547.69         3.99 o                         
   2   7   1        145.98        165.51         3.04 o                         
   3   7   1         25.25         21.47         1.45 o                         
   4   7   1        304.69        307.98         4.37 o                         
   5   7   1        178.28        186.25         3.86 o                         
   6   7   1         39.79         34.29         2.08 o                         
   7   7   1          2.82          2.46         1.72 o                         
   8   7   1         25.95         24.90         3.17 o                         
   9   7   1          4.81          6.16         3.49 o                         
  10   7   1          1.01          7.97         4.63 o                         
  -9   8   1        107.41        112.03         6.49 o                         
  -8   8   1          0.07          0.00         1.75 o                         
  -7   8   1        170.79        164.79         5.03 o                         
  -6   8   1        160.34        157.09         4.55 o                         
  -5   8   1         51.05         39.56         3.09 o                         
  -4   8   1        142.78        140.87         2.70 o                         
  -3   8   1         15.49         31.14         2.18 o                         
  -2   8   1         67.77         55.11         1.56 o                         
  -1   8   1        434.83        443.88         5.33 o                         
   0   8   1       3867.71       3861.86        15.39 o                         
   1   8   1       1275.63       1354.28        29.91 o                         
   2   8   1       1811.38       1779.22        10.00 o                         
   3   8   1        287.85        285.16         4.64 o                         
   4   8   1        604.77        591.66         6.14 o                         
   5   8   1         64.65         64.21         2.40 o                         
   6   8   1        415.77        408.17         6.21 o                         
   7   8   1         94.73        105.82         4.33 o                         
   8   8   1         11.79          7.72         2.07 o                         
   9   8   1         49.08         56.24         4.70 o                         
  -9   9   1          7.11          5.79         2.15 o                         
  -8   9   1         65.42         66.98         4.02 o                         
  -7   9   1        137.18        135.75         4.69 o                         
  -6   9   1        484.25        475.27         7.80 o                         
  -5   9   1        709.34        693.64         8.68 o                         
  -4   9   1        249.83        274.68         7.68 o                         
  -3   9   1        890.78        843.94        10.81 o                         
  -2   9   1          0.56          5.87         1.11 o                         
  -1   9   1        801.09        883.97        10.61 o                         
   0   9   1       4899.73       5413.18        80.09 o                         
   1   9   1         38.44         49.78         1.65 o                         
   2   9   1         18.52         16.27         1.63 o                         
   3   9   1         66.92         89.00         2.75 o                         
   4   9   1        134.45        133.81         3.70 o                         
   5   9   1        107.11        102.97         3.00 o                         
   6   9   1          2.90          5.19         1.39 o                         
   7   9   1         38.58         31.11         2.78 o                         
   8   9   1          7.94          8.66         2.03 o                         
   9   9   1         19.31         17.20         3.89 o                         
  -9  10   1          1.85          1.84         2.12 o                         
  -8  10   1         30.82         33.62         3.11 o                         
  -7  10   1          2.61          4.50         1.84 o                         
  -6  10   1          0.07          2.08         1.48 o                         
  -5  10   1        412.34        435.38         7.03 o                         
  -4  10   1          0.81          8.85         2.00 o                         
  -3  10   1       1575.90       1680.29         9.46 o                         
  -2  10   1       1670.52       1544.91         9.90 o                         
  -1  10   1        408.10        387.58         4.60 o                         
   0  10   1       8337.69       8145.74        27.00 o                         
   1  10   1        816.08        784.83         7.70 o                         
   2  10   1       1483.55       1585.97        16.00 o                         
   3  10   1        577.34        533.60         6.58 o                         
   4  10   1        198.44        215.31         4.71 o                         
   5  10   1         67.94         73.09         2.63 o                         
   6  10   1        370.62        368.45         6.03 o                         
   7  10   1        151.72        141.51         5.09 o                         
   8  10   1         16.18         18.87         3.60 o                         
   9  10   1        129.94        147.19         7.25 o                         
  -9  11   1         66.34         60.84         4.27 o                         
  -8  11   1          6.56          1.41         2.24 o                         
  -7  11   1        112.48        122.66         4.47 o                         
  -6  11   1         37.56         39.07         2.52 o                         
  -5  11   1         47.32         40.85         2.89 o                         
  -4  11   1       2523.22       2520.76        18.09 o                         
  -3  11   1       1785.22       1838.27        10.49 o                         
  -2  11   1       4399.00       4904.34        37.36 o                         
  -1  11   1      12561.28      12760.31        41.94 o                         
   0  11   1          5.14         25.01         4.61 o                         
   1  11   1       1316.29       1586.46         9.92 o                         
   2  11   1         24.44         24.34         1.51 o                         
   3  11   1       3837.93       3893.57        34.46 o                         
   4  11   1        169.51        162.56         4.19 o                         
   5  11   1         99.60        105.96         3.16 o                         
   6  11   1        215.11        199.23         5.62 o                         
   7  11   1         89.58         84.16         4.25 o                         
   8  11   1        186.07        183.33         5.49 o                         
   9  11   1         14.26         13.10         3.49 o                         
  -9  12   1         34.20         44.20         3.83 o                         
  -8  12   1          3.39          3.73         1.96 o                         
  -7  12   1          3.02          2.82         2.45 o                         
  -6  12   1         48.04         52.42         3.40 o                         
  -5  12   1         96.73         84.00         3.97 o                         
  -4  12   1        167.71        152.78         4.64 o                         
  -3  12   1        457.32        446.22         5.18 o                         
  -2  12   1        775.94        921.74         9.45 o                         
  -1  12   1       1963.01       2107.60        28.25 o                         
   0  12   1         32.83         65.78         3.40 o                         
   1  12   1       6861.37       7309.74        17.01 o                         
   2  12   1        703.16        664.71        10.66 o                         
   3  12   1        186.35        208.15         5.06 o                         
   4  12   1        166.00        163.78         4.29 o                         
   5  12   1       1104.04       1108.42        13.29 o                         
   6  12   1        234.83        230.24         6.17 o                         
   7  12   1         58.94         55.54         3.53 o                         
   8  12   1          0.25          0.00         1.84 o                         
   9  12   1          0.04          0.69         4.76 o                         
  -9  13   1          8.60         15.61         4.42 o                         
  -8  13   1          7.17          8.02         2.97 o                         
  -7  13   1         16.25         13.86         2.30 o                         
  -6  13   1          1.62          4.18         1.60 o                         
  -5  13   1        128.94        126.40         4.78 o                         
  -4  13   1         55.61         69.87         3.25 o                         
  -3  13   1         24.21         12.97         1.54 o                         
  -2  13   1       1460.56       1653.43         9.06 o                         
  -1  13   1       1258.26       1328.32         9.61 o                         
   0  13   1       4656.87       5042.95        27.90 o                         
   1  13   1       8864.81       9253.70        51.95 o                         
   2  13   1        608.95        651.79         9.06 o                         
   3  13   1       3585.23       3717.31        41.64 o                         
   4  13   1       1183.41       1156.22        11.11 o                         
   5  13   1        159.19        154.94         4.92 o                         
   6  13   1        524.23        510.56        11.58 o                         
   7  13   1        224.01        217.70         6.48 o                         
   8  13   1         77.40         73.84         3.87 o                         
   9  13   1         57.56         60.85         6.49 o                         
  -9  14   1          1.99          7.56         3.36 o                         
  -8  14   1         10.43         11.15         2.77 o                         
  -7  14   1         21.02         20.16         2.71 o                         
  -6  14   1          5.38          6.50         1.73 o                         
  -5  14   1        315.62        320.77         7.44 o                         
  -4  14   1        571.47        549.49        11.28 o                         
  -3  14   1         22.88         24.65         1.50 o                         
  -2  14   1       1477.69       1367.49         9.92 o                         
  -1  14   1       1826.48       1926.00        13.28 o                         
   0  14   1        714.98        948.73        13.14 o                         
   1  14   1        395.14        526.22         5.23 o                         
   2  14   1        121.90        158.98         5.38 o                         
   3  14   1         26.49         30.50         1.13 o                         
   4  14   1         81.70         84.97         3.34 o                         
   5  14   1       1238.92       1208.64        12.70 o                         
   6  14   1        578.11        573.30         9.67 o                         
   7  14   1         20.20         19.44         2.74 o                         
   8  14   1        268.86        266.31         6.82 o                         
   9  14   1         67.05         67.03         9.35 o                         
  -9  15   1          1.84          0.00         2.60 o                         
  -8  15   1          0.64          4.09         2.47 o                         
  -7  15   1          2.02          3.22         3.72 o                         
  -6  15   1         68.77         67.23         3.34 o                         
  -5  15   1        155.45        156.00         5.30 o                         
  -4  15   1        504.03        501.48         8.27 o                         
  -3  15   1        120.21        113.43         2.83 o                         
  -2  15   1        227.96        255.55         6.23 o                         
  -1  15   1       1889.09       1920.84        12.42 o                         
   0  15   1          6.87         17.79         1.55 o                         
   1  15   1        221.33        240.99         3.18 o                         
   2  15   1       1162.43       1270.17        12.56 o                         
   3  15   1         64.27         62.71         1.45 o                         
   4  15   1        215.00        203.49         4.88 o                         
   5  15   1        184.53        189.25         6.52 o                         
   6  15   1        244.24        238.30         6.37 o                         
   7  15   1         86.58         80.73         4.27 o                         
   8  15   1         18.86         18.86         3.05 o                         
   9  15   1         10.67         10.55         4.00 o                         
  -9  16   1          4.50          1.97         3.19 o                         
  -8  16   1          2.09          2.05         2.56 o                         
  -7  16   1          7.45          7.78         3.30 o                         
  -6  16   1         69.18         63.98         4.26 o                         
  -5  16   1         26.71         32.72         3.99 o                         
  -4  16   1       1095.32       1071.61        15.20 o                         
  -3  16   1          9.30         10.02         1.08 o                         
  -2  16   1        931.19        932.25        12.06 o                         
  -1  16   1        469.82        462.07         9.04 o                         
   0  16   1        279.36        268.50         4.11 o                         
   1  16   1         30.90         32.92         1.45 o                         
   2  16   1         25.50         52.28         2.77 o                         
   3  16   1        353.04        348.95         4.59 o                         
   4  16   1        230.83        195.01         4.83 o                         
   5  16   1        144.86        146.05         4.69 o                         
   6  16   1         84.00         89.92         4.12 o                         
   7  16   1          1.82          1.43         2.87 o                         
   8  16   1        152.87        145.57         6.09 o                         
   9  16   1         14.01         13.23         5.52 o                         
  -9  17   1          3.84          7.12         3.00 o                         
  -8  17   1         40.15         32.19         4.13 o                         
  -7  17   1          3.03          8.54         2.78 o                         
  -6  17   1        254.32        246.21         7.62 o                         
  -5  17   1          0.03          4.05         2.63 o                         
  -4  17   1        567.88        611.15         8.91 o                         
  -3  17   1        355.71        328.69         4.16 o                         
  -2  17   1          1.22          0.65         1.31 o                         
  -1  17   1         86.29         61.72         2.90 o                         
   0  17   1          0.05          6.29         1.61 o                         
   1  17   1        423.61        362.34         3.30 o                         
   2  17   1         13.64         18.11         3.10 o                         
   3  17   1         47.59         48.54         2.05 o                         
   4  17   1        307.76        309.04         6.02 o                         
   5  17   1         86.03         88.03         4.16 o                         
   6  17   1          0.11          0.98         2.38 o                         
   7  17   1         35.72         40.53         3.99 o                         
   8  17   1          4.83          8.49         2.79 o                         
   9  17   1          1.46          1.47         3.55 o                         
  -8  18   1         70.15         80.21         5.70 o                         
  -7  18   1         86.00         78.37         5.34 o                         
  -6  18   1          2.26          3.40         3.93 o                         
  -5  18   1         10.84          7.39         2.86 o                         
  -4  18   1         42.48         38.59         6.15 o                         
  -3  18   1         69.39         54.01         2.61 o                         
  -2  18   1        231.13        203.96         4.40 o                         
  -1  18   1         15.09         12.03         1.39 o                         
   0  18   1        793.10        746.36        10.26 o                         
   1  18   1        157.00        147.18         5.34 o                         
   2  18   1       2012.05       1976.83        14.63 o                         
   3  18   1        861.07        917.35        17.02 o                         
   4  18   1         74.97         82.48         3.70 o                         
   5  18   1        129.09        127.78         5.70 o                         
   6  18   1        118.40        127.37         6.15 o                         
   7  18   1          0.33          1.95         2.58 o                         
   8  18   1         81.24         79.35         4.77 o                         
  -8  19   1        154.88        149.49         7.65 o                         
  -7  19   1         37.86         50.85         4.64 o                         
  -6  19   1        199.38        186.60         9.32 o                         
  -5  19   1         77.28         78.56         5.97 o                         
  -4  19   1          2.97          0.00         2.80 o                         
  -3  19   1        349.33        355.86         6.69 o                         
  -2  19   1        129.42        124.11         3.58 o                         
  -1  19   1         59.32         60.47         3.96 o                         
   0  19   1         39.27         62.68         3.16 o                         
   1  19   1       1656.43       1636.90        10.30 o                         
   2  19   1        208.73        265.39        15.71 o                         
   3  19   1       4030.26       3845.25        26.32 o                         
   4  19   1       2914.63       2813.96        65.25 o                         
   5  19   1         28.58         31.09         5.67 o                         
   6  19   1        212.81        195.19         7.50 o                         
   7  19   1         49.96         53.13         4.48 o                         
   8  19   1          7.43          8.94         2.66 o                         
  -8  20   1          4.56          6.03         3.15 o                         
  -7  20   1         21.33         22.57         3.44 o                         
  -6  20   1         88.43         83.92         5.44 o                         
  -5  20   1          5.20          2.83         2.67 o                         
  -4  20   1          1.77          5.93         8.39 o                         
  -3  20   1          6.84          9.50         4.28 o                         
  -2  20   1         42.14         42.41         2.31 o                         
  -1  20   1        257.57        253.78         5.60 o                         
   0  20   1        103.38         95.08         2.99 o                         
   1  20   1       1400.10       1399.48        10.26 o                         
   2  20   1       2469.02       2323.55        16.46 o                         
   3  20   1        115.71        130.32         9.20 o                         
   4  20   1        330.01        348.64        13.56 o                         
   5  20   1        349.23        329.73         9.12 o                         
   6  20   1         18.86         22.18         5.08 o                         
   7  20   1          2.86          3.56         2.65 o                         
   8  20   1          1.67          0.00         3.02 o                         
  -8  21   1         27.70         21.98         3.56 o                         
  -7  21   1          0.42          2.29         2.32 o                         
  -6  21   1        128.53        128.53         6.45 o                         
  -5  21   1         50.13         44.56         5.23 o                         
  -4  21   1        335.20        319.49        11.37 o                         
  -3  21   1       1560.74       1497.80        16.96 o                         
  -2  21   1         22.38         17.34         1.93 o                         
  -1  21   1        676.43        657.77         7.69 o                         
   0  21   1         94.12         96.45         2.94 o                         
   1  21   1          0.22         19.56         6.24 o                         
   2  21   1        386.34        392.52         7.18 o                         
   3  21   1        374.84        357.52         6.01 o                         
   4  21   1         33.71         32.78         3.30 o                         
   5  21   1          1.33          2.94         2.57 o                         
   6  21   1         21.55         19.34         3.37 o                         
   7  21   1         17.31         21.06         2.95 o                         
   8  21   1         27.25         29.64         3.42 o                         
  -8  22   1         11.91          6.58         5.06 o                         
  -7  22   1          4.18          7.35         2.86 o                         
  -6  22   1        108.73        105.49         5.99 o                         
  -5  22   1        263.38        254.56        10.83 o                         
  -4  22   1        563.00        536.05        14.73 o                         
  -3  22   1         77.44         89.50         8.45 o                         
  -2  22   1        524.67        468.94        10.40 o                         
  -1  22   1        155.92        175.31         6.15 o                         
   0  22   1        487.21        472.07         6.16 o                         
   1  22   1        536.57        554.65         7.66 o                         
   2  22   1        121.48        103.98         3.43 o                         
   3  22   1         10.34         14.04         1.96 o                         
   4  22   1          5.64          7.12         1.97 o                         
   5  22   1          0.06          1.97         2.34 o                         
   6  22   1        214.07        225.50         8.34 o                         
   7  22   1          4.58          2.16         2.17 o                         
   8  22   1         59.90         57.87         4.51 o                         
  -8  23   1         13.73         16.20         3.62 o                         
  -7  23   1         24.48         22.93         3.67 o                         
  -6  23   1         13.47          8.92         2.67 o                         
  -5  23   1         59.62         51.49         4.37 o                         
  -4  23   1          3.38         11.82         6.53 o                         
  -3  23   1        139.11        108.16         5.97 o                         
  -2  23   1          1.11          4.42         4.10 o                         
  -1  23   1          3.01         17.55         2.54 o                         
   0  23   1        150.74        143.23         3.63 o                         
   1  23   1         27.38         29.10         3.29 o                         
   2  23   1          5.22          4.93         1.17 o                         
   3  23   1        261.50        248.93         6.37 o                         
   4  23   1        110.85        108.13         4.65 o                         
   5  23   1          3.66          5.17         2.33 o                         
   6  23   1         12.81         10.91         3.09 o                         
   7  23   1          5.19          6.92         2.31 o                         
   8  23   1          8.48          4.28         2.73 o                         
  -7  24   1         26.69         31.57         4.05 o                         
  -6  24   1        135.94        128.92         6.66 o                         
  -5  24   1          0.02          1.91         2.13 o                         
  -4  24   1        317.20        308.44        11.62 o                         
  -3  24   1         39.32         22.15         2.74 o                         
  -2  24   1        186.47        167.33         5.12 o                         
  -1  24   1        264.33        221.63         5.69 o                         
   0  24   1          6.59          7.13         1.50 o                         
   1  24   1          0.46          4.99         1.65 o                         
   2  24   1         15.70         20.55         1.93 o                         
   3  24   1        126.80        124.23         4.73 o                         
   4  24   1         10.48         15.93         2.54 o                         
   5  24   1        160.38        156.27         5.95 o                         
   6  24   1         35.01         41.79         4.20 o                         
   7  24   1         63.28         60.99         4.38 o                         
  -7  25   1         11.92          7.32         2.85 o                         
  -6  25   1          6.56          5.48         2.78 o                         
  -5  25   1          5.94          3.17         2.27 o                         
  -4  25   1          3.19          6.08         4.83 o                         
  -3  25   1         51.90         46.92         5.17 o                         
  -2  25   1        239.51        196.79         5.75 o                         
  -1  25   1        141.93        113.06         4.35 o                         
   0  25   1        155.58        130.96         3.90 o                         
   1  25   1         71.82         49.09         3.01 o                         
   2  25   1         32.51         34.56         2.75 o                         
   3  25   1         25.66         19.87         2.62 o                         
   4  25   1         87.17         76.52         4.17 o                         
   5  25   1         31.21         34.27         3.39 o                         
   6  25   1         10.75         10.72         2.23 o                         
   7  25   1         23.02         28.41         3.26 o                         
  -7  26   1         44.75         44.62         4.82 o                         
  -6  26   1          7.02          8.15         2.87 o                         
  -5  26   1         36.55         38.23         6.40 o                         
  -4  26   1         12.18         12.38         2.68 o                         
  -3  26   1         20.75         17.14         3.00 o                         
  -2  26   1         59.47         61.25         3.49 o                         
  -1  26   1         26.14         33.01         2.57 o                         
   0  26   1         36.90         42.06         2.47 o                         
   1  26   1         39.08         44.23         3.14 o                         
   2  26   1        602.14        602.47         9.75 o                         
   3  26   1        188.56        182.68         6.10 o                         
   4  26   1         37.32         44.45         5.04 o                         
   5  26   1        257.44        259.68         7.84 o                         
   6  26   1         28.51         25.57         2.80 o                         
   7  26   1         49.93         50.33         3.96 o                         
  -7  27   1         62.78         60.47         5.48 o                         
  -6  27   1          1.67          0.00         2.55 o                         
  -5  27   1        170.86        170.72         9.90 o                         
  -4  27   1         99.39         91.69         7.23 o                         
  -3  27   1        200.29        187.20         7.35 o                         
  -2  27   1         14.44         13.02         2.69 o                         
  -1  27   1        191.40        173.58         4.95 o                         
   0  27   1         66.45         80.60         3.93 o                         
   1  27   1         64.31         93.97         4.44 o                         
   2  27   1         37.99         48.27         3.13 o                         
   3  27   1        438.61        433.40         9.19 o                         
   4  27   1        262.29        256.33         9.09 o                         
   5  27   1          1.46          1.00         2.64 o                         
   6  27   1          6.69         11.23         4.49 o                         
   7  27   1         67.70         71.85         5.27 o                         
  -6  28   1         29.26         27.36         5.09 o                         
  -5  28   1         69.92         69.19        13.84 o                         
  -4  28   1         34.95         36.59         4.19 o                         
  -3  28   1         93.66         97.24         5.98 o                         
  -2  28   1        518.01        528.61         9.78 o                         
  -1  28   1        268.90        267.22         6.27 o                         
   0  28   1         92.92         96.21         4.28 o                         
   1  28   1        753.40        726.60        11.44 o                         
   2  28   1         97.54        108.84         4.19 o                         
   3  28   1        118.34        121.01         5.39 o                         
   4  28   1          4.13          9.40         2.81 o                         
   5  28   1          9.65          4.72         2.54 o                         
   6  28   1         64.41         77.23         5.13 o                         
  -6  29   1          1.77          0.00         4.10 o                         
  -5  29   1          4.86          6.19         3.14 o                         
  -4  29   1        234.93        226.15         8.85 o                         
  -3  29   1        662.39        659.60        23.84 o                         
  -2  29   1          0.24         17.99         2.73 o                         
  -1  29   1        535.04        546.88        11.86 o                         
   0  29   1        104.46        114.31         5.69 o                         
   1  29   1         13.94         27.56         2.62 o                         
   2  29   1        192.08        198.84         6.53 o                         
   3  29   1        497.92        493.05         9.24 o                         
   4  29   1          3.01          1.67         3.32 o                         
   5  29   1         85.60         82.29         5.31 o                         
   6  29   1          5.71          5.53         2.46 o                         
  -6  30   1         21.94         26.01         3.92 o                         
  -5  30   1        142.58        136.77         7.38 o                         
  -4  30   1          1.40          4.82         3.21 o                         
  -3  30   1        309.40        320.51        12.91 o                         
  -2  30   1         96.11         89.66         4.01 o                         
  -1  30   1          0.17         16.24         3.28 o                         
   0  30   1         35.98         32.94         5.75 o                         
   1  30   1         85.51        100.94         4.18 o                         
   2  30   1        359.05        351.59         8.64 o                         
   3  30   1          5.28         12.69         3.51 o                         
   4  30   1        274.07        272.55         8.60 o                         
   5  30   1         57.07         48.79         4.40 o                         
   6  30   1          7.82          6.19         2.50 o                         
  -5  31   1         57.74         60.39         5.49 o                         
  -4  31   1          1.05          3.98         2.85 o                         
  -3  31   1          0.01          6.75         2.41 o                         
  -2  31   1          0.14          5.16         4.06 o                         
  -1  31   1         22.85         18.23         2.94 o                         
   0  31   1          0.73          0.76         3.45 o                         
   1  31   1         62.03         65.44         4.12 o                         
   2  31   1          4.11         15.01         2.82 o                         
   3  31   1        118.81        104.90        10.08 o                         
   4  31   1        115.77        113.07         6.05 o                         
   5  31   1          1.10          0.00         2.29 o                         
  -5  32   1         21.43         16.46         3.53 o                         
  -4  32   1          2.21          0.00         2.98 o                         
  -3  32   1          7.27          7.65         4.36 o                         
  -2  32   1         16.11         14.54         4.93 o                         
  -1  32   1         39.93         34.23         3.75 o                         
   0  32   1         11.88         20.50         2.66 o                         
   1  32   1         74.17         73.26         4.41 o                         
   2  32   1         13.49         12.73         2.94 o                         
   3  32   1         13.35         13.68         3.39 o                         
   4  32   1         25.35         30.72         4.34 o                         
   5  32   1          2.83          6.49         2.89 o                         
  -4  33   1         27.52         25.03        10.46 o                         
  -3  33   1         80.05         84.71         6.15 o                         
  -2  33   1          3.11          5.52         3.32 o                         
  -1  33   1          0.02          1.18         2.36 o                         
   0  33   1         77.64         80.31         4.63 o                         
   1  33   1        173.56        175.43         6.62 o                         
   2  33   1          0.01          5.07         3.13 o                         
   3  33   1        201.80        186.30         8.35 o                         
   4  33   1         38.88         42.24         4.89 o                         
  -4  34   1         35.28         36.35         6.51 o                         
  -3  34   1        101.68        109.26         6.83 o                         
  -2  34   1         61.76         62.92         6.62 o                         
  -1  34   1         25.12         28.09         3.51 o                         
   0  34   1         41.35         44.76         5.72 o                         
   1  34   1        333.75        364.40        11.11 o                         
   2  34   1         19.33         20.13         3.49 o                         
   3  34   1         10.94          9.00         4.08 o                         
   4  34   1          6.15          9.47         5.60 o                         
  -3  35   1        274.55        270.10        19.12 o                         
  -2  35   1         81.51        104.32         8.01 o                         
  -1  35   1        651.81        695.47        15.50 o                         
   0  35   1        118.62        104.93         5.44 o                         
   1  35   1         76.65         95.54         6.43 o                         
   2  35   1        107.75        104.19         8.40 o                         
   3  35   1          6.27          5.09         8.31 o                         
  -2  36   1        213.65        232.96         9.60 o                         
  -1  36   1         64.47         91.15         6.63 o                         
   0  36   1         29.74         34.70         3.93 o                         
   1  36   1         64.67         71.42         8.42 o                         
   2  36   1         59.98         63.23         9.44 o                         
  -1  37   1         99.17        103.88         6.84 o                         
   0  37   1        159.55        170.88         7.07 o                         
   1  37   1        184.42        203.51         9.02 o                         
 -10   0   2         30.36         23.10         6.33 o                         
  -9   0   2          0.01          0.00         4.04 o                         
  -8   0   2         17.22         24.15         3.77 o                         
  -7   0   2         16.26         20.00         4.09 o                         
  -6   0   2       1971.99       1928.87        29.86 o                         
  -5   0   2        648.12        711.97        16.79 o                         
  -4   0   2       1764.60       1692.21        16.74 o                         
  -3   0   2      15904.24      16163.75        46.15 o                         
  -2   0   2       1358.14       1278.13        11.25 o                         
  -1   0   2       2315.82       2557.71        18.86 o                         
   0   0   2       1452.79       1536.61         9.54 o                         
   1   0   2        103.35        111.58         1.42 o                         
   2   0   2       7614.17       7714.15        22.81 o                         
   3   0   2        248.61        276.20         2.92 o                         
   4   0   2        559.82        517.12         5.30 o                         
   5   0   2       1844.86       1872.92        11.38 o                         
   6   0   2        472.94        476.04         6.48 o                         
   7   0   2        764.97        742.36        22.01 o                         
   8   0   2        160.73        173.90        12.99 o                         
   9   0   2          0.48          0.00         4.65 o                         
  10   0   2        143.60        146.29        13.64 o                         
 -10   1   2          0.10          2.65         3.00 o                         
  -9   1   2          0.11          0.17         2.76 o                         
  -8   1   2         93.31         87.65         4.62 o                         
  -7   1   2          7.01          2.69         2.04 o                         
  -6   1   2        212.54        213.90         6.21 o                         
  -5   1   2         13.45         13.39         1.79 o                         
  -4   1   2         22.19         17.63         2.08 o                         
  -3   1   2          3.27         10.46         1.32 o                         
  -2   1   2          0.91          6.61         1.01 o                         
  -1   1   2          0.54          3.82         0.86 o                         
   0   1   2       1609.44       1634.86        12.36 o                         
   1   1   2        284.30        353.44         1.98 o                         
   2   1   2       2088.46       2046.11         9.08 o                         
   3   1   2         10.01         11.95         0.54 o                         
   4   1   2        690.51        741.30         4.48 o                         
   5   1   2        488.23        470.13         4.06 o                         
   6   1   2       1030.02       1082.31         6.78 o                         
   7   1   2         44.68         52.15         3.76 o                         
   8   1   2        231.49        214.73        10.14 o                         
   9   1   2        103.11        101.42        14.52 o                         
  10   1   2          5.60         10.24         4.50 o                         
 -10   2   2         14.44         23.58         4.80 o                         
  -9   2   2         35.07         34.48         5.80 o                         
  -8   2   2         60.65         66.84         5.11 o                         
  -7   2   2          0.32          0.05         3.23 o                         
  -6   2   2          4.65         14.51         3.10 o                         
  -5   2   2        130.14        135.72         4.36 o                         
  -4   2   2         77.64         72.42         3.00 o                         
  -3   2   2        459.57        467.24         6.50 o                         
  -2   2   2       1399.67       1185.90        12.41 o                         
  -1   2   2        265.58        239.53         3.35 o                         
   0   2   2      10320.79      10050.68        92.13 o                         
   1   2   2       1087.72       1087.50         3.55 o                         
   2   2   2       2677.70       2571.25         8.14 o                         
   3   2   2        331.79        440.74         2.64 o                         
   4   2   2        713.05        755.88         4.47 o                         
   5   2   2         88.30         73.74         1.70 o                         
   6   2   2        659.97        668.81         6.55 o                         
   7   2   2         74.74         71.06         4.09 o                         
   8   2   2         30.47         39.74         5.12 o                         
   9   2   2          6.85          0.42         3.08 o                         
  10   2   2          1.78          9.45         3.85 o                         
 -10   3   2         16.01         16.26         5.26 o                         
  -9   3   2         11.39         15.07         3.65 o                         
  -8   3   2         46.18         42.05         3.59 o                         
  -7   3   2         84.99         90.85         4.42 o                         
  -6   3   2       1296.23       1321.92        14.70 o                         
  -5   3   2          8.54          6.17         2.46 o                         
  -4   3   2       1490.16       1593.83        13.54 o                         
  -3   3   2         69.95         83.75         2.87 o                         
  -2   3   2       2610.62       2759.66        20.31 o                         
  -1   3   2       3220.17       3315.25        21.67 o                         
   0   3   2         80.71        100.79        16.59 o                         
   1   3   2       2202.40       2243.90         8.32 o                         
   2   3   2         99.76        164.46         1.63 o                         
   3   3   2          1.59          1.65         0.32 o                         
   4   3   2       1510.17       1566.36         7.54 o                         
   5   3   2        513.77        533.53         4.53 o                         
   6   3   2        660.70        670.03         6.57 o                         
   7   3   2        138.21        135.29         4.56 o                         
   8   3   2        151.40        135.64         8.08 o                         
   9   3   2         25.07         33.55         6.30 o                         
  10   3   2         11.09         12.57         4.27 o                         
 -10   4   2          0.77          0.00         3.42 o                         
  -9   4   2          3.29          2.53         2.15 o                         
  -8   4   2         42.54         37.97         3.47 o                         
  -7   4   2         96.29         88.56         4.44 o                         
  -6   4   2         19.64         19.06         2.53 o                         
  -5   4   2        196.81        212.71         8.90 o                         
  -4   4   2        266.47        336.12         6.32 o                         
  -3   4   2         48.94         48.28         9.78 o                         
  -2   4   2         25.72         45.86         1.81 o                         
  -1   4   2       9881.63       9247.47        69.05 o                         
   0   4   2        979.97        878.58         9.05 o                         
   1   4   2       5508.32       5438.94        45.47 o                         
   2   4   2        621.73        665.60         4.43 o                         
   3   4   2        103.34        104.67         2.12 o                         
   4   4   2         82.17        101.09         1.73 o                         
   5   4   2         11.83         12.69         0.87 o                         
   6   4   2          0.17          2.14         1.10 o                         
   7   4   2          1.04          2.03         1.40 o                         
   8   4   2          1.94          0.00         2.01 o                         
   9   4   2          1.92          0.00         3.12 o                         
  10   4   2          3.09          0.00         3.64 o                         
 -10   5   2          1.43          0.00         3.09 o                         
  -9   5   2          7.94          9.02         2.68 o                         
  -8   5   2        286.62        256.84         6.85 o                         
  -7   5   2        141.13        132.05         5.75 o                         
  -6   5   2       1631.69       1655.44        16.64 o                         
  -5   5   2        826.13        749.62        10.45 o                         
  -4   5   2       1889.09       1940.04        15.21 o                         
  -3   5   2        219.33        199.50         4.46 o                         
  -2   5   2        151.78        176.84         3.46 o                         
  -1   5   2        764.39        701.14        11.88 o                         
   0   5   2       1324.02       1452.94         6.84 o                         
   1   5   2         10.37         24.21         0.55 o                         
   2   5   2        232.35        272.13         2.24 o                         
   3   5   2        491.18        523.56         4.57 o                         
   4   5   2        249.08        223.24         2.35 o                         
   5   5   2         26.77         26.44         1.32 o                         
   6   5   2        365.84        364.51         4.97 o                         
   7   5   2          0.05          3.53         1.62 o                         
   8   5   2          2.38          0.69         2.21 o                         
   9   5   2          3.68          3.77         3.15 o                         
  10   5   2         10.48         14.00         4.37 o                         
 -10   6   2         46.86         24.08         6.18 o                         
  -9   6   2          0.13          0.00         2.36 o                         
  -8   6   2        273.34        250.63         7.30 o                         
  -7   6   2         86.32         80.86         4.35 o                         
  -6   6   2        307.19        323.28         7.69 o                         
  -5   6   2        153.63        185.48         7.41 o                         
  -4   6   2        149.79        160.49         4.63 o                         
  -3   6   2        193.63        243.60         6.30 o                         
  -2   6   2         15.02         24.52         2.23 o                         
  -1   6   2        100.36         96.74         2.47 o                         
   0   6   2        766.32        750.22         6.39 o                         
   1   6   2        373.90        351.55         2.73 o                         
   2   6   2          0.08          1.76         0.80 o                         
   3   6   2        207.90        226.58         2.41 o                         
   4   6   2         31.59         30.70         1.37 o                         
   5   6   2        330.17        316.66         4.30 o                         
   6   6   2        110.08        113.16         3.60 o                         
   7   6   2        250.80        256.90         5.57 o                         
   8   6   2          7.32          8.16         2.21 o                         
   9   6   2          4.32          7.37         3.42 o                         
  10   6   2         11.52          0.00         3.98 o                         
  -9   7   2         42.24         32.23         3.29 o                         
  -8   7   2         12.99         12.29         2.35 o                         
  -7   7   2         15.50         14.26         2.00 o                         
  -6   7   2          9.64          4.92         1.91 o                         
  -5   7   2        424.66        363.20         8.19 o                         
  -4   7   2        157.55        199.55         5.13 o                         
  -3   7   2        494.34        420.01        14.27 o                         
  -2   7   2        601.66        519.21         6.21 o                         
  -1   7   2        295.99        300.34         4.46 o                         
   0   7   2       2431.19       2381.01         8.88 o                         
   1   7   2        533.90        568.98         3.74 o                         
   2   7   2       2944.49       3155.59        26.60 o                         
   3   7   2        447.18        452.44         4.81 o                         
   4   7   2       1818.13       1911.31         9.41 o                         
   5   7   2       1234.05       1275.75         8.54 o                         
   6   7   2        166.49        161.77         4.43 o                         
   7   7   2          3.68          5.03         1.58 o                         
   8   7   2         73.69         77.32         4.76 o                         
   9   7   2         94.73        105.77         7.95 o                         
  -9   8   2          6.82          5.03         2.29 o                         
  -8   8   2         94.55         84.03         4.93 o                         
  -7   8   2         11.10          8.88         1.86 o                         
  -6   8   2         44.53         37.25         2.99 o                         
  -5   8   2          0.05          1.06         1.60 o                         
  -4   8   2         65.84         63.04         3.96 o                         
  -3   8   2         12.84          1.62         1.87 o                         
  -2   8   2       1290.36       1369.12        11.43 o                         
  -1   8   2      11474.65      11022.62       140.01 o                         
   0   8   2       4196.93       4095.95        14.17 o                         
   1   8   2        556.96        608.44         4.01 o                         
   2   8   2       4401.73       4325.65        16.60 o                         
   3   8   2        374.01        361.19         6.58 o                         
   4   8   2        239.78        243.46         3.82 o                         
   5   8   2         11.33         20.85         1.73 o                         
   6   8   2        954.92        943.06        10.11 o                         
   7   8   2        171.85        157.76         4.57 o                         
   8   8   2         19.56         17.08         2.77 o                         
   9   8   2          0.03          1.68         3.32 o                         
  -9   9   2         24.06         34.16         3.36 o                         
  -8   9   2         19.04         14.72         2.87 o                         
  -7   9   2          2.57          3.59         1.71 o                         
  -6   9   2        106.57        113.66         5.08 o                         
  -5   9   2         32.69         40.18         2.88 o                         
  -4   9   2          0.30          0.36         2.16 o                         
  -3   9   2       1763.44       1970.66        13.22 o                         
  -2   9   2         53.96         55.96         2.28 o                         
  -1   9   2       1408.83       1273.49        12.49 o                         
   0   9   2       1725.15       1759.09         7.43 o                         
   1   9   2       3208.40       3026.11        17.84 o                         
   2   9   2       2021.35       1896.30        10.73 o                         
   3   9   2        336.13        359.22         3.89 o                         
   4   9   2       3066.73       2992.03        22.62 o                         
   5   9   2        300.18        274.18         4.17 o                         
   6   9   2         28.48         31.61         2.53 o                         
   7   9   2          9.64         12.29         1.79 o                         
   8   9   2          3.85          3.36         2.00 o                         
   9   9   2          4.95          8.02         3.97 o                         
  -9  10   2          0.50          2.34         2.30 o                         
  -8  10   2         41.77         36.63         3.80 o                         
  -7  10   2          2.62          2.94         1.57 o                         
  -6  10   2       1061.18       1065.08        13.04 o                         
  -5  10   2        342.72        357.18         7.73 o                         
  -4  10   2       1144.50       1193.78        17.79 o                         
  -3  10   2       1103.05       1127.50        14.98 o                         
  -2  10   2         53.17         73.67         2.73 o                         
  -1  10   2       1962.81       2199.44        11.68 o                         
   0  10   2      11456.91      11080.65        64.22 o                         
   1  10   2        806.40        776.98         5.43 o                         
   2  10   2       1011.43       1063.20         7.23 o                         
   3  10   2        248.20        268.36         4.36 o                         
   4  10   2        121.75        110.39         3.72 o                         
   5  10   2        172.52        167.78         3.62 o                         
   6  10   2        294.62        280.22         5.82 o                         
   7  10   2         61.84         59.96         3.22 o                         
   8  10   2         10.39         12.45         2.27 o                         
   9  10   2          9.84         15.47         3.79 o                         
  -9  11   2         48.36         42.47         3.80 o                         
  -8  11   2        303.50        278.29         8.91 o                         
  -7  11   2        226.86        201.44         5.82 o                         
  -6  11   2        205.93        198.54         5.56 o                         
  -5  11   2        304.11        304.68         7.33 o                         
  -4  11   2         80.37         80.48         8.28 o                         
  -3  11   2        145.95        127.49         3.68 o                         
  -2  11   2       3316.09       3669.85        27.98 o                         
  -1  11   2       2203.19       2502.79        12.92 o                         
   0  11   2       1876.97       1998.22        16.23 o                         
   1  11   2         33.89         56.68         1.69 o                         
   2  11   2        147.40        179.29         3.15 o                         
   3  11   2          3.08          2.70         2.11 o                         
   4  11   2          1.82          6.39         0.92 o                         
   5  11   2        606.45        581.45         6.75 o                         
   6  11   2        526.48        506.71         7.84 o                         
   7  11   2        253.21        258.00         6.07 o                         
   8  11   2        108.33        107.05         4.88 o                         
   9  11   2         13.38         10.54         3.88 o                         
  -9  12   2         13.39         11.90         7.00 o                         
  -8  12   2         15.97         16.09         3.01 o                         
  -7  12   2         44.65         36.56         2.83 o                         
  -6  12   2        544.07        513.96         8.61 o                         
  -5  12   2        397.61        395.34        10.41 o                         
  -4  12   2         17.26         21.25         3.06 o                         
  -3  12   2       3171.23       3147.56        43.19 o                         
  -2  12   2         31.86         56.01         2.60 o                         
  -1  12   2        449.08        466.00         6.77 o                         
   0  12   2        784.22        923.79         5.78 o                         
   1  12   2         10.25         17.85         0.70 o                         
   2  12   2          2.10          0.00         0.91 o                         
   3  12   2        685.18        663.51         6.22 o                         
   4  12   2         15.55          7.64         1.38 o                         
   5  12   2        197.43        202.29         4.18 o                         
   6  12   2         90.42        100.99         3.81 o                         
   7  12   2         59.77         48.75         3.08 o                         
   8  12   2         23.93         22.11         2.94 o                         
   9  12   2          0.00          8.67         3.58 o                         
  -9  13   2          0.70          7.03         3.23 o                         
  -8  13   2         69.50         68.19         4.66 o                         
  -7  13   2         41.18         37.95         3.14 o                         
  -6  13   2        243.49        247.85         6.13 o                         
  -5  13   2        808.30        785.62        11.58 o                         
  -4  13   2          0.38          2.02         3.21 o                         
  -3  13   2        395.04        399.36         9.54 o                         
  -2  13   2        603.62        595.21         8.29 o                         
  -1  13   2        377.78        450.29         5.94 o                         
   0  13   2        260.21        319.87         3.49 o                         
   1  13   2         63.83         71.65         1.60 o                         
   2  13   2        239.08        283.38         4.25 o                         
   3  13   2        166.41        148.03         3.91 o                         
   4  13   2          2.22          1.78         1.40 o                         
   5  13   2        397.31        402.70         6.26 o                         
   6  13   2         11.81          9.13         2.03 o                         
   7  13   2        296.29        301.30         6.75 o                         
   8  13   2          5.61         10.37         2.04 o                         
   9  13   2         46.08         44.00         4.44 o                         
  -9  14   2         49.62         54.66         5.06 o                         
  -8  14   2          8.85          8.21         3.70 o                         
  -7  14   2         34.59         38.99         2.94 o                         
  -6  14   2        206.05        202.71         5.58 o                         
  -5  14   2          8.23          6.94         1.70 o                         
  -4  14   2       1193.23       1165.29        11.79 o                         
  -3  14   2        946.58        904.93         9.48 o                         
  -2  14   2         46.51         40.79         1.36 o                         
  -1  14   2       2653.26       2591.39        31.40 o                         
   0  14   2        227.77        212.03         3.58 o                         
   1  14   2       1780.46       1897.06        11.84 o                         
   2  14   2        135.04        190.87         3.52 o                         
   3  14   2        610.96        586.88         7.52 o                         
   4  14   2        267.80        272.39         5.69 o                         
   5  14   2        488.48        477.04         8.19 o                         
   6  14   2          2.06          8.70         1.92 o                         
   7  14   2        314.99        323.12         7.06 o                         
   8  14   2        128.17        137.60         5.09 o                         
   9  14   2         39.80         47.90         6.18 o                         
  -9  15   2          6.24          8.20         5.03 o                         
  -8  15   2         34.63         38.73         6.34 o                         
  -7  15   2          0.01          1.53         1.94 o                         
  -6  15   2          3.17          2.60         1.53 o                         
  -5  15   2          1.81          5.41         1.83 o                         
  -4  15   2        325.67        335.93         5.82 o                         
  -3  15   2        509.54        529.95         7.13 o                         
  -2  15   2       1161.15       1174.07        11.98 o                         
  -1  15   2         16.83         21.86         1.78 o                         
   0  15   2        770.48        870.81         9.24 o                         
   1  15   2        487.66        455.85         4.28 o                         
   2  15   2       3506.71       3390.33        20.89 o                         
   3  15   2        215.84        237.53         5.08 o                         
   4  15   2        964.60        949.73        10.59 o                         
   5  15   2        689.67        723.39        10.13 o                         
   6  15   2        279.23        287.21         6.35 o                         
   7  15   2          6.35          5.64         1.99 o                         
   8  15   2        326.11        330.26         8.77 o                         
   9  15   2        138.75        139.37        12.48 o                         
  -9  16   2          1.18          1.38         2.90 o                         
  -8  16   2         26.65         35.37         4.03 o                         
  -7  16   2          4.58          8.29         3.17 o                         
  -6  16   2          0.34          2.78         2.21 o                         
  -5  16   2         79.88         78.45         3.92 o                         
  -4  16   2        107.62        105.02         4.28 o                         
  -3  16   2        563.76        545.58         6.04 o                         
  -2  16   2        153.54        138.74         3.75 o                         
  -1  16   2          0.30          3.64         1.17 o                         
   0  16   2       3488.56       3459.29        24.19 o                         
   1  16   2        385.33        410.51         4.49 o                         
   2  16   2       2301.39       2435.19        16.23 o                         
   3  16   2       3363.93       3306.73        38.74 o                         
   4  16   2        894.71        910.92        15.30 o                         
   5  16   2        334.35        326.86         6.97 o                         
   6  16   2        933.92        894.96        11.07 o                         
   7  16   2         58.63         59.17         3.83 o                         
   8  16   2         77.35         72.27         4.65 o                         
   9  16   2         17.65         24.66         7.05 o                         
  -9  17   2         32.21         39.95         4.72 o                         
  -8  17   2         46.40         48.55         4.67 o                         
  -7  17   2          7.51          7.85         5.51 o                         
  -6  17   2        278.31        282.39         8.34 o                         
  -5  17   2        105.76        104.73         6.54 o                         
  -4  17   2          3.21          1.91         1.80 o                         
  -3  17   2        206.39        201.94         3.40 o                         
  -2  17   2        136.81        115.37         3.54 o                         
  -1  17   2         24.05         23.04         1.81 o                         
   0  17   2         76.53        102.33        11.84 o                         
   1  17   2        476.68        454.85         4.47 o                         
   2  17   2       1206.64       1207.38        10.52 o                         
   3  17   2          5.05         10.81         3.66 o                         
   4  17   2       2107.67       2139.28        29.94 o                         
   5  17   2        206.74        200.23         5.07 o                         
   6  17   2        326.93        320.43         6.82 o                         
   7  17   2          1.82          0.00         2.12 o                         
   8  17   2          4.59          5.70         2.22 o                         
   9  17   2         32.30         33.90         5.63 o                         
  -8  18   2         60.10         56.68         5.14 o                         
  -7  18   2         47.73         47.80         5.54 o                         
  -6  18   2         44.52         45.29         5.53 o                         
  -5  18   2         13.86         18.76         4.16 o                         
  -4  18   2        677.23        667.45         9.88 o                         
  -3  18   2          8.20         15.66         2.17 o                         
  -2  18   2        467.04        449.92         6.91 o                         
  -1  18   2        144.97        156.58         4.11 o                         
   0  18   2          0.13         14.09         2.95 o                         
   1  18   2         42.62         42.89         1.66 o                         
   2  18   2        487.70        505.27         6.24 o                         
   3  18   2         87.97         96.57         3.07 o                         
   4  18   2        383.11        403.11         6.93 o                         
   5  18   2        226.68        218.33         6.33 o                         
   6  18   2         70.37         69.51         4.24 o                         
   7  18   2         73.69         72.82         4.34 o                         
   8  18   2         19.48         14.61         2.65 o                         
  -8  19   2          4.90          7.95         3.15 o                         
  -7  19   2         51.30         44.02         5.65 o                         
  -6  19   2         10.38         15.08         4.06 o                         
  -5  19   2        303.12        306.21        11.10 o                         
  -4  19   2          0.05          1.47         1.78 o                         
  -3  19   2        208.71        217.64         5.02 o                         
  -2  19   2        394.66        390.12         6.58 o                         
  -1  19   2        160.51        161.61         4.31 o                         
   0  19   2       2071.06       2052.13        16.96 o                         
   1  19   2          1.03          1.51         0.78 o                         
   2  19   2        628.44        614.29         6.90 o                         
   3  19   2        247.05        254.31         6.04 o                         
   4  19   2        122.58        104.14         4.86 o                         
   5  19   2          8.29         13.20         2.70 o                         
   6  19   2         87.27         73.78         4.30 o                         
   7  19   2          6.38          6.92         3.38 o                         
   8  19   2          7.15          8.13         2.78 o                         
  -8  20   2         20.50         13.27         3.13 o                         
  -7  20   2         16.04         20.63         4.45 o                         
  -6  20   2         17.80         11.77         3.90 o                         
  -5  20   2          3.15         11.02        16.82 o                         
  -4  20   2        192.50        181.96         8.34 o                         
  -3  20   2        376.54        354.74         8.09 o                         
  -2  20   2         19.68         20.99         2.04 o                         
  -1  20   2         28.00         40.18         2.52 o                         
   0  20   2         35.42         87.31         6.06 o                         
   1  20   2         66.89         64.75         2.73 o                         
   2  20   2         41.73         38.90         2.20 o                         
   3  20   2          4.21          6.80         1.40 o                         
   4  20   2        186.08        181.21         5.49 o                         
   5  20   2         45.21         39.34         2.86 o                         
   6  20   2         39.50         38.93         3.49 o                         
   7  20   2         34.56         35.41         3.49 o                         
   8  20   2          0.69          5.12         2.42 o                         
  -8  21   2         54.55         62.43         8.75 o                         
  -7  21   2        189.73        175.57        10.01 o                         
  -6  21   2        108.92        106.37         7.71 o                         
  -5  21   2        795.12        769.60        18.16 o                         
  -4  21   2         32.71         35.62         4.71 o                         
  -3  21   2        170.95        165.73         4.62 o                         
  -2  21   2        394.78        377.29         6.78 o                         
  -1  21   2          0.59          2.08         1.44 o                         
   0  21   2        786.66        733.70         7.35 o                         
   1  21   2         99.68         85.86         2.29 o                         
   2  21   2         32.30         38.07         2.52 o                         
   3  21   2          0.91          0.78         2.00 o                         
   4  21   2         59.65         53.82         3.07 o                         
   5  21   2         23.47         27.08         3.62 o                         
   6  21   2         59.75         55.67         3.52 o                         
   7  21   2         30.25         34.24         3.14 o                         
   8  21   2          0.70          2.08         2.12 o                         
  -8  22   2          0.15          1.50         2.64 o                         
  -7  22   2          0.35          1.25         2.79 o                         
  -6  22   2          0.00          2.66         3.14 o                         
  -5  22   2         66.21         63.05         6.42 o                         
  -4  22   2         49.75         51.66         5.55 o                         
  -3  22   2        567.91        509.11         8.00 o                         
  -2  22   2         37.31         28.45         2.33 o                         
  -1  22   2        308.50        304.54         6.29 o                         
   0  22   2        201.18        198.42         5.09 o                         
   1  22   2         51.05         70.33         2.69 o                         
   2  22   2       1343.05       1309.76        11.43 o                         
   3  22   2        674.55        629.51         7.83 o                         
   4  22   2         40.08         39.90         2.91 o                         
   5  22   2         36.50         31.03         2.62 o                         
   6  22   2          7.86          9.82         2.13 o                         
   7  22   2         63.90         62.75         4.79 o                         
   8  22   2         11.57          7.44         2.81 o                         
  -7  23   2         40.75         40.27         4.63 o                         
  -6  23   2          7.02          7.23         3.45 o                         
  -5  23   2        142.64        154.52         9.63 o                         
  -4  23   2         11.12         10.66         3.87 o                         
  -3  23   2        200.25        172.01         6.25 o                         
  -2  23   2         50.79         54.10         3.01 o                         
  -1  23   2         17.16         16.16         1.78 o                         
   0  23   2         61.09         75.05         2.92 o                         
   1  23   2        567.81        554.53         9.05 o                         
   2  23   2        350.74        364.36         8.87 o                         
   3  23   2          0.95          7.83         2.45 o                         
   4  23   2        196.95        199.20         5.66 o                         
   5  23   2          4.90          4.98         1.91 o                         
   6  23   2          1.21          1.17         2.17 o                         
   7  23   2         67.35         65.70         4.12 o                         
  -7  24   2         36.46         36.96         4.45 o                         
  -6  24   2         30.81         31.48         5.39 o                         
  -5  24   2        111.57        110.42         8.24 o                         
  -4  24   2        211.39        216.46         9.91 o                         
  -3  24   2         24.88         35.19         4.29 o                         
  -2  24   2         96.21         95.05         3.94 o                         
  -1  24   2         28.15         16.97         1.76 o                         
   0  24   2         48.17         34.05         2.23 o                         
   1  24   2          4.50         18.06         2.38 o                         
   2  24   2          3.38          7.03         3.24 o                         
   3  24   2        411.71        429.01         6.73 o                         
   4  24   2        472.82        442.11         8.33 o                         
   5  24   2          9.99         10.68         2.07 o                         
   6  24   2         47.18         44.00         3.44 o                         
   7  24   2         14.65         24.15         3.03 o                         
  -7  25   2          0.13          0.06         4.48 o                         
  -6  25   2         72.64         77.74         7.08 o                         
  -5  25   2        312.73        312.35        12.75 o                         
  -4  25   2         43.27         40.87        10.54 o                         
  -3  25   2        556.99        534.56        15.17 o                         
  -2  25   2        535.13        544.30        11.11 o                         
  -1  25   2        497.20        417.92         8.38 o                         
   0  25   2        246.82        235.32         4.74 o                         
   1  25   2         56.75         41.06         2.93 o                         
   2  25   2         70.48         82.75         3.91 o                         
   3  25   2        249.48        238.00         6.14 o                         
   4  25   2          1.89          2.62         1.77 o                         
   5  25   2        265.91        260.16         6.97 o                         
   6  25   2         89.44         90.58         4.61 o                         
   7  25   2         39.37         42.62         3.66 o                         
  -7  26   2          0.01          1.52         3.12 o                         
  -6  26   2         10.90         14.08         3.39 o                         
  -5  26   2          8.54          8.15         3.76 o                         
  -4  26   2        310.33        305.98        12.22 o                         
  -3  26   2        456.41        424.89        13.72 o                         
  -2  26   2         21.94         22.35         3.18 o                         
  -1  26   2        414.94        361.23         7.61 o                         
   0  26   2         32.09         26.95         2.37 o                         
   1  26   2         91.84         85.46         4.28 o                         
   2  26   2         32.00         32.00         2.92 o                         
   3  26   2        269.34        271.75         7.26 o                         
   4  26   2         23.85         22.16         3.12 o                         
   5  26   2         40.61         41.53         3.94 o                         
   6  26   2         17.68         15.86         2.76 o                         
   7  26   2         52.60         51.36         3.83 o                         
  -6  27   2          5.81         10.77         3.14 o                         
  -5  27   2          0.66          0.00         3.55 o                         
  -4  27   2          1.03          2.46         4.21 o                         
  -3  27   2         37.00         38.19         5.17 o                         
  -2  27   2          6.18         14.23         2.51 o                         
  -1  27   2         99.07         96.93         5.25 o                         
   0  27   2         20.89         19.13         2.38 o                         
   1  27   2        871.97        840.40        15.06 o                         
   2  27   2        295.87        310.13         7.72 o                         
   3  27   2        227.33        231.13         8.49 o                         
   4  27   2        217.23        193.87         6.89 o                         
   5  27   2          3.68          0.14         2.61 o                         
   6  27   2         19.94         22.46         3.36 o                         
  -6  28   2         48.37         54.81         9.12 o                         
  -5  28   2          5.36          6.77         3.45 o                         
  -4  28   2         29.95         39.36         5.86 o                         
  -3  28   2         12.07         13.20         3.94 o                         
  -2  28   2        105.03        103.80         4.57 o                         
  -1  28   2         10.39         15.89         6.43 o                         
   0  28   2        205.23        195.80         6.04 o                         
   1  28   2          0.18         25.63         3.27 o                         
   2  28   2        321.60        313.88         7.97 o                         
   3  28   2        303.88        284.18        10.08 o                         
   4  28   2         23.95         30.27         3.93 o                         
   5  28   2         92.15         90.32         5.31 o                         
   6  28   2         53.13         50.20         4.31 o                         
  -6  29   2          4.48          5.12         4.84 o                         
  -5  29   2          1.63          0.28         3.69 o                         
  -4  29   2         45.79         43.08         5.84 o                         
  -3  29   2          1.41          2.89         2.93 o                         
  -2  29   2          2.13          1.16         1.90 o                         
  -1  29   2         86.04         92.78         4.65 o                         
   0  29   2         14.18         23.79         3.01 o                         
   1  29   2        129.29        128.49         5.23 o                         
   2  29   2          2.49         12.39         2.63 o                         
   3  29   2         39.12         47.77         6.78 o                         
   4  29   2          1.03          0.69         2.86 o                         
   5  29   2          0.57          1.46         2.57 o                         
   6  29   2         15.16         20.30         3.45 o                         
  -5  30   2          9.85         14.66         4.61 o                         
  -4  30   2         33.36         32.72         4.26 o                         
  -3  30   2        107.18        106.96         6.15 o                         
  -2  30   2         43.63         46.42         4.25 o                         
  -1  30   2        169.53        160.36         5.98 o                         
   0  30   2        542.04        547.86        12.45 o                         
   1  30   2         71.95         94.63         4.81 o                         
   2  30   2        223.86        205.89         6.77 o                         
   3  30   2        327.41        334.69        13.56 o                         
   4  30   2         22.11         29.32         4.13 o                         
   5  30   2         60.47         56.18         5.30 o                         
  -5  31   2         64.71         61.41         5.49 o                         
  -4  31   2          0.23          4.74         2.91 o                         
  -3  31   2        132.71        136.82         9.05 o                         
  -2  31   2        111.66        119.25         8.16 o                         
  -1  31   2        101.50        113.81         6.16 o                         
   0  31   2          9.85         26.62         3.88 o                         
   1  31   2        437.18        427.56        14.11 o                         
   2  31   2        171.47        182.83         9.76 o                         
   3  31   2          0.06          3.54         3.16 o                         
   4  31   2        169.56        174.25         8.36 o                         
   5  31   2        109.70        111.68         7.05 o                         
  -5  32   2         85.26         88.65        10.69 o                         
  -4  32   2        274.15        260.77         9.82 o                         
  -3  32   2        104.49        105.58         8.30 o                         
  -2  32   2        178.41        182.32         8.12 o                         
  -1  32   2        432.65        465.53        11.84 o                         
   0  32   2         34.47         40.43         4.22 o                         
   1  32   2         26.80         41.56         4.47 o                         
   2  32   2        103.58        104.66         6.12 o                         
   3  32   2         16.79         12.59         2.98 o                         
   4  32   2          2.81          4.72         3.04 o                         
   5  32   2          3.82          1.39         3.26 o                         
  -4  33   2          9.49         23.71         5.39 o                         
  -3  33   2        105.94        115.70        12.10 o                         
  -2  33   2        254.48        258.41         9.74 o                         
  -1  33   2          2.61         20.13         3.74 o                         
   0  33   2        195.60        205.55         8.29 o                         
   1  33   2         63.43         65.35         4.11 o                         
   2  33   2         33.17         31.04         4.98 o                         
   3  33   2          0.27          5.87         3.16 o                         
   4  33   2         59.28         53.22         5.33 o                         
  -4  34   2          3.30          0.81         7.18 o                         
  -3  34   2         65.48         69.14         5.73 o                         
  -2  34   2          2.69          7.54         4.75 o                         
  -1  34   2          7.85         15.46         3.13 o                         
   0  34   2         58.25         65.12         5.00 o                         
   1  34   2         71.15         74.67         5.34 o                         
   2  34   2         40.42         40.58         5.60 o                         
   3  34   2        204.43        189.60        11.98 o                         
   4  34   2          1.35          1.66         2.98 o                         
  -3  35   2         91.88        102.00         6.60 o                         
  -2  35   2          5.21          1.34         3.26 o                         
  -1  35   2          3.61         10.47         3.24 o                         
   0  35   2         25.69         29.13         3.45 o                         
   1  35   2          1.00          7.71         3.43 o                         
   2  35   2         47.62         44.79         6.03 o                         
   3  35   2         16.26         13.90         4.49 o                         
  -2  36   2         10.57          9.71         4.60 o                         
  -1  36   2        163.29        157.65        10.60 o                         
   0  36   2         69.64         60.57         4.35 o                         
   1  36   2          6.31          8.50         5.02 o                         
   2  36   2         84.38         85.56         7.90 o                         
   0  37   2          0.02          1.53         2.34 o                         
 -10   1   3         17.62         16.22         4.19 o                         
  -9   1   3          0.25          0.00         2.91 o                         
  -8   1   3        106.22        103.20         6.13 o                         
  -7   1   3          7.13          8.31         2.98 o                         
  -6   1   3        340.60        356.46         9.53 o                         
  -5   1   3         67.28         48.05         3.41 o                         
  -4   1   3       1036.37       1062.47        17.90 o                         
  -3   1   3        571.31        449.56         6.81 o                         
  -2   1   3        620.70        607.40         7.05 o                         
  -1   1   3       3423.26       3161.53        17.71 o                         
   0   1   3      15725.13      14841.52        77.86 o                         
   1   1   3       3879.65       3655.75         9.53 o                         
   2   1   3        144.20        106.33         1.24 o                         
   3   1   3        519.04        536.36         2.47 o                         
   4   1   3        203.99        172.12         1.90 o                         
   5   1   3         81.33         80.49         1.69 o                         
   6   1   3        178.84        177.02         3.04 o                         
   7   1   3         30.40         27.33         4.12 o                         
   8   1   3         58.77         57.21         7.22 o                         
   9   1   3         45.68         49.04         6.12 o                         
  10   1   3         32.19         46.12         6.57 o                         
 -10   2   3          9.24          9.58         3.84 o                         
  -9   2   3          0.93          0.00         2.84 o                         
  -8   2   3         13.45          9.25         4.34 o                         
  -7   2   3         14.85         16.72         3.03 o                         
  -6   2   3          3.10          6.68         4.51 o                         
  -5   2   3         29.21         34.39         2.64 o                         
  -4   2   3         54.69         64.38        10.07 o                         
  -3   2   3        354.18        318.12         5.77 o                         
  -2   2   3       1415.33       1335.47        10.51 o                         
  -1   2   3        556.04        579.98         5.97 o                         
   0   2   3       1960.48       1996.15        13.78 o                         
   1   2   3         72.38         62.62         1.13 o                         
   2   2   3       1522.93       1644.02         5.73 o                         
   3   2   3        547.98        520.31         3.37 o                         
   4   2   3         79.04         91.87         1.55 o                         
   5   2   3          7.03         12.07         0.86 o                         
   6   2   3        275.06        287.98         5.04 o                         
   7   2   3          4.14          6.51         2.16 o                         
   8   2   3         99.73         92.23         7.14 o                         
   9   2   3         29.08         30.98         4.86 o                         
  10   2   3          0.22          0.68         3.00 o                         
 -10   3   3         54.97         47.13        12.31 o                         
  -9   3   3          4.35          4.54         3.51 o                         
  -8   3   3         94.70         99.04         5.94 o                         
  -7   3   3        152.15        154.62         6.91 o                         
  -6   3   3        102.41         92.70         4.28 o                         
  -5   3   3        297.12        265.67         6.44 o                         
  -4   3   3         35.60         52.60         2.85 o                         
  -3   3   3        386.96        347.21         6.06 o                         
  -2   3   3        687.04        612.90         6.87 o                         
  -1   3   3         87.34        104.48         2.85 o                         
   0   3   3        171.91        159.05         2.74 o                         
   1   3   3        159.82        132.05         1.39 o                         
   2   3   3          3.64          2.18         0.60 o                         
   3   3   3       1008.01        997.01         5.33 o                         
   4   3   3       1422.29       1470.44         6.72 o                         
   5   3   3        138.31        145.35         3.68 o                         
   6   3   3       1742.29       1766.18        12.32 o                         
   7   3   3        292.30        288.05         7.98 o                         
   8   3   3         25.52         21.24         4.17 o                         
   9   3   3         78.66         79.08         7.16 o                         
 -10   4   3          0.40          3.74         3.54 o                         
  -9   4   3         77.25         85.74         6.42 o                         
  -8   4   3        106.70        114.66         6.53 o                         
  -7   4   3         46.39         43.38         3.48 o                         
  -6   4   3        218.12        212.67         6.40 o                         
  -5   4   3       1081.31       1055.66        12.77 o                         
  -4   4   3        130.76        114.47         3.99 o                         
  -3   4   3         54.57         59.48         2.63 o                         
  -2   4   3        349.00        367.08         5.43 o                         
  -1   4   3        104.59        114.57         2.78 o                         
   0   4   3          0.39          3.40         1.99 o                         
   1   4   3          0.34          1.66         0.45 o                         
   2   4   3        176.56        138.20         2.34 o                         
   3   4   3        286.72        339.91         3.48 o                         
   4   4   3       1298.88       1411.17         8.93 o                         
   5   4   3       5602.59       5831.89        16.28 o                         
   6   4   3         42.50         37.98         2.66 o                         
   7   4   3        882.01        878.74        14.80 o                         
   8   4   3         71.60         79.19         6.61 o                         
   9   4   3          5.61          5.93         3.49 o                         
  -9   5   3          3.30          9.12         3.35 o                         
  -8   5   3         19.52         27.86         4.12 o                         
  -7   5   3        230.56        210.73         8.41 o                         
  -6   5   3         20.31         14.00         2.96 o                         
  -5   5   3         17.55         25.48         2.60 o                         
  -4   5   3         27.84         37.29         2.49 o                         
  -3   5   3        683.94        636.03         8.39 o                         
  -2   5   3         71.03         74.60         2.74 o                         
  -1   5   3        549.56        497.61         5.99 o                         
   0   5   3      14271.19      13384.57        50.87 o                         
   1   5   3         93.97        105.30         1.20 o                         
   2   5   3       6813.71       6878.29        28.27 o                         
   3   5   3       2069.24       2180.03        12.69 o                         
   4   5   3       1652.93       1858.51        10.76 o                         
   5   5   3       1061.65       1103.23         5.82 o                         
   6   5   3          7.59         11.79         1.51 o                         
   7   5   3         31.40         32.50         2.72 o                         
   8   5   3         18.61         18.25         4.30 o                         
   9   5   3          2.70          3.18         3.31 o                         
  -9   6   3         15.33         12.81         3.04 o                         
  -8   6   3        315.30        334.73         9.24 o                         
  -7   6   3          5.60          7.42         2.21 o                         
  -6   6   3        951.60        913.13        18.56 o                         
  -5   6   3        624.54        622.36        10.00 o                         
  -4   6   3        500.74        476.08         8.14 o                         
  -3   6   3        991.77       1013.00        13.36 o                         
  -2   6   3       1746.46       1527.48        13.39 o                         
  -1   6   3      14126.45      13463.76        65.22 o                         
   0   6   3       1191.91       1080.40         5.88 o                         
   1   6   3       7434.43       7205.16        43.30 o                         
   2   6   3       2582.06       2798.45         9.10 o                         
   3   6   3       4172.41       4250.55        17.72 o                         
   4   6   3         37.55         48.79         1.44 o                         
   5   6   3        261.27        278.35         4.74 o                         
   6   6   3         84.06         72.62         2.87 o                         
   7   6   3        160.73        169.89         5.29 o                         
   8   6   3          0.45          4.34         3.03 o                         
   9   6   3         39.46         43.12         5.70 o                         
  -9   7   3         12.93          5.94         5.24 o                         
  -8   7   3         66.07         60.44         4.10 o                         
  -7   7   3        525.92        523.71        11.00 o                         
  -6   7   3        256.48        251.21         8.11 o                         
  -5   7   3        884.16        923.97        12.33 o                         
  -4   7   3         26.77         28.53         4.50 o                         
  -3   7   3        434.59        482.39         7.00 o                         
  -2   7   3          4.00          6.25         2.35 o                         
  -1   7   3         42.03         43.99         2.57 o                         
   0   7   3       1933.90       1959.35         9.68 o                         
   1   7   3         90.72         74.25         1.18 o                         
   2   7   3       1720.36       1961.90        13.57 o                         
   3   7   3        203.65        312.13         2.79 o                         
   4   7   3        535.93        537.19         4.35 o                         
   5   7   3         16.64         18.03         1.78 o                         
   6   7   3         85.45         75.48         3.01 o                         
   7   7   3         86.04         81.08         3.87 o                         
   8   7   3          1.42          0.00         2.96 o                         
   9   7   3          3.26          6.10         5.34 o                         
  -9   8   3          3.83          4.04         2.42 o                         
  -8   8   3        490.21        454.15         9.36 o                         
  -7   8   3         62.65         64.81         4.31 o                         
  -6   8   3       1519.32       1477.54        27.58 o                         
  -5   8   3        196.00        188.63         5.92 o                         
  -4   8   3       4433.23       4566.37        25.56 o                         
  -3   8   3         13.70          9.59         1.82 o                         
  -2   8   3       1699.14       1722.67        16.40 o                         
  -1   8   3          8.36          3.77         0.90 o                         
   0   8   3       2564.42       2614.06        10.42 o                         
   1   8   3        759.86        725.51         5.99 o                         
   2   8   3         10.01          8.01         0.61 o                         
   3   8   3        306.69        348.26         3.12 o                         
   4   8   3          2.64          1.13         0.46 o                         
   5   8   3       1130.68       1060.28        14.32 o                         
   6   8   3         39.28         36.93         2.29 o                         
   7   8   3        114.17        111.28         3.93 o                         
   8   8   3          5.93          5.53         1.97 o                         
   9   8   3         30.71         31.88         5.62 o                         
  -9   9   3          1.29          1.07         3.05 o                         
  -8   9   3         40.88         45.21         4.01 o                         
  -7   9   3         27.69         31.16         3.30 o                         
  -6   9   3         14.79         11.97         2.46 o                         
  -5   9   3          2.02          4.38         1.78 o                         
  -4   9   3        172.27        171.73         7.43 o                         
  -3   9   3        244.04        238.08         5.16 o                         
  -2   9   3       1018.61       1060.42        13.68 o                         
  -1   9   3        345.34        300.06         5.17 o                         
   0   9   3       1725.10       1692.03         8.71 o                         
   1   9   3         91.63         97.85         2.10 o                         
   2   9   3        147.41        138.33         2.36 o                         
   3   9   3        109.23        121.30         1.24 o                         
   4   9   3         12.68         11.73         0.92 o                         
   5   9   3         33.96         38.63         2.43 o                         
   6   9   3         67.51         56.18         2.85 o                         
   7   9   3         27.86         30.94         3.51 o                         
   8   9   3         17.97         17.21         2.95 o                         
   9   9   3         18.55         12.40         3.61 o                         
  -9  10   3         77.49         83.10         5.51 o                         
  -8  10   3         78.19         78.52         4.24 o                         
  -7  10   3          0.80          7.36         2.86 o                         
  -6  10   3        495.47        492.39        10.11 o                         
  -5  10   3        426.22        428.36         8.90 o                         
  -4  10   3         54.20         59.34         4.28 o                         
  -3  10   3        362.12        361.70         6.46 o                         
  -2  10   3         41.23         69.42         2.81 o                         
  -1  10   3       1295.12       1348.36        18.37 o                         
   0  10   3          1.66          1.39         2.01 o                         
   1  10   3        752.97        821.71         5.81 o                         
   2  10   3       1324.33       1234.63        11.52 o                         
   3  10   3         80.32        146.36         2.43 o                         
   4  10   3        127.21        121.06         1.70 o                         
   5  10   3         47.59         46.92         2.61 o                         
   6  10   3          0.07          2.78         1.63 o                         
   7  10   3         54.51         52.90         2.97 o                         
   8  10   3         54.67         52.60         4.32 o                         
   9  10   3          5.87          3.30         3.35 o                         
  -9  11   3         14.06         17.76         5.56 o                         
  -8  11   3         37.14         46.00         3.44 o                         
  -7  11   3        495.95        456.47         8.93 o                         
  -6  11   3        115.30        107.15         4.99 o                         
  -5  11   3        743.07        730.96        16.62 o                         
  -4  11   3         33.77         36.41         5.80 o                         
  -3  11   3        350.33        375.24         6.74 o                         
  -2  11   3        107.04        100.12         3.41 o                         
  -1  11   3         15.50         27.29         1.70 o                         
   0  11   3        468.58        534.22         5.39 o                         
   1  11   3        581.49        496.12         5.05 o                         
   2  11   3          2.52          3.88         0.79 o                         
   3  11   3       3192.94       3178.06        14.89 o                         
   4  11   3        960.40        914.24         6.76 o                         
   5  11   3        787.44        788.24         7.42 o                         
   6  11   3        553.80        520.88         7.96 o                         
   7  11   3         12.51          9.98         1.99 o                         
   8  11   3          2.09          2.20         2.91 o                         
   9  11   3          6.21          8.49         8.44 o                         
  -9  12   3          9.01          7.23         3.39 o                         
  -8  12   3         53.11         46.92         4.21 o                         
  -7  12   3         17.46         19.66         2.53 o                         
  -6  12   3         15.71         19.31         2.85 o                         
  -5  12   3        306.91        283.10         9.49 o                         
  -4  12   3       2060.70       1974.38        15.89 o                         
  -3  12   3          3.57          3.69         1.34 o                         
  -2  12   3       1397.40       1262.00        12.14 o                         
  -1  12   3        392.14        334.79         5.28 o                         
   0  12   3        691.09        682.04         5.59 o                         
   1  12   3       3155.42       2954.31        22.83 o                         
   2  12   3        181.46        159.51         2.69 o                         
   3  12   3        343.67        357.13         4.16 o                         
   4  12   3         86.63         88.73         1.92 o                         
   5  12   3        290.57        307.05         5.93 o                         
   6  12   3        134.38        132.89         4.33 o                         
   7  12   3        138.37        125.71         4.44 o                         
   8  12   3         54.09         56.25         3.87 o                         
   9  12   3          0.17          3.53         4.98 o                         
  -9  13   3          0.70          0.00         3.52 o                         
  -8  13   3         28.64         21.36         4.25 o                         
  -7  13   3         79.71         75.55         3.94 o                         
  -6  13   3        181.82        156.98         6.09 o                         
  -5  13   3        157.80        159.09         7.45 o                         
  -4  13   3        737.55        747.54        22.26 o                         
  -3  13   3        620.22        574.87         8.74 o                         
  -2  13   3         66.93         85.31         3.43 o                         
  -1  13   3       2476.18       2469.77        32.55 o                         
   0  13   3       3048.68       2881.05        13.78 o                         
   1  13   3        557.72        593.05         4.39 o                         
   2  13   3         82.39         70.30         2.02 o                         
   3  13   3        315.23        309.99         3.98 o                         
   4  13   3          0.52          2.07         1.13 o                         
   5  13   3        407.10        396.58         6.73 o                         
   6  13   3          0.83          0.91         1.55 o                         
   7  13   3          0.15          0.27         1.67 o                         
   8  13   3         37.50         37.91         3.54 o                         
   9  13   3          0.40          1.34         3.41 o                         
  -9  14   3        127.74        121.51         8.38 o                         
  -8  14   3         13.99         16.59         4.39 o                         
  -7  14   3         96.27         91.19         4.30 o                         
  -6  14   3        120.95        113.44         4.39 o                         
  -5  14   3        211.89        199.58         8.45 o                         
  -4  14   3        108.16        111.79         4.19 o                         
  -3  14   3       1040.65        966.04        11.49 o                         
  -2  14   3         95.05         95.30         2.58 o                         
  -1  14   3         15.52         23.79         1.68 o                         
   0  14   3         52.32         71.03         2.37 o                         
   1  14   3        196.79        192.47         2.62 o                         
   2  14   3         93.65         85.44         2.41 o                         
   3  14   3          4.83          4.42         0.91 o                         
   4  14   3         19.51         21.27         1.79 o                         
   5  14   3         75.05         80.10         3.34 o                         
   6  14   3         25.31         28.54         2.62 o                         
   7  14   3         12.26         16.29         2.30 o                         
   8  14   3        141.40        138.87         5.79 o                         
   9  14   3         14.79         11.34         4.38 o                         
  -9  15   3          1.60          2.11         2.92 o                         
  -8  15   3         62.39         62.08         6.09 o                         
  -7  15   3        133.39        127.46         6.12 o                         
  -6  15   3         11.71         10.57         1.98 o                         
  -5  15   3        232.97        243.29         9.39 o                         
  -4  15   3         45.97         43.99         6.32 o                         
  -3  15   3        648.93        656.47         9.78 o                         
  -2  15   3        568.97        566.77         8.16 o                         
  -1  15   3         75.85         74.85         1.78 o                         
   0  15   3         45.83         47.16         2.07 o                         
   1  15   3        869.47        832.48         6.02 o                         
   2  15   3        137.69        127.22         3.42 o                         
   3  15   3          2.16          1.87         0.86 o                         
   4  15   3        511.53        495.68         5.42 o                         
   5  15   3        253.67        233.10         5.10 o                         
   6  15   3        812.32        811.55        12.67 o                         
   7  15   3        406.02        367.64         7.63 o                         
   8  15   3        154.51        156.96         7.50 o                         
   9  15   3        111.93         96.69         8.07 o                         
  -9  16   3          3.45          1.28         2.85 o                         
  -8  16   3          3.13          5.51         3.96 o                         
  -7  16   3        101.89         97.74         5.54 o                         
  -6  16   3         39.51         39.58         3.63 o                         
  -5  16   3         65.76         68.25         5.00 o                         
  -4  16   3        603.74        605.46         9.63 o                         
  -3  16   3        169.62        166.94         5.27 o                         
  -2  16   3        251.42        276.57         3.51 o                         
  -1  16   3          1.31          5.06         1.71 o                         
   0  16   3        239.22        226.08         4.33 o                         
   1  16   3         12.79         15.00         1.96 o                         
   2  16   3        209.18        218.18         4.04 o                         
   3  16   3          9.37          9.45         1.27 o                         
   4  16   3         64.96         71.33         3.66 o                         
   5  16   3        648.46        617.15         8.10 o                         
   6  16   3        166.24        179.38         5.12 o                         
   7  16   3         62.38         55.91         3.48 o                         
   8  16   3         75.27         75.20         4.95 o                         
   9  16   3          2.77          2.46         8.78 o                         
  -8  17   3          3.12         10.23         5.50 o                         
  -7  17   3         28.70         34.37         3.67 o                         
  -6  17   3          3.41          7.84         2.72 o                         
  -5  17   3        557.52        565.40        14.71 o                         
  -4  17   3        171.98        159.25         7.45 o                         
  -3  17   3         91.31         87.98         2.62 o                         
  -2  17   3        276.06        291.31         5.72 o                         
  -1  17   3       1057.86       1088.97        10.73 o                         
   0  17   3       1004.82       1012.66         9.73 o                         
   1  17   3       1193.30       1168.51         8.67 o                         
   2  17   3       1502.62       1474.16        13.13 o                         
   3  17   3        499.88        504.61         5.59 o                         
   4  17   3       3275.62       3273.31        22.32 o                         
   5  17   3         86.13         85.88         3.49 o                         
   6  17   3        956.88        985.69        11.06 o                         
   7  17   3        132.65        141.22         5.25 o                         
   8  17   3         31.74         32.77         3.59 o                         
  -8  18   3         35.93         30.02         5.25 o                         
  -7  18   3         12.82          8.54         4.16 o                         
  -6  18   3        192.77        187.75         9.37 o                         
  -5  18   3         69.14         68.54         6.07 o                         
  -4  18   3        164.52        154.51         9.25 o                         
  -3  18   3         30.39         31.73         2.41 o                         
  -2  18   3        404.22        375.83         6.60 o                         
  -1  18   3        261.12        263.27         8.50 o                         
   0  18   3          0.05          3.92         2.46 o                         
   1  18   3         86.76         92.55         3.49 o                         
   2  18   3       1220.54       1251.84        13.95 o                         
   3  18   3          9.54         16.65         2.10 o                         
   4  18   3       1094.59       1130.43        12.78 o                         
   5  18   3        264.75        281.12         5.72 o                         
   6  18   3          8.41         16.26         2.81 o                         
   7  18   3        135.41        131.69         5.22 o                         
   8  18   3         72.53         78.38         4.96 o                         
  -8  19   3         23.46         27.98         5.19 o                         
  -7  19   3         81.09         67.01         4.92 o                         
  -6  19   3         16.78         12.45         3.71 o                         
  -5  19   3          0.68          5.15         3.95 o                         
  -4  19   3        465.41        429.79         8.84 o                         
  -3  19   3       1435.20       1319.43        12.76 o                         
  -2  19   3        166.87        166.18        10.45 o                         
  -1  19   3       1362.62       1298.64        12.47 o                         
   0  19   3        839.21        793.75        14.46 o                         
   1  19   3        885.46        919.95         8.56 o                         
   2  19   3       6615.40       6383.25        54.63 o                         
   3  19   3       1172.74       1196.13        10.07 o                         
   4  19   3       1167.91       1181.92        14.35 o                         
   5  19   3        504.11        498.40         8.75 o                         
   6  19   3          9.58         11.52         2.06 o                         
   7  19   3         13.30         13.29         2.48 o                         
   8  19   3          6.92          6.66         2.63 o                         
  -8  20   3          6.12          4.09         8.09 o                         
  -7  20   3         14.67          5.72         4.84 o                         
  -6  20   3          0.01          0.00         3.41 o                         
  -5  20   3        437.77        395.94        13.06 o                         
  -4  20   3       1084.86       1024.33        17.17 o                         
  -3  20   3        692.23        703.88         9.57 o                         
  -2  20   3       2472.51       2401.45        17.38 o                         
  -1  20   3          0.76          8.07         2.14 o                         
   0  20   3       3641.05       3526.09        24.58 o                         
   1  20   3        343.29        367.16         6.29 o                         
   2  20   3        666.69        739.94        10.43 o                         
   3  20   3          1.98          3.84         1.85 o                         
   4  20   3        195.29        209.98         5.75 o                         
   5  20   3         48.98         54.17         3.45 o                         
   6  20   3         14.94         14.81         2.32 o                         
   7  20   3          9.91         12.39         2.32 o                         
   8  20   3         10.53          9.29         2.83 o                         
  -8  21   3         33.16         36.27         5.65 o                         
  -7  21   3         41.06         49.84         6.83 o                         
  -6  21   3         11.61          9.64         4.41 o                         
  -5  21   3        178.82        191.55         9.92 o                         
  -4  21   3        435.24        445.87        26.17 o                         
  -3  21   3         59.90         59.75         3.94 o                         
  -2  21   3        178.52        220.54        14.35 o                         
  -1  21   3        125.80        152.57         4.77 o                         
   0  21   3        581.87        615.12        14.08 o                         
   1  21   3        166.37        190.84         3.80 o                         
   2  21   3        251.32        243.10         6.46 o                         
   3  21   3         20.46         19.52         1.96 o                         
   4  21   3        378.03        349.14         7.17 o                         
   5  21   3         18.18         20.56         2.31 o                         
   6  21   3         59.14         63.01         3.72 o                         
   7  21   3         65.95         63.38         3.97 o                         
   8  21   3          2.79          4.17         2.29 o                         
  -8  22   3         11.33          7.91         3.93 o                         
  -7  22   3        305.57        316.78        13.66 o                         
  -6  22   3        352.81        372.38        17.37 o                         
  -5  22   3         32.32         28.23         4.87 o                         
  -4  22   3        608.30        640.53        16.30 o                         
  -3  22   3        129.63        151.24         4.69 o                         
  -2  22   3        827.49        738.99        16.43 o                         
  -1  22   3        696.51        684.44         9.69 o                         
   0  22   3       1342.07       1267.09        10.01 o                         
   1  22   3        233.52        213.70         5.62 o                         
   2  22   3        622.85        591.57         7.78 o                         
   3  22   3          5.90          6.54         2.18 o                         
   4  22   3         51.07         49.28         3.63 o                         
   5  22   3         50.22         49.80         3.44 o                         
   6  22   3         49.53         47.22         3.50 o                         
   7  22   3          9.18         13.37         2.50 o                         
   8  22   3         53.22         56.10         4.47 o                         
  -7  23   3          2.82          4.98         6.65 o                         
  -6  23   3          9.98         11.52         4.91 o                         
  -5  23   3         47.50         39.28         5.08 o                         
  -4  23   3         57.05         62.54         6.39 o                         
  -3  23   3         42.16         35.48         2.64 o                         
  -2  23   3        150.57        160.11         5.16 o                         
  -1  23   3        321.12        287.17         6.92 o                         
   0  23   3        117.50        110.88         4.29 o                         
   1  23   3        203.82        204.29         5.07 o                         
   2  23   3         17.61         27.21         2.75 o                         
   3  23   3        439.86        442.93         7.28 o                         
   4  23   3        222.94        213.04         5.81 o                         
   5  23   3         32.23         36.87         3.00 o                         
   6  23   3         55.56         52.00         3.60 o                         
   7  23   3          0.20          6.11         2.20 o                         
  -7  24   3         39.61         44.39         5.95 o                         
  -6  24   3        192.85        202.94        19.62 o                         
  -5  24   3          3.20          4.96         3.73 o                         
  -4  24   3        297.73        295.73        11.97 o                         
  -3  24   3        170.12        187.97         8.37 o                         
  -2  24   3          0.28          4.89         1.80 o                         
  -1  24   3        432.63        471.09        13.96 o                         
   0  24   3         39.63         38.24         2.47 o                         
   1  24   3        148.51        166.08         5.31 o                         
   2  24   3         12.64          6.72         1.92 o                         
   3  24   3         48.25         47.25         4.34 o                         
   4  24   3          1.31          2.58         1.98 o                         
   5  24   3         10.96          9.31         2.45 o                         
   6  24   3         87.99         89.59         4.53 o                         
   7  24   3          1.18          4.59         2.58 o                         
  -7  25   3         39.36         40.94         6.36 o                         
  -6  25   3          0.25          8.54         4.43 o                         
  -5  25   3        245.54        246.50        11.31 o                         
  -4  25   3          0.01          2.45         8.45 o                         
  -3  25   3        290.11        277.10         8.23 o                         
  -2  25   3         12.25         15.68         1.99 o                         
  -1  25   3         60.36         59.96         2.98 o                         
   0  25   3         50.68         50.92         2.78 o                         
   1  25   3         59.99         54.41         3.37 o                         
   2  25   3         24.98         17.56         2.32 o                         
   3  25   3         19.46         21.33         3.42 o                         
   4  25   3        123.22        124.37         6.61 o                         
   5  25   3          5.97          3.62         1.91 o                         
   6  25   3        113.22        114.38         5.13 o                         
   7  25   3          0.19          0.00         2.21 o                         
  -7  26   3         10.39          8.80         3.44 o                         
  -6  26   3          8.67         11.61         9.39 o                         
  -5  26   3         16.40         22.90         4.90 o                         
  -4  26   3         80.40         82.37         6.75 o                         
  -3  26   3          2.27         10.68        12.05 o                         
  -2  26   3          1.73          2.08         1.62 o                         
  -1  26   3        104.96         91.90         3.52 o                         
   0  26   3          0.31          3.58         1.92 o                         
   1  26   3         72.10         84.23         4.16 o                         
   2  26   3        114.01        106.93         4.54 o                         
   3  26   3         66.68         67.72         5.08 o                         
   4  26   3          4.17          4.08         2.58 o                         
   5  26   3          7.78          5.77         3.47 o                         
   6  26   3        135.31        132.81         6.36 o                         
   7  26   3         11.88          7.32         2.41 o                         
  -6  27   3          9.70         18.71         4.92 o                         
  -5  27   3          0.01          0.68         9.43 o                         
  -4  27   3         31.25         31.38         7.62 o                         
  -3  27   3         13.59         15.40         3.79 o                         
  -2  27   3         42.46         44.93         3.84 o                         
  -1  27   3         98.99        117.38         4.66 o                         
   0  27   3        205.91        219.79         6.32 o                         
   1  27   3         73.98         82.06         4.18 o                         
   2  27   3        147.64        150.39         5.64 o                         
   3  27   3        122.20        123.95         6.42 o                         
   4  27   3          0.28          2.18         2.94 o                         
   5  27   3         76.78         71.58         5.93 o                         
   6  27   3          3.16          2.27         3.20 o                         
  -6  28   3         36.88         49.78         7.00 o                         
  -5  28   3         36.75         30.99         6.75 o                         
  -4  28   3         14.89         13.55         3.77 o                         
  -3  28   3         82.41         76.15         6.60 o                         
  -2  28   3         40.18         37.56         3.06 o                         
  -1  28   3          3.45          5.43         2.36 o                         
   0  28   3          5.30         14.21         2.54 o                         
   1  28   3        135.01        135.51         5.36 o                         
   2  28   3        381.54        382.86         8.73 o                         
   3  28   3         68.22         75.38         5.49 o                         
   4  28   3         32.54         28.69         4.32 o                         
   5  28   3         72.24         68.19         5.61 o                         
   6  28   3         42.76         50.63         5.31 o                         
  -6  29   3          0.33          0.72         3.95 o                         
  -5  29   3         68.60         77.36         7.34 o                         
  -4  29   3          3.29          4.64         3.51 o                         
  -3  29   3         55.23         48.64         5.39 o                         
  -2  29   3         54.51         61.28         4.66 o                         
  -1  29   3         36.83         37.49         3.64 o                         
   0  29   3          8.56         10.52         2.63 o                         
   1  29   3        183.81        185.76         6.20 o                         
   2  29   3         62.14         70.18         4.33 o                         
   3  29   3        276.82        270.65         9.58 o                         
   4  29   3        592.20        588.15        14.51 o                         
   5  29   3          0.00          6.36         4.09 o                         
   6  29   3        249.54        273.14        11.00 o                         
  -5  30   3         16.36         19.34         4.97 o                         
  -4  30   3        155.67        148.71         9.50 o                         
  -3  30   3          2.28         10.31         3.83 o                         
  -2  30   3        271.61        259.48         8.81 o                         
  -1  30   3          5.29          8.36         2.81 o                         
   0  30   3         70.59         61.91         4.62 o                         
   1  30   3        168.19        186.88         7.78 o                         
   2  30   3        224.87        220.95        10.87 o                         
   3  30   3          0.38          7.58         3.33 o                         
   4  30   3        170.58        175.25         8.63 o                         
   5  30   3          4.03          7.34         3.44 o                         
  -5  31   3         41.52         38.34         5.88 o                         
  -4  31   3         77.24         75.30         9.61 o                         
  -3  31   3        263.55        254.73        12.08 o                         
  -2  31   3          1.67          5.90         2.81 o                         
  -1  31   3        216.53        215.36         7.66 o                         
   0  31   3         90.56         95.10         5.76 o                         
   1  31   3         62.63         61.02         4.05 o                         
   2  31   3        601.27        622.18        15.31 o                         
   3  31   3         62.45         68.81         5.41 o                         
   4  31   3        165.87        163.02         8.14 o                         
   5  31   3          5.28          2.95         3.92 o                         
  -4  32   3          0.22          1.47         4.31 o                         
  -3  32   3         11.03         19.01         4.97 o                         
  -2  32   3          1.20          7.93        10.79 o                         
  -1  32   3         11.97         22.21         3.25 o                         
   0  32   3        101.39        116.22         6.43 o                         
   1  32   3          1.31          0.00         2.80 o                         
   2  32   3         34.62         54.39         5.39 o                         
   3  32   3          2.34          8.56         4.24 o                         
   4  32   3          0.03          0.00         3.11 o                         
  -4  33   3          3.52          4.68         3.99 o                         
  -3  33   3         95.81        102.49         8.30 o                         
  -2  33   3         99.24         97.90         7.75 o                         
  -1  33   3        132.42        122.13         5.73 o                         
   0  33   3        383.63        424.50        11.76 o                         
   1  33   3          4.14          4.73         2.87 o                         
   2  33   3        176.74        191.56        12.00 o                         
   3  33   3         21.62         27.75         5.24 o                         
   4  33   3         11.25         17.93         3.72 o                         
  -3  34   3         53.93         57.03         6.65 o                         
  -2  34   3        214.06        213.97         9.03 o                         
  -1  34   3         53.73         59.81         4.94 o                         
   0  34   3         79.75         95.26         6.12 o                         
   1  34   3        134.33        113.89         8.24 o                         
   2  34   3          2.79         13.24         4.54 o                         
   3  34   3         14.39         11.21         3.21 o                         
  -3  35   3          0.40          8.28         4.08 o                         
  -2  35   3          0.74          6.19         3.34 o                         
  -1  35   3          0.21          1.70         3.35 o                         
   0  35   3         42.58         36.53         4.16 o                         
   1  35   3         36.08         47.26         5.83 o                         
   2  35   3          2.23          4.88         4.09 o                         
   3  35   3         40.70         46.04         8.13 o                         
  -1  36   3          1.76          0.00         5.61 o                         
   0  36   3         23.40         30.96         4.13 o                         
   1  36   3          5.91          3.93         3.60 o                         
  -9   0   4          5.71         16.67         5.30 o                         
  -8   0   4        191.06        205.69        12.61 o                         
  -7   0   4        431.28        426.41        16.70 o                         
  -6   0   4         26.28         53.98         6.61 o                         
  -5   0   4         46.10         36.53         4.72 o                         
  -4   0   4        411.88        435.25        13.46 o                         
  -3   0   4        415.67        465.27        12.93 o                         
  -2   0   4          4.82          7.91         2.07 o                         
  -1   0   4        408.77        376.34         6.71 o                         
   0   0   4       2725.35       2529.70        23.93 o                         
   1   0   4          3.78          7.34         1.11 o                         
   2   0   4       1143.89       1140.63         7.72 o                         
   3   0   4          0.87          8.96         1.86 o                         
   4   0   4         14.38         22.96         1.17 o                         
   5   0   4       1105.31       1096.43         7.55 o                         
   6   0   4       1305.86       1302.64        12.47 o                         
   7   0   4          2.80          6.04         4.23 o                         
   8   0   4         59.37         64.62         8.94 o                         
   9   0   4          0.11          3.74         4.06 o                         
  -9   1   4         88.51         85.17         8.23 o                         
  -8   1   4        164.28        140.63         7.57 o                         
  -7   1   4          2.05         10.86         3.15 o                         
  -6   1   4       1021.97       1027.12        17.07 o                         
  -5   1   4        161.47        170.53         6.55 o                         
  -4   1   4        677.49        699.41        16.75 o                         
  -3   1   4        240.28        201.39         5.99 o                         
  -2   1   4       1774.04       1807.98        35.36 o                         
  -1   1   4       4685.70       4949.45        26.42 o                         
   0   1   4       3853.02       4232.93        20.41 o                         
   1   1   4       4818.78       4693.24        15.15 o                         
   2   1   4         10.11         16.75         0.68 o                         
   3   1   4       2780.07       2895.32         6.65 o                         
   4   1   4       1765.03       1806.15         7.75 o                         
   5   1   4        185.92        167.40         2.19 o                         
   6   1   4         23.56         23.07         2.66 o                         
   7   1   4         10.27         14.33         3.76 o                         
   8   1   4         31.83         41.08         6.39 o                         
   9   1   4         12.39         16.42         3.25 o                         
  -9   2   4          0.97          2.82         3.87 o                         
  -8   2   4          1.38          0.00         2.63 o                         
  -7   2   4         70.53         72.07         5.16 o                         
  -6   2   4        604.69        602.75        13.07 o                         
  -5   2   4          0.02          0.91         2.02 o                         
  -4   2   4       4489.79       4532.38        30.48 o                         
  -3   2   4         84.91         78.01         3.20 o                         
  -2   2   4       1368.94       1306.29        11.24 o                         
  -1   2   4       4708.06       4608.69        38.04 o                         
   0   2   4       1771.76       1837.36        11.16 o                         
   1   2   4          7.28          5.22         0.68 o                         
   2   2   4        821.91        879.69         4.24 o                         
   3   2   4         50.39         51.78         1.15 o                         
   4   2   4          9.29         17.96         0.99 o                         
   5   2   4        437.35        413.85         3.75 o                         
   6   2   4        118.63        125.32         3.94 o                         
   7   2   4        426.26        401.73        12.94 o                         
   8   2   4          0.01          0.00         2.95 o                         
   9   2   4         82.10         91.21         6.04 o                         
  -9   3   4         22.85         26.37         4.06 o                         
  -8   3   4         16.59         16.91         3.28 o                         
  -7   3   4        167.22        147.95         7.09 o                         
  -6   3   4         41.25         35.80         3.68 o                         
  -5   3   4        129.13        136.12         4.95 o                         
  -4   3   4        337.71        329.81         7.11 o                         
  -3   3   4        128.58         80.31         5.62 o                         
  -2   3   4       1603.30       1642.41        12.42 o                         
  -1   3   4       1534.12       1690.77        11.45 o                         
   0   3   4        212.23        224.87         4.77 o                         
   1   3   4        850.82        914.16         4.64 o                         
   2   3   4       1177.65       1287.57         6.39 o                         
   3   3   4       1031.60       1070.22         5.79 o                         
   4   3   4         43.80         52.00         1.50 o                         
   5   3   4        571.24        577.97         5.02 o                         
   6   3   4        154.74        149.75         3.96 o                         
   7   3   4         43.89         37.66         4.90 o                         
   8   3   4         30.48         30.42         3.40 o                         
   9   3   4          0.43          3.48         2.87 o                         
  -9   4   4         33.97         38.15         4.67 o                         
  -8   4   4         10.98          7.46         2.85 o                         
  -7   4   4          5.33          9.65         3.01 o                         
  -6   4   4        137.95        139.07         5.56 o                         
  -5   4   4          0.35          3.50         1.90 o                         
  -4   4   4       1510.45       1507.37        14.95 o                         
  -3   4   4        523.51        551.67         8.23 o                         
  -2   4   4       2654.61       2697.43        16.05 o                         
  -1   4   4       1763.25       1927.67        26.05 o                         
   0   4   4       2966.70       2919.77        13.56 o                         
   1   4   4       1581.11       1598.74         9.83 o                         
   2   4   4         44.93         42.82         1.37 o                         
   3   4   4          7.43         12.28         0.98 o                         
   4   4   4         10.56         21.44         1.04 o                         
   5   4   4        232.91        242.91         3.32 o                         
   6   4   4         68.81         63.63         2.39 o                         
   7   4   4         73.23         86.70         4.89 o                         
   8   4   4          1.59          0.00         3.10 o                         
   9   4   4         17.68         19.18         3.51 o                         
  -9   5   4         90.05         81.99        10.92 o                         
  -8   5   4         59.86         53.76         5.01 o                         
  -7   5   4        196.71        182.48         7.01 o                         
  -6   5   4        136.86        138.00         5.52 o                         
  -5   5   4       1231.45       1250.78        14.82 o                         
  -4   5   4         68.69         74.89         3.75 o                         
  -3   5   4        151.43        126.60         4.10 o                         
  -2   5   4         57.16         41.64         2.23 o                         
  -1   5   4       1215.78       1454.46        10.94 o                         
   0   5   4       4238.28       4194.11        16.55 o                         
   1   5   4       1169.22       1439.96         8.63 o                         
   2   5   4       1861.07       2165.09        11.60 o                         
   3   5   4        557.95        635.52         4.88 o                         
   4   5   4        403.50        462.52         4.25 o                         
   5   5   4         71.04         90.37         2.12 o                         
   6   5   4          0.15          3.02         1.14 o                         
   7   5   4         31.67         33.66         2.25 o                         
   8   5   4         36.30         36.13         4.95 o                         
   9   5   4         26.27         33.83         4.13 o                         
  -9   6   4          1.97          2.42         3.65 o                         
  -8   6   4         20.77         29.78         6.38 o                         
  -7   6   4         49.93         52.79         3.88 o                         
  -6   6   4        105.92        107.79         4.93 o                         
  -5   6   4          8.94          8.93         2.04 o                         
  -4   6   4        465.86        442.61         8.31 o                         
  -3   6   4        854.65        957.69        13.66 o                         
  -2   6   4         26.25         27.73         1.85 o                         
  -1   6   4         33.75         40.74         1.93 o                         
   0   6   4       1687.06       1702.31        11.24 o                         
   1   6   4       4396.02       4696.55        12.34 o                         
   2   6   4       1671.16       1929.35         9.51 o                         
   3   6   4       4761.68       5128.31        19.92 o                         
   4   6   4        127.58        127.48         2.66 o                         
   5   6   4        359.08        411.50         5.09 o                         
   6   6   4        329.31        341.61         5.29 o                         
   7   6   4         19.76         23.12         2.45 o                         
   8   6   4         62.76         60.91         5.38 o                         
   9   6   4         69.66         59.69         5.10 o                         
  -9   7   4        200.06        221.74        10.41 o                         
  -8   7   4         18.55         14.76         2.72 o                         
  -7   7   4        161.67        163.68         8.71 o                         
  -6   7   4        292.69        269.15         7.60 o                         
  -5   7   4          1.52          2.63         1.78 o                         
  -4   7   4        146.08        154.39         5.10 o                         
  -3   7   4        880.72        828.09         9.96 o                         
  -2   7   4        106.34         93.23         3.16 o                         
  -1   7   4       1435.74       1371.27        11.01 o                         
   0   7   4         13.75          5.02         0.80 o                         
   1   7   4       1957.97       1704.55        12.94 o                         
   2   7   4        575.75        857.98         4.45 o                         
   3   7   4        142.50        154.19         4.23 o                         
   4   7   4        422.48        401.59         4.63 o                         
   5   7   4        714.77        733.13         6.83 o                         
   6   7   4        130.73        129.92         3.24 o                         
   7   7   4        142.01        132.96         4.84 o                         
   8   7   4         10.43          4.26         2.52 o                         
   9   7   4          0.00          3.66         3.04 o                         
  -9   8   4          7.93         18.44         4.43 o                         
  -8   8   4         24.08         30.65         4.23 o                         
  -7   8   4        309.14        306.28         8.75 o                         
  -6   8   4         65.05         71.03         4.29 o                         
  -5   8   4          3.63          5.01         2.13 o                         
  -4   8   4        274.58        255.39         6.55 o                         
  -3   8   4        692.83        729.76         9.88 o                         
  -2   8   4        572.81        648.93         8.38 o                         
  -1   8   4       1258.58       1266.90        10.88 o                         
   0   8   4       1271.33       1618.04        10.10 o                         
   1   8   4       5469.26       6090.22        32.98 o                         
   2   8   4         16.00         33.55         0.98 o                         
   3   8   4       2552.78       2994.89        12.33 o                         
   4   8   4          0.03          1.07         0.88 o                         
   5   8   4        322.88        354.46         4.87 o                         
   6   8   4         94.04         89.40         2.80 o                         
   7   8   4        119.26        113.97         4.19 o                         
   8   8   4          2.81          0.31         2.70 o                         
   9   8   4         20.68         24.34         4.02 o                         
  -9   9   4         17.98         19.98         4.09 o                         
  -8   9   4        140.14        141.13         6.54 o                         
  -7   9   4          1.32          4.66         2.40 o                         
  -6   9   4        317.07        308.99         9.67 o                         
  -5   9   4       1003.36        959.54        21.54 o                         
  -4   9   4        127.70        145.02         6.23 o                         
  -3   9   4       1285.36       1192.84        12.57 o                         
  -2   9   4         36.21         19.17         1.72 o                         
  -1   9   4        212.10        225.45        10.08 o                         
   0   9   4         46.67         29.20         1.54 o                         
   1   9   4        236.12        278.46         3.50 o                         
   2   9   4        181.84        198.67         1.94 o                         
   3   9   4          1.70          8.06         1.46 o                         
   4   9   4        101.51        108.11         2.49 o                         
   5   9   4          0.53          3.57         1.01 o                         
   6   9   4        491.41        507.02         7.19 o                         
   7   9   4         13.69          7.93         2.18 o                         
   8   9   4         97.98        100.21         5.91 o                         
   9   9   4         28.97         32.87         4.14 o                         
  -9  10   4         17.88         13.73         3.12 o                         
  -8  10   4        224.86        217.63         8.60 o                         
  -7  10   4         25.17         22.72         2.98 o                         
  -6  10   4          5.13          3.14         2.09 o                         
  -5  10   4         18.98         27.39         2.97 o                         
  -4  10   4        205.60        180.46         7.00 o                         
  -3  10   4        749.95        812.50        10.31 o                         
  -2  10   4         63.52         74.93         3.07 o                         
  -1  10   4        231.54        156.12         4.88 o                         
   0  10   4       1251.73       1275.19        12.41 o                         
   1  10   4        112.89        178.61         2.86 o                         
   2  10   4        356.09        413.08         3.10 o                         
   3  10   4        408.86        407.70         3.93 o                         
   4  10   4         99.63         97.92         2.32 o                         
   5  10   4          0.07          0.89         0.96 o                         
   6  10   4         25.65         31.39         2.18 o                         
   7  10   4          1.16          0.00         1.70 o                         
   8  10   4          2.68          7.09         3.83 o                         
   9  10   4          0.14          1.19         2.66 o                         
  -9  11   4         35.75         44.77         4.55 o                         
  -8  11   4         57.79         60.11         3.98 o                         
  -7  11   4        103.89        109.10         5.54 o                         
  -6  11   4         50.26         49.11         3.85 o                         
  -5  11   4        362.89        399.71         9.03 o                         
  -4  11   4        218.67        211.29         6.89 o                         
  -3  11   4        270.88        288.87         6.34 o                         
  -2  11   4        116.54        128.96         4.10 o                         
  -1  11   4        188.35        186.69         4.61 o                         
   0  11   4       2152.52       2152.09        11.74 o                         
   1  11   4        540.31        487.47         4.85 o                         
   2  11   4         68.00         50.92         1.52 o                         
   3  11   4        291.37        292.62         3.61 o                         
   4  11   4        379.06        357.07         4.22 o                         
   5  11   4         59.28         58.86         2.63 o                         
   6  11   4         54.49         60.99         2.83 o                         
   7  11   4          5.74          4.34         1.70 o                         
   8  11   4         32.84         33.04         4.67 o                         
   9  11   4         38.82         38.16         4.54 o                         
  -9  12   4         61.21         69.49         7.04 o                         
  -8  12   4         12.09          9.65         3.54 o                         
  -7  12   4          0.24          0.00         2.29 o                         
  -6  12   4         55.91         62.04         4.12 o                         
  -5  12   4          4.88          6.00         2.09 o                         
  -4  12   4        150.07        155.09         4.95 o                         
  -3  12   4        340.52        358.93         7.19 o                         
  -2  12   4        693.92        698.51         9.55 o                         
  -1  12   4        457.08        509.12         6.77 o                         
   0  12   4       2574.64       2637.75        19.92 o                         
   1  12   4        108.74        145.60         2.80 o                         
   2  12   4       1088.77       1091.74         7.61 o                         
   3  12   4         16.38         15.11         0.97 o                         
   4  12   4          3.81          4.99         1.29 o                         
   5  12   4        267.95        240.01         4.93 o                         
   6  12   4        201.40        182.68         4.96 o                         
   7  12   4         85.41         91.36         4.00 o                         
   8  12   4          3.02          6.41         2.20 o                         
   9  12   4          6.18          4.51         5.45 o                         
  -9  13   4         41.50         42.30         6.93 o                         
  -8  13   4         26.10         23.72         3.36 o                         
  -7  13   4        290.47        310.26         9.23 o                         
  -6  13   4          1.02          2.82         2.40 o                         
  -5  13   4        164.13        165.27         7.72 o                         
  -4  13   4         82.53         86.80         3.88 o                         
  -3  13   4          6.81          2.11         1.58 o                         
  -2  13   4        438.81        449.69         7.89 o                         
  -1  13   4         84.05         86.02         2.93 o                         
   0  13   4         42.42         39.08         1.95 o                         
   1  13   4        114.94        125.20         2.70 o                         
   2  13   4        576.41        549.99         6.98 o                         
   3  13   4        266.93        267.34         3.75 o                         
   4  13   4         24.92         28.47         1.95 o                         
   5  13   4         33.00         34.59         2.36 o                         
   6  13   4         36.96         28.08         2.16 o                         
   7  13   4         22.72         26.31         2.28 o                         
   8  13   4         14.12         15.02         2.29 o                         
   9  13   4         10.02          3.03         2.85 o                         
  -9  14   4         30.29         39.29         5.90 o                         
  -8  14   4        138.61        144.75         6.96 o                         
  -7  14   4          0.06          3.48         3.46 o                         
  -6  14   4        167.59        179.64         7.00 o                         
  -5  14   4         10.08          7.09         3.14 o                         
  -4  14   4        110.12        114.46         4.42 o                         
  -3  14   4       1243.19       1205.98        13.57 o                         
  -2  14   4        157.92        150.60         4.72 o                         
  -1  14   4        175.36        192.88         4.45 o                         
   0  14   4          9.95         13.62         1.27 o                         
   1  14   4        743.55        745.56         7.04 o                         
   2  14   4        153.87        168.11         3.46 o                         
   3  14   4       1043.39       1010.94         9.52 o                         
   4  14   4        115.61        117.89         3.43 o                         
   5  14   4        800.89        791.41         9.88 o                         
   6  14   4         13.21         17.74         1.96 o                         
   7  14   4         57.52         54.24         3.00 o                         
   8  14   4          2.67          6.10         2.18 o                         
   9  14   4          0.56          4.96         3.95 o                         
  -9  15   4         24.51         23.46         5.07 o                         
  -8  15   4         50.00         51.25         5.92 o                         
  -7  15   4          6.66          8.97         2.86 o                         
  -6  15   4        432.32        422.29        10.50 o                         
  -5  15   4        476.04        459.59        12.93 o                         
  -4  15   4         27.65         20.86         3.32 o                         
  -3  15   4        143.13        144.31         7.28 o                         
  -2  15   4          3.26          3.39         1.48 o                         
  -1  15   4         25.32         32.41         2.15 o                         
   0  15   4         21.11         28.28         1.81 o                         
   1  15   4        234.02        230.65         4.14 o                         
   2  15   4         54.99         51.28         1.95 o                         
   3  15   4        144.65        144.66         3.14 o                         
   4  15   4         45.71         54.76         2.57 o                         
   5  15   4          1.33          3.89         1.76 o                         
   6  15   4          2.85          5.14         1.63 o                         
   7  15   4          0.02          0.00         1.68 o                         
   8  15   4         75.87         88.62         4.40 o                         
  -8  16   4         29.10         25.88         4.89 o                         
  -7  16   4         98.05         97.82         5.64 o                         
  -6  16   4        125.58        127.41         6.25 o                         
  -5  16   4         22.49         15.65         3.50 o                         
  -4  16   4       1700.14       1598.45        16.60 o                         
  -3  16   4        986.18        920.02        13.35 o                         
  -2  16   4        840.08        751.61         9.37 o                         
  -1  16   4       1602.70       1503.49        12.82 o                         
   0  16   4        594.74        586.69         7.14 o                         
   1  16   4       1312.48       1262.72        12.37 o                         
   2  16   4         35.78         37.90         2.03 o                         
   3  16   4        239.91        228.80         3.96 o                         
   4  16   4         52.16         56.26         2.95 o                         
   5  16   4        327.69        318.58         6.02 o                         
   6  16   4         80.32         90.69         3.58 o                         
   7  16   4        319.99        341.27         6.99 o                         
   8  16   4          1.09          6.42         2.42 o                         
  -8  17   4         26.21         25.70         4.66 o                         
  -7  17   4         14.08         20.44         4.88 o                         
  -6  17   4        178.00        171.46         7.07 o                         
  -5  17   4        218.85        207.58         9.12 o                         
  -4  17   4          5.25          7.01         2.43 o                         
  -3  17   4          4.43          3.60         3.53 o                         
  -2  17   4        724.44        706.59         9.31 o                         
  -1  17   4       1493.53       1438.03        18.06 o                         
   0  17   4        805.98        819.64        15.24 o                         
   1  17   4        774.99        780.17         7.86 o                         
   2  17   4        625.25        619.68         7.96 o                         
   3  17   4        146.65        151.75         5.23 o                         
   4  17   4        801.97        813.61         9.85 o                         
   5  17   4        318.76        310.53         6.15 o                         
   6  17   4         63.88         67.37         3.19 o                         
   7  17   4        159.26        165.97         5.74 o                         
   8  17   4         27.90         23.73         3.28 o                         
  -8  18   4         47.49         53.30         6.42 o                         
  -7  18   4         27.84         32.46         7.47 o                         
  -6  18   4          1.34          0.00         6.08 o                         
  -5  18   4          0.03          0.00         3.20 o                         
  -4  18   4        123.78        116.32         4.96 o                         
  -3  18   4        261.59        247.30         5.74 o                         
  -2  18   4         43.35         42.41         2.73 o                         
  -1  18   4        110.89        112.94         4.13 o                         
   0  18   4       2212.87       2124.67        15.85 o                         
   1  18   4       4096.95       3939.02        29.25 o                         
   2  18   4       2053.91       1998.43        17.43 o                         
   3  18   4       4723.12       4748.84        33.33 o                         
   4  18   4         13.95         18.74         2.28 o                         
   5  18   4        882.68        879.91        10.43 o                         
   6  18   4         71.37         70.86         3.83 o                         
   7  18   4         14.94         14.55         3.49 o                         
   8  18   4         44.53         43.72         4.74 o                         
  -8  19   4         14.66         11.53         4.25 o                         
  -7  19   4          1.77          1.45         2.31 o                         
  -6  19   4          0.50          0.00         3.29 o                         
  -5  19   4          8.88          7.44         3.28 o                         
  -4  19   4        175.64        143.10         6.58 o                         
  -3  19   4         28.22         35.59         2.63 o                         
  -2  19   4        524.94        496.67         8.08 o                         
  -1  19   4          1.59          1.66         2.43 o                         
   0  19   4        102.34        103.70         7.97 o                         
   1  19   4        202.19        200.85        14.00 o                         
   2  19   4        147.50        145.94         3.82 o                         
   3  19   4        236.99        274.56        13.56 o                         
   4  19   4         49.93         50.05         2.85 o                         
   5  19   4          0.02          1.54         2.17 o                         
   6  19   4         40.24         50.56         3.76 o                         
   7  19   4          1.08          1.37         2.01 o                         
   8  19   4          3.08          4.84         2.64 o                         
  -8  20   4         13.25          5.67         4.05 o                         
  -7  20   4          0.65          1.73         2.41 o                         
  -6  20   4         69.50         65.69         6.13 o                         
  -5  20   4          6.94         10.38         3.54 o                         
  -4  20   4        104.28        102.96         4.05 o                         
  -3  20   4         42.12         45.31         2.81 o                         
  -2  20   4        218.25        214.17         5.50 o                         
  -1  20   4        283.68        275.17         6.17 o                         
   0  20   4        671.71        648.05        13.66 o                         
   1  20   4       3002.53       2964.53        22.96 o                         
   2  20   4        175.07        175.56         3.98 o                         
   3  20   4       1999.42       1979.23        17.63 o                         
   4  20   4          0.20          0.32         3.10 o                         
   5  20   4        205.02        191.58         6.42 o                         
   6  20   4         17.83         21.75         2.55 o                         
   7  20   4          0.63          0.00         2.02 o                         
   8  20   4         22.58         14.66         3.09 o                         
  -8  21   4          1.97          4.13         3.31 o                         
  -7  21   4          3.47          0.00         3.26 o                         
  -6  21   4         31.47         32.89         5.88 o                         
  -5  21   4          6.04          2.34         3.40 o                         
  -4  21   4         19.70         18.09         8.34 o                         
  -3  21   4         23.89         27.82         4.11 o                         
  -2  21   4        437.81        411.89        14.86 o                         
  -1  21   4        260.75        257.88         6.19 o                         
   0  21   4        664.31        618.93         9.60 o                         
   1  21   4        425.28        435.07         7.58 o                         
   2  21   4         31.20         33.64         2.20 o                         
   3  21   4         21.91         38.11         4.31 o                         
   4  21   4         11.83          9.90         2.38 o                         
   5  21   4         62.29         60.12         3.97 o                         
   6  21   4         71.89         66.49         4.00 o                         
   7  21   4          0.65          0.81         2.23 o                         
   8  21   4          0.04          0.00         2.67 o                         
  -7  22   4         60.44         63.64         5.17 o                         
  -6  22   4         97.74         97.86         7.66 o                         
  -5  22   4          4.10          5.11         3.78 o                         
  -4  22   4       1366.31       1338.55        17.56 o                         
  -3  22   4       1391.20       1315.69        20.35 o                         
  -2  22   4       1868.60       1819.68        16.41 o                         
  -1  22   4        628.13        577.54         9.21 o                         
   0  22   4        649.07        654.46         8.70 o                         
   1  22   4        145.23        143.28         4.24 o                         
   2  22   4        253.73        246.71         5.19 o                         
   3  22   4          3.26          4.42         1.96 o                         
   4  22   4        349.69        332.40         8.10 o                         
   5  22   4         16.95         20.72         2.90 o                         
   6  22   4         67.99         69.17         4.59 o                         
   7  22   4        187.64        198.23         7.55 o                         
  -7  23   4          1.18          8.31         3.84 o                         
  -6  23   4        275.37        288.75        12.76 o                         
  -5  23   4        401.70        435.93        15.02 o                         
  -4  23   4         30.00         47.51         6.54 o                         
  -3  23   4        324.25        333.14        15.30 o                         
  -2  23   4         25.22         29.06         5.29 o                         
  -1  23   4          6.11          6.71         2.06 o                         
   0  23   4        185.75        207.33         6.13 o                         
   1  23   4        172.95        163.56         4.54 o                         
   2  23   4         78.43         70.71         3.68 o                         
   3  23   4        103.28         99.58         4.46 o                         
   4  23   4        120.97        126.46         5.30 o                         
   5  23   4          5.53          4.50         2.22 o                         
   6  23   4         24.09         18.76         3.11 o                         
   7  23   4          1.49          8.06         2.93 o                         
  -7  24   4          8.66          3.59         5.46 o                         
  -6  24   4        130.08        134.49        17.22 o                         
  -5  24   4        100.70        109.54         8.25 o                         
  -4  24   4          6.46          5.37         6.97 o                         
  -3  24   4         20.28         20.36         2.58 o                         
  -2  24   4         73.55         57.68         3.28 o                         
  -1  24   4        107.53        108.40         4.42 o                         
   0  24   4         27.74         21.40         2.49 o                         
   1  24   4          0.54         10.35         2.13 o                         
   2  24   4         26.21         24.93         2.79 o                         
   3  24   4        297.68        287.27         9.14 o                         
   4  24   4        164.30        159.87         5.94 o                         
   5  24   4        195.09        172.67         6.45 o                         
   6  24   4        152.77        157.45         6.68 o                         
   7  24   4          6.91          7.61         2.77 o                         
  -7  25   4        156.13        168.89        10.71 o                         
  -6  25   4          0.02         15.36         9.33 o                         
  -5  25   4        149.35        134.86         8.97 o                         
  -4  25   4         12.75          4.72         7.24 o                         
  -3  25   4        130.51        128.53         6.14 o                         
  -2  25   4         20.41         25.76         2.59 o                         
  -1  25   4        332.24        320.30         7.37 o                         
   0  25   4         46.68         44.51         3.07 o                         
   1  25   4        443.01        431.92         7.56 o                         
   2  25   4        662.36        641.19        11.02 o                         
   3  25   4          3.02         11.59         4.75 o                         
   4  25   4        201.70        207.93         8.39 o                         
   5  25   4         62.30         66.75         5.59 o                         
   6  25   4         50.61         55.99         4.43 o                         
   7  25   4        183.49        178.58         7.54 o                         
  -6  26   4          3.49          0.99         3.37 o                         
  -5  26   4         14.86         15.45         6.90 o                         
  -4  26   4          1.95          3.35         3.51 o                         
  -3  26   4        467.76        496.69        11.39 o                         
  -2  26   4         69.55         62.44         3.65 o                         
  -1  26   4         58.20         71.27         3.91 o                         
   0  26   4        244.83        250.92         6.81 o                         
   1  26   4        109.33        114.07         4.91 o                         
   2  26   4        123.23        136.85         6.67 o                         
   3  26   4        285.51        290.24        11.08 o                         
   4  26   4         47.79         52.00         4.75 o                         
   5  26   4        105.82        117.83         7.43 o                         
   6  26   4         24.60         25.12         4.25 o                         
  -6  27   4          1.50          0.00         5.46 o                         
  -5  27   4        315.70        327.12        19.63 o                         
  -4  27   4        278.20        259.63        11.74 o                         
  -3  27   4        268.05        309.32        19.08 o                         
  -2  27   4        348.55        332.39         7.84 o                         
  -1  27   4        104.68        108.63         4.65 o                         
   0  27   4        125.86        135.18         5.85 o                         
   1  27   4         65.87         62.72         3.82 o                         
   2  27   4         18.48         17.76         3.88 o                         
   3  27   4          9.73         13.21         3.50 o                         
   4  27   4         14.86         13.32         3.25 o                         
   5  27   4          3.63          8.34         4.53 o                         
   6  27   4         69.97         61.81         5.52 o                         
  -6  28   4         53.60         48.35         6.38 o                         
  -5  28   4          0.05          4.07         4.86 o                         
  -4  28   4        152.81        148.72         9.46 o                         
  -3  28   4          1.16          7.92         3.76 o                         
  -2  28   4        135.34        127.78         8.20 o                         
  -1  28   4          1.84          4.06         1.92 o                         
   0  28   4        157.62        144.28         5.43 o                         
   1  28   4         41.08         48.75         3.89 o                         
   2  28   4         22.19         26.51         5.70 o                         
   3  28   4         59.21         61.08         4.92 o                         
   4  28   4          4.45          9.36         3.11 o                         
   5  28   4         67.65         65.87         5.56 o                         
   6  28   4          7.41          5.40         2.93 o                         
  -5  29   4         31.54         36.21         5.22 o                         
  -4  29   4         27.81         28.09         5.27 o                         
  -3  29   4          4.73         21.39         9.83 o                         
  -2  29   4         38.87         39.08         4.07 o                         
  -1  29   4          1.00          0.00         2.08 o                         
   0  29   4         32.58         27.43         3.35 o                         
   1  29   4         71.66         64.74         4.09 o                         
   2  29   4         45.49         43.96         4.36 o                         
   3  29   4         31.70         38.68         4.44 o                         
   4  29   4         36.26         38.09         4.57 o                         
   5  29   4          1.11          0.79         3.01 o                         
  -5  30   4          1.45          0.29         4.30 o                         
  -4  30   4        195.75        204.69        11.02 o                         
  -3  30   4        205.90        212.14        10.89 o                         
  -2  30   4         70.06         75.74         5.15 o                         
  -1  30   4        203.87        215.79         8.14 o                         
   0  30   4         75.75         81.57         4.56 o                         
   1  30   4        126.03        151.63         5.96 o                         
   2  30   4          9.29         10.25         3.64 o                         
   3  30   4         12.58         16.75         3.70 o                         
   4  30   4          0.27          4.65         4.52 o                         
   5  30   4         20.77         25.17         4.05 o                         
  -5  31   4        119.22        105.74         8.69 o                         
  -4  31   4          9.07         11.36         4.43 o                         
  -3  31   4          4.31         13.61         4.59 o                         
  -2  31   4         14.08         15.82         5.53 o                         
  -1  31   4        129.96        139.81         6.85 o                         
   0  31   4          1.54          8.24         4.66 o                         
   1  31   4        160.19        176.08         7.90 o                         
   2  31   4        311.72        317.74        10.60 o                         
   3  31   4          6.77         14.17         4.38 o                         
   4  31   4        145.43        141.32         7.76 o                         
   5  31   4         51.96         51.99         5.22 o                         
  -4  32   4         14.11         11.28         4.29 o                         
  -3  32   4        148.59        133.66         9.15 o                         
  -2  32   4         92.78         81.43         7.13 o                         
  -1  32   4          0.58          9.13         2.90 o                         
   0  32   4        378.57        419.37        11.66 o                         
   1  32   4        418.02        439.97        12.20 o                         
   2  32   4        206.90        240.62         9.56 o                         
   3  32   4        622.71        631.92        15.42 o                         
   4  32   4          3.84          9.89         3.73 o                         
  -4  33   4         32.41         30.40        11.06 o                         
  -3  33   4          0.05          2.35         3.63 o                         
  -2  33   4        188.03        201.02        10.77 o                         
  -1  33   4         71.77         73.88         4.94 o                         
   0  33   4        213.60        232.18         9.10 o                         
   1  33   4        199.13        230.49        11.68 o                         
   2  33   4          0.41          4.56         4.42 o                         
   3  33   4         18.47         34.33         6.74 o                         
   4  33   4          0.56          1.69         2.59 o                         
  -3  34   4         99.04         91.44        10.50 o                         
  -2  34   4         69.10         66.84         6.79 o                         
  -1  34   4         59.00         64.47         4.65 o                         
   0  34   4         28.54         33.08         4.30 o                         
   1  34   4         36.66         39.30         5.95 o                         
   2  34   4         16.29         17.57         3.37 o                         
   3  34   4          0.67          5.59         3.20 o                         
  -2  35   4         63.56         74.25         7.27 o                         
  -1  35   4         67.20         64.11         5.23 o                         
   0  35   4          0.45          2.52         2.40 o                         
   1  35   4          5.47          5.38         4.53 o                         
   2  35   4         16.30         18.16         4.38 o                         
  -1  36   4         43.83         46.39         6.08 o                         
   0  36   4         44.29         41.51         5.62 o                         
  -9   1   5         27.12         34.34         4.80 o                         
  -8   1   5        167.54        158.34         8.17 o                         
  -7   1   5        309.89        288.54        10.16 o                         
  -6   1   5         34.59         49.50        16.41 o                         
  -5   1   5       1238.05       1325.97        18.80 o                         
  -4   1   5        116.96         94.35         4.89 o                         
  -3   1   5        376.76        370.80         8.63 o                         
  -2   1   5          7.52          3.99         2.21 o                         
  -1   1   5       4029.01       4234.45        20.07 o                         
   0   1   5         66.12         93.05         2.94 o                         
   1   1   5         36.72         58.99         1.86 o                         
   2   1   5          8.15          7.46         0.82 o                         
   3   1   5        108.20         99.05         1.41 o                         
   4   1   5        957.16        946.79         5.73 o                         
   5   1   5        186.80        178.68         2.77 o                         
   6   1   5        350.16        359.44         6.37 o                         
   7   1   5         29.75         26.40         2.76 o                         
   8   1   5          5.21          6.54         1.96 o                         
   9   1   5          2.97          3.14         3.18 o                         
  -9   2   5         78.23         72.05         7.36 o                         
  -8   2   5         46.40         45.82         5.09 o                         
  -7   2   5          3.10          2.26         2.50 o                         
  -6   2   5        365.91        346.28        10.42 o                         
  -5   2   5        976.54        947.72        16.33 o                         
  -4   2   5         26.24         22.64         2.96 o                         
  -3   2   5       2845.85       2913.61        33.27 o                         
  -2   2   5       2936.80       3156.44        22.98 o                         
  -1   2   5          4.15          7.88         1.43 o                         
   0   2   5       1700.74       1818.72        12.52 o                         
   1   2   5        103.88        123.31         2.43 o                         
   2   2   5         24.64         32.49         1.79 o                         
   3   2   5         24.96         16.91         0.77 o                         
   4   2   5         95.73        103.84         1.84 o                         
   5   2   5        433.68        450.87         5.09 o                         
   6   2   5         28.74         25.27         2.09 o                         
   7   2   5         99.66        106.45         4.77 o                         
   8   2   5          0.49          4.00         2.46 o                         
   9   2   5          1.98          4.15         2.61 o                         
  -9   3   5         40.35         53.62         5.72 o                         
  -8   3   5        142.70        142.07         7.76 o                         
  -7   3   5         19.09         21.00         3.47 o                         
  -6   3   5          3.77          2.79         2.46 o                         
  -5   3   5         63.99         75.12         6.64 o                         
  -4   3   5        160.35        167.32         6.49 o                         
  -3   3   5       2369.05       2425.98        18.06 o                         
  -2   3   5       2461.92       2699.85        17.37 o                         
  -1   3   5       1785.83       1854.94        16.44 o                         
   0   3   5      20097.07      19609.58       236.25 o                         
   1   3   5        470.79        527.37         7.03 o                         
   2   3   5       7880.10       8070.53        13.38 o                         
   3   3   5        144.88        122.86         2.16 o                         
   4   3   5        530.03        565.77         6.70 o                         
   5   3   5        484.07        464.16         5.92 o                         
   6   3   5         30.42         26.61         1.79 o                         
   7   3   5          0.06          0.00         1.87 o                         
   8   3   5         25.56         29.42         3.72 o                         
   9   3   5         13.38         12.68         3.12 o                         
  -9   4   5          1.20          0.00         3.12 o                         
  -8   4   5          2.34          6.06         3.14 o                         
  -7   4   5          9.24         10.31         2.96 o                         
  -6   4   5        118.79        114.90         9.68 o                         
  -5   4   5         17.58         18.72         2.61 o                         
  -4   4   5        532.86        524.62         9.33 o                         
  -3   4   5        128.00        110.22         4.07 o                         
  -2   4   5       2552.81       2601.13        17.10 o                         
  -1   4   5      11985.24      12258.20        42.47 o                         
   0   4   5        353.96        489.53        19.41 o                         
   1   4   5       2691.53       2607.88        11.92 o                         
   2   4   5         15.08         24.99         1.17 o                         
   3   4   5         22.89         18.58         1.03 o                         
   4   4   5       1461.20       1465.27         8.71 o                         
   5   4   5        272.23        286.18         4.15 o                         
   6   4   5         41.70         42.55         2.50 o                         
   7   4   5         80.14         83.14         4.18 o                         
   8   4   5         73.91         77.65         5.48 o                         
   9   4   5          2.68          2.35         2.67 o                         
  -9   5   5          2.51          1.69         2.91 o                         
  -8   5   5         73.89         72.03         5.70 o                         
  -7   5   5        164.08        155.85         7.69 o                         
  -6   5   5         72.15         64.97         4.24 o                         
  -5   5   5        808.78        840.16        12.66 o                         
  -4   5   5        340.08        333.04         7.66 o                         
  -3   5   5       1184.12       1337.53        13.73 o                         
  -2   5   5        132.05         98.92         3.51 o                         
  -1   5   5        591.45        818.26         8.99 o                         
   0   5   5         32.37         29.62         3.51 o                         
   1   5   5       6912.58       7576.06        42.92 o                         
   2   5   5         57.05        104.22         1.71 o                         
   3   5   5        398.14        459.94         4.11 o                         
   4   5   5        396.42        402.96         4.63 o                         
   5   5   5          0.41          2.49         1.06 o                         
   6   5   5        487.46        480.93         6.64 o                         
   7   5   5         80.32         82.05         5.23 o                         
   8   5   5         55.23         60.01         6.69 o                         
   9   5   5         67.48         72.24         5.76 o                         
  -9   6   5         73.05         66.92         6.08 o                         
  -8   6   5         36.18         38.26         6.12 o                         
  -7   6   5          0.17          0.00         3.48 o                         
  -6   6   5        484.01        462.38        10.27 o                         
  -5   6   5        234.81        236.42         6.94 o                         
  -4   6   5       2516.84       2485.90        20.31 o                         
  -3   6   5       2661.57       2746.78        19.05 o                         
  -2   6   5         90.84         76.90         3.19 o                         
  -1   6   5       1149.94       1288.28        11.35 o                         
   0   6   5        152.29        188.68         3.99 o                         
   1   6   5       1962.84       2255.85        11.47 o                         
   2   6   5          1.17          2.38         0.85 o                         
   3   6   5        315.39        327.49         3.80 o                         
   4   6   5          0.08          0.00         0.78 o                         
   5   6   5        468.81        461.40         5.15 o                         
   6   6   5        283.05        257.33         5.01 o                         
   7   6   5         89.90         94.12         4.41 o                         
   8   6   5         27.29         32.74         4.01 o                         
   9   6   5         34.75         26.36         3.78 o                         
  -9   7   5         23.78         14.21         7.70 o                         
  -8   7   5          3.85          3.28         2.73 o                         
  -7   7   5          6.94          5.59         3.42 o                         
  -6   7   5        110.05         98.49         4.99 o                         
  -5   7   5        124.56        125.51         5.20 o                         
  -4   7   5         37.69         35.62         5.01 o                         
  -3   7   5         90.77         83.80         3.52 o                         
  -2   7   5        336.04        317.70         6.19 o                         
  -1   7   5       5009.49       5442.50        23.70 o                         
   0   7   5        184.93        199.61         5.46 o                         
   1   7   5       2430.90       2836.01        14.19 o                         
   2   7   5        241.58        237.32         2.98 o                         
   3   7   5       1511.17       1695.89        19.37 o                         
   4   7   5         25.13         36.70         1.80 o                         
   5   7   5         58.36         62.98         2.55 o                         
   6   7   5         10.84         18.34         1.99 o                         
   7   7   5          9.91         12.43         2.14 o                         
   8   7   5         43.07         40.31         4.25 o                         
   9   7   5         15.48         13.15         3.50 o                         
  -9   8   5         31.05         28.27         4.45 o                         
  -8   8   5         73.54         82.13         6.25 o                         
  -7   8   5          8.85         10.07         2.46 o                         
  -6   8   5        111.80        114.72         5.31 o                         
  -5   8   5        188.61        183.29         6.27 o                         
  -4   8   5         40.84         32.79         2.80 o                         
  -3   8   5         15.15         28.15         2.34 o                         
  -2   8   5        560.50        702.56         9.38 o                         
  -1   8   5       2345.80       2299.21        15.70 o                         
   0   8   5       1249.34       1559.10        12.36 o                         
   1   8   5        747.02        682.17         6.36 o                         
   2   8   5       1085.51       1034.82         8.76 o                         
   3   8   5        943.90        932.56         7.88 o                         
   4   8   5          8.41          3.75         1.01 o                         
   5   8   5        417.58        444.96         6.05 o                         
   6   8   5         57.71         53.86         2.92 o                         
   7   8   5        188.41        187.27         6.22 o                         
   8   8   5        142.16        155.31         7.38 o                         
   9   8   5         71.60         68.90         5.54 o                         
  -9   9   5          0.26          2.29         3.22 o                         
  -8   9   5          0.05          2.34         2.41 o                         
  -7   9   5         12.26         14.29         2.93 o                         
  -6   9   5          8.08          7.85         2.17 o                         
  -5   9   5         53.58         53.69         3.73 o                         
  -4   9   5        526.80        552.68        14.50 o                         
  -3   9   5        394.96        384.77         7.48 o                         
  -2   9   5        260.04        285.65         6.05 o                         
  -1   9   5       1057.94       1083.61        10.97 o                         
   0   9   5         26.28         31.67         1.71 o                         
   1   9   5        305.43        369.45         5.63 o                         
   2   9   5        115.78        130.41         2.34 o                         
   3   9   5        682.78        682.68         7.33 o                         
   4   9   5        155.22        141.07         3.16 o                         
   5   9   5          2.00          0.61         1.25 o                         
   6   9   5         28.29         32.89         2.57 o                         
   7   9   5          0.87          0.92         1.67 o                         
   8   9   5          0.02          1.65         2.40 o                         
   9   9   5          0.02          5.15         3.46 o                         
  -9  10   5          0.00          0.00         2.69 o                         
  -8  10   5         34.14         37.49         3.92 o                         
  -7  10   5         90.94         97.02         5.49 o                         
  -6  10   5          2.19          5.00         2.43 o                         
  -5  10   5         30.26         33.21         3.28 o                         
  -4  10   5        229.17        217.70         8.05 o                         
  -3  10   5        238.73        269.47         6.39 o                         
  -2  10   5        212.35        207.25         5.33 o                         
  -1  10   5        312.89        422.88         7.03 o                         
   0  10   5        119.90        167.85         3.73 o                         
   1  10   5         15.06          3.09         0.74 o                         
   2  10   5        391.54        422.62         4.01 o                         
   3  10   5         58.38         70.59         2.65 o                         
   4  10   5        353.19        356.07         6.24 o                         
   5  10   5        180.52        166.54         4.62 o                         
   6  10   5        146.41        139.81         4.56 o                         
   7  10   5         97.76         95.28         4.07 o                         
   8  10   5          9.35          5.26         2.85 o                         
   9  10   5         36.21         38.74         4.52 o                         
  -9  11   5         89.17        108.15         8.23 o                         
  -8  11   5         89.93         93.04         6.32 o                         
  -7  11   5         20.12         33.59         5.21 o                         
  -6  11   5        132.62        115.46         7.36 o                         
  -5  11   5        329.79        336.63         8.71 o                         
  -4  11   5        212.89        201.98         5.89 o                         
  -3  11   5          0.77          2.05         1.45 o                         
  -2  11   5        466.95        483.67         8.13 o                         
  -1  11   5        472.21        535.57         8.16 o                         
   0  11   5       1821.97       1791.93        12.35 o                         
   1  11   5        346.88        368.08         4.45 o                         
   2  11   5        672.10        633.24         5.21 o                         
   3  11   5         43.66         54.55         2.39 o                         
   4  11   5         28.21         22.32         2.13 o                         
   5  11   5        184.49        185.58         4.93 o                         
   6  11   5          0.13          3.29         1.67 o                         
   7  11   5         38.07         26.53         2.76 o                         
   8  11   5          1.40          0.63         4.23 o                         
   9  11   5          0.96          4.70         3.16 o                         
  -9  12   5         77.02         87.92         7.76 o                         
  -8  12   5          2.17          9.65         3.13 o                         
  -7  12   5        282.09        284.54         9.06 o                         
  -6  12   5        556.74        571.12        12.05 o                         
  -5  12   5        180.47        196.89         6.92 o                         
  -4  12   5         80.25         81.76         4.02 o                         
  -3  12   5        909.37        829.15        12.64 o                         
  -2  12   5        453.26        454.47         8.06 o                         
  -1  12   5        189.28        169.25         4.20 o                         
   0  12   5         53.15         64.84         2.52 o                         
   1  12   5         74.18         79.69         2.22 o                         
   2  12   5        267.44        270.41         7.43 o                         
   3  12   5          4.55          6.05         1.30 o                         
   4  12   5        203.88        201.59         4.88 o                         
   5  12   5        232.70        224.30         5.48 o                         
   6  12   5          2.74          2.01         1.67 o                         
   7  12   5        176.46        199.82         5.85 o                         
   8  12   5         86.59         98.42         6.12 o                         
   9  12   5          1.42          2.82         2.76 o                         
  -9  13   5          0.05          3.72         7.83 o                         
  -8  13   5         75.80         83.20         5.49 o                         
  -7  13   5        125.90        120.74         6.31 o                         
  -6  13   5         22.18         19.01         4.14 o                         
  -5  13   5        787.91        799.16        17.04 o                         
  -4  13   5        465.92        426.56         8.72 o                         
  -3  13   5         30.01         26.31         2.54 o                         
  -2  13   5          0.36          3.04         2.57 o                         
  -1  13   5        459.12        430.64         7.85 o                         
   0  13   5          0.00          1.43         1.11 o                         
   1  13   5          4.71          6.46         1.02 o                         
   2  13   5          3.03          3.60         0.60 o                         
   3  13   5        152.84        146.20         3.73 o                         
   4  13   5        422.70        402.07         6.88 o                         
   5  13   5        175.93        159.62         4.77 o                         
   6  13   5        115.04        111.50         4.30 o                         
   7  13   5        129.07        120.10         4.74 o                         
   8  13   5          1.41          2.33         2.90 o                         
   9  13   5         61.61         59.07         5.50 o                         
  -8  14   5          2.51          4.29         4.17 o                         
  -7  14   5         34.03         34.81         3.83 o                         
  -6  14   5          8.07          7.24         2.50 o                         
  -5  14   5        260.34        253.06        10.13 o                         
  -4  14   5         67.82         69.54         3.97 o                         
  -3  14   5        271.91        244.30         6.73 o                         
  -2  14   5       1043.64       1050.90        19.08 o                         
  -1  14   5        282.22        315.84         7.93 o                         
   0  14   5        207.82        222.68        10.19 o                         
   1  14   5        244.59        231.31         3.86 o                         
   2  14   5         80.43         75.38         2.46 o                         
   3  14   5          8.08         10.14         1.93 o                         
   4  14   5        174.63        170.77         4.62 o                         
   5  14   5         75.04         66.55         3.29 o                         
   6  14   5         46.92         43.69         3.07 o                         
   7  14   5         13.19         14.14         2.28 o                         
   8  14   5          0.92          0.00         2.11 o                         
  -8  15   5          6.84         15.26         3.32 o                         
  -7  15   5         13.94         13.56         2.96 o                         
  -6  15   5          1.44          0.71         2.79 o                         
  -5  15   5        591.18        596.13        15.11 o                         
  -4  15   5        126.74        128.73         5.11 o                         
  -3  15   5       2848.62       2852.43        22.30 o                         
  -2  15   5        117.36        106.53         4.43 o                         
  -1  15   5       1129.05       1139.29        12.26 o                         
   0  15   5       2009.21       2050.44        22.98 o                         
   1  15   5         10.71          6.73         1.19 o                         
   2  15   5       1804.93       1752.31        25.72 o                         
   3  15   5        253.48        238.16         4.76 o                         
   4  15   5         38.32         37.26         2.53 o                         
   5  15   5         84.26         78.81         3.92 o                         
   6  15   5          0.18          0.58         1.63 o                         
   7  15   5          0.35          0.00         1.83 o                         
   8  15   5          1.54          4.13         2.29 o                         
  -8  16   5          0.64          0.08         6.18 o                         
  -7  16   5          3.38          4.62         2.49 o                         
  -6  16   5         51.30         54.41         6.87 o                         
  -5  16   5          0.02          0.00         5.16 o                         
  -4  16   5         10.00          9.22         2.22 o                         
  -3  16   5        131.66        132.21         8.64 o                         
  -2  16   5          3.68          4.94         1.78 o                         
  -1  16   5       2765.87       2718.04        32.03 o                         
   0  16   5         68.55         95.44        30.95 o                         
   1  16   5         29.19         31.65         1.93 o                         
   2  16   5        886.92        875.09         7.75 o                         
   3  16   5        109.06        110.95         3.87 o                         
   4  16   5          9.32          7.26         1.69 o                         
   5  16   5        560.80        534.83         8.76 o                         
   6  16   5          2.40          1.83         1.82 o                         
   7  16   5         49.22         45.17         3.31 o                         
   8  16   5          0.42          2.52         2.56 o                         
  -8  17   5          2.31          2.24         2.58 o                         
  -7  17   5         24.31         22.58         4.11 o                         
  -6  17   5         28.61         31.79         3.68 o                         
  -5  17   5        261.55        243.14        10.15 o                         
  -4  17   5         13.80         17.80         2.69 o                         
  -3  17   5       1605.78       1532.35        17.03 o                         
  -2  17   5        271.59        252.68         5.90 o                         
  -1  17   5       2697.04       2628.24        34.00 o                         
   0  17   5       2802.50       2744.64        19.63 o                         
   1  17   5       1141.97       1095.45         9.14 o                         
   2  17   5       1021.07        995.12         9.10 o                         
   3  17   5          3.88          7.97         2.12 o                         
   4  17   5        112.86        106.69         3.98 o                         
   5  17   5        133.35        142.24         4.81 o                         
   6  17   5          6.32          7.00         2.38 o                         
   7  17   5         15.08         14.24         3.54 o                         
   8  17   5          9.23          5.90         3.23 o                         
  -8  18   5          1.00          0.37         3.45 o                         
  -7  18   5        109.57        107.58         6.34 o                         
  -6  18   5          1.65          0.00         2.88 o                         
  -5  18   5          4.11          7.39         3.71 o                         
  -4  18   5        440.53        433.09         9.54 o                         
  -3  18   5         19.98         24.46         4.41 o                         
  -2  18   5        457.40        449.21         9.59 o                         
  -1  18   5         63.07         70.30         7.61 o                         
   0  18   5         85.51         80.51         3.77 o                         
   1  18   5         62.40         65.04         3.03 o                         
   2  18   5       1583.34       1545.52        12.51 o                         
   3  18   5        601.07        581.46         9.71 o                         
   4  18   5        386.56        383.42         7.23 o                         
   5  18   5        150.46        151.25         4.96 o                         
   6  18   5         59.94         56.68         4.23 o                         
   7  18   5         66.20         71.70         4.71 o                         
   8  18   5        103.42         99.81         6.46 o                         
  -8  19   5         61.51         55.75        13.24 o                         
  -7  19   5        129.45        135.73         7.09 o                         
  -6  19   5          1.18          8.71         4.49 o                         
  -5  19   5        210.53        200.18         9.98 o                         
  -4  19   5        394.72        400.56         9.33 o                         
  -3  19   5         73.38         64.88         3.41 o                         
  -2  19   5         73.64         77.05         5.56 o                         
  -1  19   5       1205.22       1162.02        18.85 o                         
   0  19   5          1.84          0.64         3.51 o                         
   1  19   5       2943.71       2828.75        26.27 o                         
   2  19   5        573.08        540.29         6.66 o                         
   3  19   5        658.00        633.76        10.37 o                         
   4  19   5        726.74        703.03         9.76 o                         
   5  19   5          3.77          4.98         2.52 o                         
   6  19   5        503.62        517.86        10.96 o                         
   7  19   5        161.77        169.03         6.89 o                         
   8  19   5         31.03         31.80         4.13 o                         
  -8  20   5         42.86         43.48         6.55 o                         
  -7  20   5          2.15          9.86         3.52 o                         
  -6  20   5        339.61        348.61        13.37 o                         
  -5  20   5        425.87        440.42        23.68 o                         
  -4  20   5          6.45         13.99         5.51 o                         
  -3  20   5        167.95        142.65         4.89 o                         
  -2  20   5       1518.93       1454.89        23.00 o                         
  -1  20   5         11.78         16.78         3.93 o                         
   0  20   5       1550.30       1536.27        14.50 o                         
   1  20   5         18.11         21.38         2.60 o                         
   2  20   5         17.95         16.69         1.99 o                         
   3  20   5        442.35        419.88         8.53 o                         
   4  20   5        150.12        158.48         5.88 o                         
   5  20   5        263.47        255.09         7.53 o                         
   6  20   5        106.45        108.27         6.16 o                         
   7  20   5         72.27         82.42         5.18 o                         
  -7  21   5         18.46          9.05         3.10 o                         
  -6  21   5         42.60         24.98         4.98 o                         
  -5  21   5          0.37          2.77         3.95 o                         
  -4  21   5        442.29        401.08        10.01 o                         
  -3  21   5        705.13        674.22        10.81 o                         
  -2  21   5        124.49        122.41         4.74 o                         
  -1  21   5       2556.09       2495.35        33.95 o                         
   0  21   5        988.90        959.93        11.83 o                         
   1  21   5        462.68        466.46         8.03 o                         
   2  21   5       1052.60       1031.39        12.86 o                         
   3  21   5          8.70          9.91         2.35 o                         
   4  21   5        246.79        243.36         7.08 o                         
   5  21   5          9.83         11.25         2.80 o                         
   6  21   5         91.82         86.61         5.53 o                         
   7  21   5          4.68          4.91         2.85 o                         
  -7  22   5         33.81         36.70         4.37 o                         
  -6  22   5          5.42         14.05         7.04 o                         
  -5  22   5         25.68         18.15         4.02 o                         
  -4  22   5         19.44         17.39         6.38 o                         
  -3  22   5        440.17        412.19         8.35 o                         
  -2  22   5         88.21         81.01         3.98 o                         
  -1  22   5         92.86        102.67         5.27 o                         
   0  22   5          4.13         10.78         3.29 o                         
   1  22   5        556.74        557.06         8.19 o                         
   2  22   5        315.33        324.18         6.93 o                         
   3  22   5        437.22        429.47         8.76 o                         
   4  22   5        196.24        199.19         6.55 o                         
   5  22   5        397.25        394.84         9.59 o                         
   6  22   5        193.66        203.82         7.38 o                         
   7  22   5         59.14         49.09         4.53 o                         
  -7  23   5         24.28         25.92         4.03 o                         
  -6  23   5         95.62         96.31         7.73 o                         
  -5  23   5         61.83         71.96         6.62 o                         
  -4  23   5          5.57          9.93         2.65 o                         
  -3  23   5         15.33         20.48         3.09 o                         
  -2  23   5          4.78          4.96         2.24 o                         
  -1  23   5         21.25         23.05         3.08 o                         
   0  23   5         19.02         17.16         2.15 o                         
   1  23   5         27.08         31.56         3.42 o                         
   2  23   5         14.07         15.83         2.47 o                         
   3  23   5         41.27         40.46         3.26 o                         
   4  23   5         11.85          9.19         2.25 o                         
   5  23   5        319.58        318.88         8.82 o                         
   6  23   5          8.55         14.42         3.24 o                         
   7  23   5        102.05         97.66         5.70 o                         
  -7  24   5         18.23         13.92         3.45 o                         
  -6  24   5          0.18          0.70         3.93 o                         
  -5  24   5          1.15          3.55         5.97 o                         
  -4  24   5          9.36          7.13         3.51 o                         
  -3  24   5         36.24         32.46         2.76 o                         
  -2  24   5          1.23          0.00         1.74 o                         
  -1  24   5         74.65         72.04         3.67 o                         
   0  24   5          3.17          2.46         1.85 o                         
   1  24   5         87.77         81.18         3.51 o                         
   2  24   5          1.99          0.00         2.67 o                         
   3  24   5          3.63          5.66         2.47 o                         
   4  24   5          5.12          3.28         2.43 o                         
   5  24   5         18.02         20.24         3.11 o                         
   6  24   5         21.94         18.46         3.08 o                         
   7  24   5         66.87         63.48         4.89 o                         
  -6  25   5         92.28         97.52         8.22 o                         
  -5  25   5         45.55         44.61        10.77 o                         
  -4  25   5          2.40          5.72         4.72 o                         
  -3  25   5         34.05         39.14         3.25 o                         
  -2  25   5        175.27        165.57         5.63 o                         
  -1  25   5          9.70         12.60         2.46 o                         
   0  25   5        396.48        385.47         8.15 o                         
   1  25   5         22.36         23.69         2.22 o                         
   2  25   5        129.29        127.68         8.19 o                         
   3  25   5         18.69         17.01         3.23 o                         
   4  25   5          0.96          0.22         2.62 o                         
   5  25   5         58.82         65.80         5.32 o                         
   6  25   5          2.88          8.78         3.00 o                         
  -6  26   5         46.40         71.18         7.55 o                         
  -5  26   5         20.18         24.63         5.19 o                         
  -4  26   5         33.76         29.77         5.07 o                         
  -3  26   5        288.75        260.52        10.21 o                         
  -2  26   5        179.01        158.27         6.82 o                         
  -1  26   5        301.07        282.14         7.27 o                         
   0  26   5          5.04          6.38         2.15 o                         
   1  26   5         46.78         49.31         2.87 o                         
   2  26   5        220.40        207.15         8.05 o                         
   3  26   5          0.03          0.99         2.63 o                         
   4  26   5        104.52        103.82         6.24 o                         
   5  26   5          1.84          5.43         2.92 o                         
   6  26   5          7.56          8.46         3.21 o                         
  -6  27   5         13.24         19.41         8.47 o                         
  -5  27   5        206.19        218.95        15.15 o                         
  -4  27   5        238.88        223.84        14.57 o                         
  -3  27   5          0.45          3.09         3.91 o                         
  -2  27   5          0.20          5.86         2.30 o                         
  -1  27   5         50.71         41.73         3.41 o                         
   0  27   5         13.22         15.42         2.48 o                         
   1  27   5         20.70         20.99         2.34 o                         
   2  27   5          0.52         10.22         3.01 o                         
   3  27   5         14.60         19.69         3.63 o                         
   4  27   5         13.37         16.78         4.16 o                         
   5  27   5         25.88         26.23         4.13 o                         
   6  27   5         38.62         36.88         4.49 o                         
  -5  28   5        126.67        150.90        24.37 o                         
  -4  28   5         66.15         77.78         7.76 o                         
  -3  28   5        159.02        188.31        10.01 o                         
  -2  28   5        583.90        561.69        10.59 o                         
  -1  28   5         20.87         24.31         2.98 o                         
   0  28   5        314.38        312.68         7.91 o                         
   1  28   5        294.97        284.67         9.31 o                         
   2  28   5        104.85         95.29         6.08 o                         
   3  28   5        159.96        160.89         7.66 o                         
   4  28   5         45.48         44.00         4.66 o                         
   5  28   5         62.08         68.05         5.62 o                         
  -5  29   5         35.04         40.76         8.16 o                         
  -4  29   5        260.19        256.48        12.22 o                         
  -3  29   5        252.20        257.79        11.74 o                         
  -2  29   5          9.15         18.28         3.77 o                         
  -1  29   5        419.37        441.77         9.56 o                         
   0  29   5        378.85        395.62         9.01 o                         
   1  29   5        157.44        161.63         7.48 o                         
   2  29   5        394.28        384.82        16.18 o                         
   3  29   5         21.23         26.93         7.64 o                         
   4  29   5          3.86          6.58         3.14 o                         
   5  29   5          7.86          6.29         3.81 o                         
  -5  30   5         32.61         29.00         5.94 o                         
  -4  30   5         19.56         24.18         5.62 o                         
  -3  30   5         32.95         30.42         5.25 o                         
  -2  30   5          0.01          4.96         2.47 o                         
  -1  30   5          2.59          8.95         2.81 o                         
   0  30   5          0.10          6.30         4.11 o                         
   1  30   5         15.09         13.72         4.34 o                         
   2  30   5         96.19        113.24         7.94 o                         
   3  30   5         49.00         51.63         5.07 o                         
   4  30   5         44.14         45.20         4.95 o                         
   5  30   5         46.81         48.99         5.30 o                         
  -4  31   5         36.61         36.89         5.62 o                         
  -3  31   5          0.79          0.00         4.11 o                         
  -2  31   5         45.27         47.23         4.48 o                         
  -1  31   5         74.33         76.82         5.42 o                         
   0  31   5        166.94        161.67         7.15 o                         
   1  31   5        132.20        144.20         8.96 o                         
   2  31   5        104.97        100.08         6.54 o                         
   3  31   5         82.81         84.55         5.96 o                         
   4  31   5         50.78         52.03         5.73 o                         
  -4  32   5         61.52         58.81         6.72 o                         
  -3  32   5         96.75        101.03         8.14 o                         
  -2  32   5         34.63         47.31         7.10 o                         
  -1  32   5         11.53         12.36         3.16 o                         
   0  32   5         52.36         62.46         4.30 o                         
   1  32   5          1.19          0.11         5.18 o                         
   2  32   5          0.84          0.00         2.67 o                         
   3  32   5          6.97          4.51         3.33 o                         
   4  32   5          2.78          1.38         3.04 o                         
  -3  33   5         67.00         73.66         7.65 o                         
  -2  33   5         28.36         35.48         6.14 o                         
  -1  33   5         11.71         18.67         3.33 o                         
   0  33   5          0.04          0.55         3.41 o                         
   1  33   5         17.86         35.93         6.87 o                         
   2  33   5         37.07         41.18         4.38 o                         
   3  33   5          3.71          5.07         4.36 o                         
  -2  34   5        264.56        261.48        12.28 o                         
  -1  34   5         14.55         16.95         3.60 o                         
   0  34   5         74.35         75.74         7.33 o                         
   1  34   5          0.53          0.00         7.73 o                         
   2  34   5          0.25          3.68         4.60 o                         
  -1  35   5        216.75        226.41         8.06 o                         
   0  35   5        186.55        181.41        10.77 o                         
   1  35   5          0.47          0.00         4.14 o                         
  -9   0   6         10.36         10.73         4.69 o                         
  -8   0   6          3.69          5.76         4.37 o                         
  -7   0   6        610.94        603.45        21.57 o                         
  -6   0   6        598.97        621.90        20.39 o                         
  -5   0   6        612.50        612.45        19.69 o                         
  -4   0   6       4305.25       4396.89        47.16 o                         
  -3   0   6        538.17        565.95        16.75 o                         
  -2   0   6       3908.50       4102.19        39.64 o                         
  -1   0   6       6197.80       6459.08        59.62 o                         
   0   0   6        104.88        110.91         4.28 o                         
   1   0   6       2827.45       2975.81        23.61 o                         
   2   0   6        860.98        968.57         9.47 o                         
   3   0   6        168.78        185.11         4.20 o                         
   4   0   6         24.40         24.49         1.46 o                         
   5   0   6          5.93          4.08         1.68 o                         
   6   0   6        751.94        747.19        11.51 o                         
   7   0   6         25.13         20.31         3.54 o                         
   8   0   6        282.91        278.49        11.23 o                         
   9   0   6         23.02         34.74         8.28 o                         
  -9   1   6         16.38         18.29         9.23 o                         
  -8   1   6          2.86          3.30         3.01 o                         
  -7   1   6         15.35         22.77         3.94 o                         
  -6   1   6         86.56         82.46         9.19 o                         
  -5   1   6        926.11        937.58        16.62 o                         
  -4   1   6        132.90        151.73         6.68 o                         
  -3   1   6       3200.64       3223.87        26.98 o                         
  -2   1   6       1143.94       1201.81        30.17 o                         
  -1   1   6        539.93        585.07         8.18 o                         
   0   1   6        471.11        469.23         7.10 o                         
   1   1   6       1387.32       1443.17         8.95 o                         
   2   1   6          5.94         12.10         1.79 o                         
   3   1   6        550.72        571.49         3.53 o                         
   4   1   6          0.04          1.22         0.60 o                         
   5   1   6         74.62         70.16         2.53 o                         
   6   1   6         72.40         68.05         4.05 o                         
   7   1   6          6.94          6.65         2.09 o                         
   8   1   6         11.46         22.13         3.87 o                         
   9   1   6          3.83          0.00         3.60 o                         
  -9   2   6        111.54        104.06         7.45 o                         
  -8   2   6         76.54         88.34         9.22 o                         
  -7   2   6          3.18          7.97         3.20 o                         
  -6   2   6         19.40         17.85         3.37 o                         
  -5   2   6        316.96        275.54         9.29 o                         
  -4   2   6        476.30        486.82        11.33 o                         
  -3   2   6        103.17         75.66         4.60 o                         
  -2   2   6         23.39         26.30         2.59 o                         
  -1   2   6          3.78         13.98         3.75 o                         
   0   2   6       2396.49       2602.55        18.15 o                         
   1   2   6        782.86        804.09         7.42 o                         
   2   2   6       1688.17       1663.93         8.45 o                         
   3   2   6       1974.34       1923.09        12.06 o                         
   4   2   6        751.67        733.16         6.09 o                         
   5   2   6        183.67        179.63         3.40 o                         
   6   2   6        600.53        591.68         9.20 o                         
   7   2   6          0.18          0.00         1.79 o                         
   8   2   6        126.88        130.23         6.80 o                         
   9   2   6          5.22          9.20         4.12 o                         
  -9   3   6         13.69         18.30         3.96 o                         
  -8   3   6          8.06          5.54         2.76 o                         
  -7   3   6        170.01        157.24         8.01 o                         
  -6   3   6         46.45         41.56         5.81 o                         
  -5   3   6        870.71        905.13        28.80 o                         
  -4   3   6        747.31        772.82        14.12 o                         
  -3   3   6       2237.10       2381.70        59.33 o                         
  -2   3   6        353.16        353.04         6.83 o                         
  -1   3   6       1591.70       1791.48        31.37 o                         
   0   3   6        116.90        145.44         4.82 o                         
   1   3   6       1230.77       1264.03         8.96 o                         
   2   3   6        283.80        277.35         3.33 o                         
   3   3   6        277.65        283.76         3.81 o                         
   4   3   6        141.77        121.15         2.63 o                         
   5   3   6        390.47        371.35         4.89 o                         
   6   3   6          3.84          6.40         2.23 o                         
   7   3   6         31.32         31.36         3.25 o                         
   8   3   6         37.42         41.43         4.41 o                         
   9   3   6         12.84          9.19         4.84 o                         
  -9   4   6          1.35          1.40         2.71 o                         
  -8   4   6          9.32         15.13         4.33 o                         
  -7   4   6          0.63          0.00         4.03 o                         
  -6   4   6         48.98         50.22         4.67 o                         
  -5   4   6          1.78          0.00         2.74 o                         
  -4   4   6        141.70        123.40         6.03 o                         
  -3   4   6        361.94        401.22         9.64 o                         
  -2   4   6        466.81        491.03         9.85 o                         
  -1   4   6         12.00         32.95         2.72 o                         
   0   4   6         60.11         48.36         2.99 o                         
   1   4   6       1107.40       1013.07         9.61 o                         
   2   4   6          7.13         11.06         0.96 o                         
   3   4   6        604.91        603.24         5.46 o                         
   4   4   6          0.44          2.48         0.90 o                         
   5   4   6         66.41         68.03         2.26 o                         
   6   4   6          3.15          5.22         1.52 o                         
   7   4   6          7.83          8.35         2.52 o                         
   8   4   6         30.75         33.45         4.32 o                         
   9   4   6         19.21         20.28         3.84 o                         
  -9   5   6         46.08         56.62         5.82 o                         
  -8   5   6         21.83         22.10         3.92 o                         
  -7   5   6        103.98        110.81        10.21 o                         
  -6   5   6         84.66         90.08         5.83 o                         
  -5   5   6        552.27        543.90        12.91 o                         
  -4   5   6        365.20        340.95         8.08 o                         
  -3   5   6       1199.24       1161.16        13.46 o                         
  -2   5   6        424.09        424.96         7.48 o                         
  -1   5   6        447.67        516.64         9.59 o                         
   0   5   6       1183.00       1157.49        13.44 o                         
   1   5   6        685.08        688.09         7.49 o                         
   2   5   6       1138.02       1035.45         5.94 o                         
   3   5   6          9.27          5.67         1.08 o                         
   4   5   6        373.07        368.79         4.46 o                         
   5   5   6        490.70        483.26         5.60 o                         
   6   5   6        106.53        109.97         3.86 o                         
   7   5   6         10.15          6.96         2.19 o                         
   8   5   6        134.66        133.24         7.01 o                         
   9   5   6          9.56          8.02         3.18 o                         
  -9   6   6          3.99          1.44         7.78 o                         
  -8   6   6          6.63          3.97         2.66 o                         
  -7   6   6         15.25         14.51         9.42 o                         
  -6   6   6          0.65          0.00         2.77 o                         
  -5   6   6        174.11        168.13         6.20 o                         
  -4   6   6       1018.11        993.04        13.71 o                         
  -3   6   6         51.49         50.38         2.79 o                         
  -2   6   6       1209.18       1200.85        12.69 o                         
  -1   6   6        517.89        522.11         7.84 o                         
   0   6   6         52.30         85.76         4.51 o                         
   1   6   6          2.78          0.00         0.94 o                         
   2   6   6          9.57          5.72         0.65 o                         
   3   6   6        128.40        138.06         3.28 o                         
   4   6   6         55.82         50.01         2.26 o                         
   5   6   6          1.39          3.91         1.16 o                         
   6   6   6         84.52         81.17         4.01 o                         
   7   6   6          2.83          0.44         2.37 o                         
   8   6   6         17.33         14.36         3.46 o                         
   9   6   6          5.37          3.80         2.96 o                         
  -9   7   6          0.91          7.38         3.49 o                         
  -8   7   6          1.37          4.49         3.10 o                         
  -7   7   6          4.72          3.69         2.57 o                         
  -6   7   6         45.58         52.70         3.99 o                         
  -5   7   6        685.89        689.23        16.27 o                         
  -4   7   6         13.93         19.64         2.85 o                         
  -3   7   6       2716.16       2610.29        20.22 o                         
  -2   7   6       2551.53       2327.46        17.95 o                         
  -1   7   6       2458.55       2637.87        17.64 o                         
   0   7   6       2257.78       2064.24        18.47 o                         
   1   7   6       1393.56       1561.48        11.46 o                         
   2   7   6        994.85        923.02         7.10 o                         
   3   7   6        302.83        296.67         4.70 o                         
   4   7   6        189.52        171.70         3.48 o                         
   5   7   6         14.22         13.79         1.46 o                         
   6   7   6        253.31        252.89         5.80 o                         
   7   7   6         14.50         12.08         2.22 o                         
   8   7   6        157.82        170.74         7.97 o                         
   9   7   6          6.61          9.58         4.58 o                         
  -9   8   6         21.42         19.85         4.47 o                         
  -8   8   6         27.55         21.58         3.93 o                         
  -7   8   6         25.15         27.60         4.29 o                         
  -6   8   6         13.66          7.94         2.42 o                         
  -5   8   6        417.19        415.57        13.43 o                         
  -4   8   6        814.59        790.80        12.45 o                         
  -3   8   6        279.89        312.19        11.85 o                         
  -2   8   6        211.51        164.49         4.91 o                         
  -1   8   6       1823.28       1936.64        15.36 o                         
   0   8   6       1011.98       1087.37         9.56 o                         
   1   8   6         44.05         48.04         2.13 o                         
   2   8   6          0.99          2.41         0.65 o                         
   3   8   6        108.39        118.62         3.14 o                         
   4   8   6         31.12         31.84         2.05 o                         
   5   8   6        159.50        167.34         3.89 o                         
   6   8   6          2.85          5.55         1.60 o                         
   7   8   6         16.27         13.84         2.23 o                         
   8   8   6          0.78          0.00         2.50 o                         
   9   8   6          0.16          5.01         2.86 o                         
  -9   9   6         90.17         98.26        13.42 o                         
  -8   9   6          7.25          9.54         3.70 o                         
  -7   9   6        375.12        398.79        10.77 o                         
  -6   9   6        192.64        210.94         7.38 o                         
  -5   9   6         69.89         79.34         5.11 o                         
  -4   9   6        658.66        616.36        11.16 o                         
  -3   9   6        694.30        735.29        10.91 o                         
  -2   9   6        615.53        593.29         9.25 o                         
  -1   9   6          8.69          5.77         1.68 o                         
   0   9   6         16.78         21.60         1.63 o                         
   1   9   6       1086.69       1101.98         9.89 o                         
   2   9   6        718.42        688.70         5.86 o                         
   3   9   6       1632.95       1659.84        10.89 o                         
   4   9   6        847.59        824.41         8.87 o                         
   5   9   6         76.48         82.12         3.47 o                         
   6   9   6         51.30         53.54         3.07 o                         
   7   9   6         10.40         10.09         2.25 o                         
   8   9   6          3.73          4.88         2.63 o                         
   9   9   6          2.66          4.31         3.61 o                         
  -9  10   6         31.43         27.91         4.65 o                         
  -8  10   6         30.23         28.86         4.48 o                         
  -7  10   6         97.54         83.19         8.70 o                         
  -6  10   6          0.14          2.94         2.39 o                         
  -5  10   6       1221.53       1205.14        26.76 o                         
  -4  10   6          3.14          4.35         5.47 o                         
  -3  10   6        181.24        201.75         5.89 o                         
  -2  10   6         27.44         29.47         2.52 o                         
  -1  10   6        349.34        339.22         6.70 o                         
   0  10   6       1074.16        996.41         9.50 o                         
   1  10   6         21.44         23.89         1.43 o                         
   2  10   6       1104.49       1047.08         8.86 o                         
   3  10   6        763.56        767.07         7.89 o                         
   4  10   6        326.41        307.66         5.60 o                         
   5  10   6        197.67        201.95         5.24 o                         
   6  10   6        355.35        341.33         7.13 o                         
   7  10   6         26.64         21.81         2.81 o                         
   8  10   6         27.30         33.54         4.06 o                         
   9  10   6         65.42         67.62         5.73 o                         
  -9  11   6          0.07          2.56         3.16 o                         
  -8  11   6         10.67          3.97         2.62 o                         
  -7  11   6          0.98          5.53         2.74 o                         
  -6  11   6         48.97         60.98         4.57 o                         
  -5  11   6        103.54         92.63         5.22 o                         
  -4  11   6        107.38        109.56         4.74 o                         
  -3  11   6        546.80        480.19         9.05 o                         
  -2  11   6       1560.06       1525.21        16.08 o                         
  -1  11   6        712.04        695.56         9.79 o                         
   0  11   6        489.52        465.87         6.69 o                         
   1  11   6         24.01         21.56         1.57 o                         
   2  11   6        319.07        312.24         4.20 o                         
   3  11   6        102.37         96.51         2.73 o                         
   4  11   6         23.58         24.76         2.01 o                         
   5  11   6        287.09        260.57         6.03 o                         
   6  11   6        306.92        313.37         6.94 o                         
   7  11   6         25.35         23.59         2.94 o                         
   8  11   6         51.82         51.40         5.46 o                         
  -8  12   6         92.10         98.98         6.04 o                         
  -7  12   6          1.49          3.83         2.81 o                         
  -6  12   6        302.08        312.24         9.52 o                         
  -5  12   6         10.43         13.53         2.79 o                         
  -4  12   6        478.02        451.38         9.33 o                         
  -3  12   6         36.40         35.26         2.85 o                         
  -2  12   6          1.42          1.03         1.98 o                         
  -1  12   6         12.25          9.38         1.67 o                         
   0  12   6        612.11        565.55         8.79 o                         
   1  12   6        447.73        417.39         5.15 o                         
   2  12   6         90.63         94.44         2.03 o                         
   3  12   6        665.47        683.36         9.17 o                         
   4  12   6          0.01          2.91         1.58 o                         
   5  12   6         57.41         64.21         3.22 o                         
   6  12   6          9.11         13.74         2.42 o                         
   7  12   6          7.34          5.35         2.17 o                         
   8  12   6          0.01          2.25         2.68 o                         
  -8  13   6          0.42          0.72         2.91 o                         
  -7  13   6        163.88        150.92         7.18 o                         
  -6  13   6          5.51          2.89         2.76 o                         
  -5  13   6         77.49         78.44         5.60 o                         
  -4  13   6        412.16        403.95        13.14 o                         
  -3  13   6          0.16          0.00         1.91 o                         
  -2  13   6        748.14        678.11        10.57 o                         
  -1  13   6        432.65        436.50         8.34 o                         
   0  13   6       2814.14       2700.27        24.29 o                         
   1  13   6        715.52        666.38         6.66 o                         
   2  13   6        192.73        181.02         2.87 o                         
   3  13   6          1.96          2.39         1.62 o                         
   4  13   6        109.99         89.90         3.59 o                         
   5  13   6         16.60         14.45         2.12 o                         
   6  13   6         46.70         42.79         3.44 o                         
   7  13   6          9.22          8.08         2.37 o                         
   8  13   6         23.33         27.03         3.96 o                         
  -8  14   6          3.37          1.13         2.41 o                         
  -7  14   6        174.50        184.17         7.93 o                         
  -6  14   6        116.63        111.03         6.01 o                         
  -5  14   6        190.64        210.00         9.88 o                         
  -4  14   6       2313.10       2253.04        35.94 o                         
  -3  14   6        206.56        202.60         6.43 o                         
  -2  14   6       1424.53       1395.43        15.40 o                         
  -1  14   6       4337.37       4201.07        34.97 o                         
   0  14   6          4.64         10.89         1.81 o                         
   1  14   6       2291.93       2269.45        12.50 o                         
   2  14   6         30.97         33.79         1.32 o                         
   3  14   6          6.48          4.38         1.53 o                         
   4  14   6         81.73         80.48         3.49 o                         
   5  14   6          0.95          5.64         1.89 o                         
   6  14   6         19.98         14.73         2.23 o                         
   7  14   6         24.31         30.51         2.91 o                         
   8  14   6          5.33         10.50         3.20 o                         
  -8  15   6          1.99         12.23         3.70 o                         
  -7  15   6          0.29          0.00         2.72 o                         
  -6  15   6         46.02         60.58         4.81 o                         
  -5  15   6        906.19        935.56        19.28 o                         
  -4  15   6        141.98        158.20         6.25 o                         
  -3  15   6       1923.07       1863.93        33.42 o                         
  -2  15   6       1421.92       1360.18        15.43 o                         
  -1  15   6         83.79         87.98         3.66 o                         
   0  15   6        709.48        685.36         8.88 o                         
   1  15   6       2824.30       2691.21        14.95 o                         
   2  15   6        229.00        224.34         4.18 o                         
   3  15   6        179.85        226.63        13.52 o                         
   4  15   6        131.92        132.71         4.45 o                         
   5  15   6          1.93          3.50         1.99 o                         
   6  15   6         48.06         47.36         3.24 o                         
   7  15   6        219.27        224.00         6.52 o                         
   8  15   6         16.47         19.41         3.16 o                         
  -8  16   6         70.85         82.59         5.76 o                         
  -7  16   6          0.05          4.94         2.78 o                         
  -6  16   6         78.13         86.29         5.86 o                         
  -5  16   6          2.24         13.08        12.04 o                         
  -4  16   6         32.67         31.98         6.11 o                         
  -3  16   6        432.76        433.48         9.48 o                         
  -2  16   6        432.32        421.15         7.75 o                         
  -1  16   6        129.75        122.41         8.08 o                         
   0  16   6       1396.73       1342.48        12.70 o                         
   1  16   6       2819.80       2749.89        15.13 o                         
   2  16   6        254.63        257.24         4.43 o                         
   3  16   6       3560.58       3414.39        34.90 o                         
   4  16   6        428.33        403.33         7.53 o                         
   5  16   6        554.59        531.90         9.02 o                         
   6  16   6        342.85        329.37         7.51 o                         
   7  16   6         11.31         10.84         2.73 o                         
   8  16   6         40.44         34.88         4.32 o                         
  -8  17   6          9.36          8.48         3.16 o                         
  -7  17   6         49.40         57.54         4.75 o                         
  -6  17   6        154.91        157.28         7.09 o                         
  -5  17   6         30.75         40.32         8.17 o                         
  -4  17   6        243.85        250.20        12.22 o                         
  -3  17   6         81.59         86.48         4.62 o                         
  -2  17   6         89.08         79.19         5.75 o                         
  -1  17   6        237.97        237.50         5.78 o                         
   0  17   6        486.38        464.63        19.48 o                         
   1  17   6        727.61        695.08         7.46 o                         
   2  17   6       2020.73       1920.37        24.08 o                         
   3  17   6         75.23         87.44         4.45 o                         
   4  17   6        586.79        547.19         8.89 o                         
   5  17   6        427.60        404.22         8.06 o                         
   6  17   6          4.44          5.33         2.06 o                         
   7  17   6         28.74         32.47         6.03 o                         
   8  17   6         14.81         27.17         5.98 o                         
  -8  18   6         21.81         15.48         3.43 o                         
  -7  18   6         25.14         16.90         3.38 o                         
  -6  18   6          1.03          1.87         2.76 o                         
  -5  18   6         63.47         53.77         5.95 o                         
  -4  18   6        624.58        615.10        19.12 o                         
  -3  18   6         24.04         27.39         2.98 o                         
  -2  18   6       1832.51       1803.81        25.43 o                         
  -1  18   6         42.50         44.53         2.89 o                         
   0  18   6        763.69        757.68        11.11 o                         
   1  18   6          2.57          3.25         1.41 o                         
   2  18   6        189.33        194.96         5.10 o                         
   3  18   6         66.51         68.09         3.47 o                         
   4  18   6        165.92        167.15         5.11 o                         
   5  18   6         80.60         87.63         4.05 o                         
   6  18   6          3.05          0.00         2.07 o                         
   7  18   6         78.14         74.43         4.83 o                         
   8  18   6          9.50          6.36         3.42 o                         
  -7  19   6         30.21         23.29         7.39 o                         
  -6  19   6          5.99          5.81         2.58 o                         
  -5  19   6          0.02          1.55         2.95 o                         
  -4  19   6          7.54          9.26         3.22 o                         
  -3  19   6        181.37        174.44         5.49 o                         
  -2  19   6        134.29        119.91         7.26 o                         
  -1  19   6          5.91         10.51         2.61 o                         
   0  19   6        379.90        367.97         7.25 o                         
   1  19   6        298.96        292.94         5.84 o                         
   2  19   6        500.15        479.43        11.29 o                         
   3  19   6        192.15        197.34         5.69 o                         
   4  19   6        246.51        243.45         7.03 o                         
   5  19   6          4.04          2.02         1.70 o                         
   6  19   6        153.99        147.51         6.22 o                         
   7  19   6         20.52         19.56         3.20 o                         
  -7  20   6          4.75         14.72         3.67 o                         
  -6  20   6         19.24         12.61         4.01 o                         
  -5  20   6         21.01         16.50         3.87 o                         
  -4  20   6        130.62        126.07         5.78 o                         
  -3  20   6         36.88         32.94         2.82 o                         
  -2  20   6        396.98        385.64         9.40 o                         
  -1  20   6         16.26         18.21         2.19 o                         
   0  20   6        465.22        451.76        13.30 o                         
   1  20   6        233.22        219.23         5.42 o                         
   2  20   6         10.29         12.38         1.98 o                         
   3  20   6        301.99        274.95         6.57 o                         
   4  20   6          5.21          0.26         2.53 o                         
   5  20   6          9.04         11.59         2.37 o                         
   6  20   6         16.85         19.47         3.21 o                         
   7  20   6         24.77         26.40         3.59 o                         
  -7  21   6          2.35          3.29         4.78 o                         
  -6  21   6          9.32          5.88         4.24 o                         
  -5  21   6          8.98         13.29         3.54 o                         
  -4  21   6         30.72         32.72         2.87 o                         
  -3  21   6        111.95        112.46         4.74 o                         
  -2  21   6         39.58         37.99         3.27 o                         
  -1  21   6        355.01        339.79         8.91 o                         
   0  21   6        396.83        394.52         7.80 o                         
   1  21   6        109.86        102.84         3.73 o                         
   2  21   6         30.63         33.43         2.45 o                         
   3  21   6        381.26        353.95         8.20 o                         
   4  21   6         61.46         53.21         3.70 o                         
   5  21   6         36.46         29.35         4.25 o                         
   6  21   6         86.83         86.98         5.04 o                         
   7  21   6          9.82         15.51         3.05 o                         
  -7  22   6          2.31          6.32         3.30 o                         
  -6  22   6         90.66        100.87         8.06 o                         
  -5  22   6          5.21          1.63         4.38 o                         
  -4  22   6         86.88         86.53         5.21 o                         
  -3  22   6        312.80        308.11         8.30 o                         
  -2  22   6         52.88         55.77         3.34 o                         
  -1  22   6        152.36        139.93         6.55 o                         
   0  22   6         32.17         30.81         2.69 o                         
   1  22   6        294.08        286.68         7.49 o                         
   2  22   6        192.98        184.11         5.91 o                         
   3  22   6        255.12        243.47         6.97 o                         
   4  22   6         50.75         43.43         3.54 o                         
   5  22   6          1.98          3.49         3.23 o                         
   6  22   6         12.69         18.37         3.20 o                         
   7  22   6         55.75         53.34         4.41 o                         
  -7  23   6         80.83         84.39         6.30 o                         
  -6  23   6        247.31        250.03        12.33 o                         
  -5  23   6         25.74         23.12         4.93 o                         
  -4  23   6        172.58        177.44         7.23 o                         
  -3  23   6        113.19        110.95         4.84 o                         
  -2  23   6         12.77         15.31         2.30 o                         
  -1  23   6          3.97          3.36         2.06 o                         
   0  23   6         32.11         33.57         2.87 o                         
   1  23   6        427.88        423.40        10.29 o                         
   2  23   6        522.63        495.06        14.37 o                         
   3  23   6         44.61         38.65         4.27 o                         
   4  23   6         71.53         73.33         4.29 o                         
   5  23   6         93.08         94.83         5.08 o                         
   6  23   6         80.69         88.71         5.19 o                         
   7  23   6        138.96        137.67         6.77 o                         
  -6  24   6         58.19         61.94        11.60 o                         
  -5  24   6        258.87        232.07        11.29 o                         
  -4  24   6         14.51         15.94         4.63 o                         
  -3  24   6          9.17         15.48         2.49 o                         
  -2  24   6          1.60          0.80         1.94 o                         
  -1  24   6        387.14        372.33         8.87 o                         
   0  24   6        106.19        104.22         4.65 o                         
   1  24   6          0.25          3.61         2.84 o                         
   2  24   6        195.30        197.99         6.74 o                         
   3  24   6        259.65        247.54         8.92 o                         
   4  24   6          0.87          0.00         2.47 o                         
   5  24   6         51.38         49.89         4.02 o                         
   6  24   6          2.35          0.00         2.30 o                         
  -6  25   6          2.46          5.33         5.36 o                         
  -5  25   6         32.69         23.86         5.37 o                         
  -4  25   6        147.05        165.58         9.90 o                         
  -3  25   6        315.20        307.66         7.90 o                         
  -2  25   6        426.33        423.38        10.65 o                         
  -1  25   6        189.18        191.48         7.63 o                         
   0  25   6        730.29        745.91        11.55 o                         
   1  25   6        477.11        448.60        10.81 o                         
   2  25   6          3.20          1.47         2.33 o                         
   3  25   6         66.29         67.76         6.24 o                         
   4  25   6          6.92          4.97         2.61 o                         
   5  25   6         14.35         14.86         3.47 o                         
   6  25   6         43.69         39.39         5.15 o                         
  -6  26   6          8.42          5.09         3.97 o                         
  -5  26   6         60.57         56.84         6.44 o                         
  -4  26   6        471.07        470.72        19.86 o                         
  -3  26   6          1.08          4.12         2.23 o                         
  -2  26   6        315.86        308.73        10.35 o                         
  -1  26   6        418.14        395.69         8.90 o                         
   0  26   6          1.03          4.80         3.90 o                         
   1  26   6        275.88        295.95         9.85 o                         
   2  26   6         49.64         43.24         4.38 o                         
   3  26   6          5.53          7.97         6.19 o                         
   4  26   6          0.14          0.00         2.69 o                         
   5  26   6          0.01          0.87         2.93 o                         
   6  26   6          0.47          1.42         3.54 o                         
  -5  27   6          0.02          0.00         3.60 o                         
  -4  27   6         16.34         25.49        10.07 o                         
  -3  27   6         10.67          8.20         2.66 o                         
  -2  27   6          0.58          0.85         2.35 o                         
  -1  27   6         38.93         43.23         3.58 o                         
   0  27   6         10.29          8.74         2.17 o                         
   1  27   6          1.56          4.52         3.63 o                         
   2  27   6        125.69        124.59         6.74 o                         
   3  27   6         48.66         48.54         4.61 o                         
   4  27   6         55.48         45.96         4.82 o                         
   5  27   6          0.56          1.41         2.76 o                         
  -5  28   6          2.01          5.34         7.34 o                         
  -4  28   6        125.40        132.93         8.99 o                         
  -3  28   6          1.58          4.44         3.61 o                         
  -2  28   6         93.79        101.12         4.89 o                         
  -1  28   6         46.09         44.99         3.55 o                         
   0  28   6          5.88          6.82         2.77 o                         
   1  28   6        163.64        161.38         7.00 o                         
   2  28   6          0.63          6.69         2.99 o                         
   3  28   6         77.57         76.85         5.84 o                         
   4  28   6         40.21         44.74         4.75 o                         
   5  28   6         15.17         17.22         3.69 o                         
  -5  29   6          4.34          5.25         7.46 o                         
  -4  29   6         23.17         20.86         4.63 o                         
  -3  29   6         36.23         37.71         5.29 o                         
  -2  29   6         23.25         23.36         3.57 o                         
  -1  29   6         30.40         27.81         2.99 o                         
   0  29   6          0.16          0.75         2.05 o                         
   1  29   6          5.33          9.26         3.19 o                         
   2  29   6          1.39          0.84         3.04 o                         
   3  29   6          3.34          2.39         2.88 o                         
   4  29   6         12.23          7.03         3.37 o                         
   5  29   6          5.37          2.18         3.21 o                         
  -4  30   6          3.33          0.00         3.47 o                         
  -3  30   6          5.52          8.68         4.07 o                         
  -2  30   6         30.57         37.80         4.14 o                         
  -1  30   6         40.15         37.55         3.36 o                         
   0  30   6        166.03        159.25         7.09 o                         
   1  30   6        103.42        107.97        13.61 o                         
   2  30   6          4.54          5.33         2.92 o                         
   3  30   6        115.99        109.93         6.90 o                         
   4  30   6         31.96         32.79         5.37 o                         
  -4  31   6         85.12         86.12         7.88 o                         
  -3  31   6         93.03         86.90         7.77 o                         
  -2  31   6         84.87         86.59         5.86 o                         
  -1  31   6         20.44         20.16         2.96 o                         
   0  31   6         18.28         18.52         3.37 o                         
   1  31   6        146.94        137.25         9.09 o                         
   2  31   6         53.64         50.53         4.84 o                         
   3  31   6          3.40          4.81         2.97 o                         
   4  31   6         27.30         19.55         3.44 o                         
  -3  32   6         37.53         37.61         5.73 o                         
  -2  32   6        266.10        258.70        11.96 o                         
  -1  32   6        191.12        173.88         7.86 o                         
   0  32   6          7.75          5.02         2.59 o                         
   1  32   6          2.40         10.14         6.99 o                         
   2  32   6          5.73          5.81         3.04 o                         
   3  32   6         21.23         20.10         3.79 o                         
  -2  33   6         60.73         75.72         9.08 o                         
  -1  33   6         10.74         14.54         3.52 o                         
   0  33   6        143.04        138.02         7.34 o                         
   1  33   6         90.74         91.33         9.81 o                         
   2  33   6         10.39          7.89         3.25 o                         
  -1  34   6         21.80         21.79         4.71 o                         
   0  34   6         29.40         39.19         5.94 o                         
   1  34   6         44.32         46.04         6.65 o                         
  -9   1   7          2.17          0.00         3.07 o                         
  -8   1   7          1.50          1.43         2.64 o                         
  -7   1   7        136.02        128.46         7.59 o                         
  -6   1   7          0.91          9.52         7.93 o                         
  -5   1   7        118.88        129.05         7.32 o                         
  -4   1   7          0.34          1.76         2.29 o                         
  -3   1   7          0.76          0.00         2.01 o                         
  -2   1   7         75.59         75.48         4.26 o                         
  -1   1   7         27.49         31.47         2.27 o                         
   0   1   7        328.21        349.01         5.68 o                         
   1   1   7         95.70         83.30         2.70 o                         
   2   1   7       1986.64       2047.88        10.53 o                         
   3   1   7        320.25        339.40         3.75 o                         
   4   1   7         25.45         26.74         1.35 o                         
   5   1   7        338.81        344.01         5.65 o                         
   6   1   7         96.53         91.94         3.74 o                         
   7   1   7          0.02          4.33         2.22 o                         
   8   1   7         21.81         15.12         4.52 o                         
   9   1   7          9.12         12.46         5.64 o                         
  -9   2   7          5.09          7.88         3.59 o                         
  -8   2   7          1.76          7.45         3.53 o                         
  -7   2   7          1.51          4.59         4.52 o                         
  -6   2   7         60.52         55.53         5.23 o                         
  -5   2   7         30.49         25.69         3.55 o                         
  -4   2   7        257.54        260.59         8.82 o                         
  -3   2   7        191.87        219.79         7.65 o                         
  -2   2   7         11.29          8.78         2.02 o                         
  -1   2   7         94.55         73.99         3.29 o                         
   0   2   7          2.03          7.23         1.40 o                         
   1   2   7       1087.11       1000.88         8.74 o                         
   2   2   7        371.38        358.28         4.40 o                         
   3   2   7         81.83         78.83         1.89 o                         
   4   2   7         63.51         64.92         1.94 o                         
   5   2   7        705.23        714.70         8.02 o                         
   6   2   7        504.17        504.73         8.13 o                         
   7   2   7        114.40        117.30         6.53 o                         
   8   2   7        248.13        238.90         9.21 o                         
   9   2   7          0.18          0.16         4.26 o                         
  -9   3   7          3.00          0.00         3.24 o                         
  -8   3   7         96.77         97.14         7.21 o                         
  -7   3   7         10.48          9.43         3.03 o                         
  -6   3   7        105.13        103.28         6.64 o                         
  -5   3   7        308.37        299.71        10.02 o                         
  -4   3   7        389.96        404.06        12.04 o                         
  -3   3   7        411.19        374.60         9.96 o                         
  -2   3   7        627.34        555.93         9.23 o                         
  -1   3   7        411.21        385.48         8.88 o                         
   0   3   7         10.36          4.98         1.59 o                         
   1   3   7         42.93         31.98         1.80 o                         
   2   3   7         82.73         70.46         2.05 o                         
   3   3   7          5.28          8.34         1.01 o                         
   4   3   7        211.86        190.74         3.19 o                         
   5   3   7       1086.58       1073.73        10.40 o                         
   6   3   7         41.01         41.32         3.57 o                         
   7   3   7        688.75        696.22        14.43 o                         
   8   3   7          5.33          3.00         2.83 o                         
   9   3   7        157.41        167.85        10.82 o                         
  -9   4   7         10.37         15.63         4.39 o                         
  -8   4   7          1.41          5.61         3.50 o                         
  -7   4   7         72.78         80.86         6.08 o                         
  -6   4   7        559.82        560.92        14.58 o                         
  -5   4   7          0.65          1.70         2.73 o                         
  -4   4   7       3097.41       2968.97        29.47 o                         
  -3   4   7        728.63        623.06        12.65 o                         
  -2   4   7        342.67        350.01         7.38 o                         
  -1   4   7          4.17          1.77         1.84 o                         
   0   4   7        931.31        962.40        13.23 o                         
   1   4   7         72.70         51.58         5.64 o                         
   2   4   7         70.12         63.48         2.31 o                         
   3   4   7        274.95        258.39         6.62 o                         
   4   4   7        811.61        793.17         6.38 o                         
   5   4   7        222.60        194.35         4.25 o                         
   6   4   7        154.81        169.10         4.87 o                         
   7   4   7         11.03          8.66         4.72 o                         
   8   4   7         39.29         34.46         4.24 o                         
   9   4   7         32.45         26.75         5.18 o                         
  -9   5   7         66.98         76.60         6.84 o                         
  -8   5   7         57.13         57.76         5.64 o                         
  -7   5   7         32.30         28.87         4.83 o                         
  -6   5   7        195.89        196.82         8.91 o                         
  -5   5   7         13.65         15.45         3.90 o                         
  -4   5   7        169.19        173.33        11.29 o                         
  -3   5   7        164.96        162.59         6.75 o                         
  -2   5   7        316.54        333.41         8.92 o                         
  -1   5   7        570.35        563.61        10.78 o                         
   0   5   7       1242.64       1197.29        14.86 o                         
   1   5   7         65.43         42.75         2.32 o                         
   2   5   7       2176.92       2157.43        10.70 o                         
   3   5   7        699.58        697.47         6.85 o                         
   4   5   7          8.06         11.11         1.64 o                         
   5   5   7         95.96         90.22         2.69 o                         
   6   5   7         63.12         63.54         3.81 o                         
   7   5   7         68.41         75.68         5.30 o                         
   8   5   7         23.50         19.95         3.55 o                         
   9   5   7         36.12         26.20         4.14 o                         
  -9   6   7         13.53         21.93         4.66 o                         
  -8   6   7         73.47         72.33         6.41 o                         
  -7   6   7         21.91         23.31         3.73 o                         
  -6   6   7         12.98         10.24         3.39 o                         
  -5   6   7         21.16         13.57         2.97 o                         
  -4   6   7         65.04         58.48         4.80 o                         
  -3   6   7          3.06          0.00         3.09 o                         
  -2   6   7        238.99        242.35         7.56 o                         
  -1   6   7        341.88        318.71         8.22 o                         
   0   6   7         26.78         21.39         2.37 o                         
   1   6   7       1514.22       1337.08        11.41 o                         
   2   6   7         56.77         76.06         3.27 o                         
   3   6   7        622.98        553.69         7.93 o                         
   4   6   7        891.03        889.18         8.13 o                         
   5   6   7        178.32        172.04         4.08 o                         
   6   6   7         17.78         21.17         2.58 o                         
   7   6   7         16.76         17.33         3.17 o                         
   8   6   7          2.20          5.41         3.96 o                         
   9   6   7          0.01          0.00         5.25 o                         
  -9   7   7          2.85          3.32         3.25 o                         
  -8   7   7          0.10          0.00         3.99 o                         
  -7   7   7         36.21         42.85         5.01 o                         
  -6   7   7          1.79          3.47         2.59 o                         
  -5   7   7        100.38         91.68         6.18 o                         
  -4   7   7        301.89        276.43         9.14 o                         
  -3   7   7         94.29         93.20         3.77 o                         
  -2   7   7         32.05         28.19         2.38 o                         
  -1   7   7         31.80         42.37         3.32 o                         
   0   7   7        429.32        417.37         8.95 o                         
   1   7   7        705.25        708.21        10.10 o                         
   2   7   7       1494.15       1474.11         8.88 o                         
   3   7   7         29.51         25.04         1.83 o                         
   4   7   7         54.94         56.11         2.85 o                         
   5   7   7          0.14          2.18         1.49 o                         
   6   7   7         59.85         55.99         3.70 o                         
   7   7   7          0.04          0.78         2.55 o                         
   8   7   7         32.17         32.26         4.14 o                         
  -8   8   7         55.20         56.02         5.87 o                         
  -7   8   7         37.46         44.35         6.27 o                         
  -6   8   7        108.42        120.58         7.11 o                         
  -5   8   7        657.71        736.00        14.29 o                         
  -4   8   7        497.67        477.60        10.07 o                         
  -3   8   7       1018.90        980.84        13.15 o                         
  -2   8   7        173.83        168.76         5.32 o                         
  -1   8   7          0.11          3.32         1.49 o                         
   0   8   7         33.35         38.53         2.63 o                         
   1   8   7         18.53          8.50         1.60 o                         
   2   8   7         60.18         52.09         1.91 o                         
   3   8   7          0.28          1.66         1.24 o                         
   4   8   7         13.16         16.23         1.75 o                         
   5   8   7        186.07        180.22         4.95 o                         
   6   8   7         43.02         47.65         3.50 o                         
   7   8   7        112.51        110.03         5.19 o                         
   8   8   7          0.49          0.65         2.79 o                         
  -8   9   7         39.72         34.52         4.91 o                         
  -7   9   7         14.53         15.02         4.73 o                         
  -6   9   7        177.07        178.58         7.19 o                         
  -5   9   7          2.71         10.91         4.76 o                         
  -4   9   7        180.99        188.56         6.58 o                         
  -3   9   7          5.32          9.46         2.28 o                         
  -2   9   7        158.20        157.04         5.20 o                         
  -1   9   7         13.15         12.05         2.04 o                         
   0   9   7          1.10          2.13         1.39 o                         
   1   9   7        116.75        116.03         3.63 o                         
   2   9   7        340.07        322.65         5.23 o                         
   3   9   7         41.37         41.54         2.10 o                         
   4   9   7         12.39         10.15         1.58 o                         
   5   9   7         82.42         78.82         3.49 o                         
   6   9   7         36.03         38.60         3.69 o                         
   7   9   7         20.63         17.26         2.78 o                         
   8   9   7          0.00          3.08         2.85 o                         
  -8  10   7          9.08         23.81         4.57 o                         
  -7  10   7          0.11          1.83         2.78 o                         
  -6  10   7        208.79        210.16         7.85 o                         
  -5  10   7        303.18        296.11         8.70 o                         
  -4  10   7        602.02        593.81        13.19 o                         
  -3  10   7       1662.58       1644.83        27.08 o                         
  -2  10   7          7.74          7.88         4.47 o                         
  -1  10   7        911.81        877.30        11.31 o                         
   0  10   7        276.47        274.72         5.36 o                         
   1  10   7         91.19         70.93         3.00 o                         
   2  10   7        711.96        713.02         7.07 o                         
   3  10   7        214.35        205.63         4.22 o                         
   4  10   7        115.79        113.68         4.51 o                         
   5  10   7         45.85         45.54         2.94 o                         
   6  10   7         16.33         23.27         3.60 o                         
   7  10   7         31.66         37.44         3.46 o                         
   8  10   7         58.06         69.85         5.64 o                         
  -8  11   7         94.06         98.86         7.43 o                         
  -7  11   7          0.17          7.31         3.22 o                         
  -6  11   7          2.75          4.89         3.69 o                         
  -5  11   7        364.24        383.48         9.92 o                         
  -4  11   7        837.92        863.80        13.34 o                         
  -3  11   7        273.02        270.97         7.40 o                         
  -2  11   7        872.45        811.64        14.13 o                         
  -1  11   7        896.45        834.39        17.50 o                         
   0  11   7        465.92        477.90         7.15 o                         
   1  11   7         30.96         29.02         2.14 o                         
   2  11   7         66.01         70.35         2.34 o                         
   3  11   7         45.63         54.32         2.32 o                         
   4  11   7         49.71         45.47         2.68 o                         
   5  11   7        263.67        233.57         5.89 o                         
   6  11   7         84.67         92.35         4.13 o                         
   7  11   7        253.69        242.39         7.61 o                         
   8  11   7          7.32         10.83         3.34 o                         
  -8  12   7         10.82         13.47         4.27 o                         
  -7  12   7        265.60        283.77         9.68 o                         
  -6  12   7        211.28        197.70         7.83 o                         
  -5  12   7         53.56         66.54         4.66 o                         
  -4  12   7        144.65        149.61         5.88 o                         
  -3  12   7        773.19        774.78        12.30 o                         
  -2  12   7       1217.73       1216.13        25.53 o                         
  -1  12   7         22.64         25.75         2.61 o                         
   0  12   7        879.32        866.58         9.78 o                         
   1  12   7        757.29        731.30         7.60 o                         
   2  12   7        410.61        408.19         5.31 o                         
   3  12   7          5.19          6.48         2.11 o                         
   4  12   7        699.08        707.36         8.93 o                         
   5  12   7        191.54        172.97         5.33 o                         
   6  12   7        123.77        127.96         4.76 o                         
   7  12   7         40.69         40.19         3.65 o                         
   8  12   7          0.05          0.00         3.85 o                         
  -8  13   7          0.88          4.26         4.29 o                         
  -7  13   7         60.39         65.36         5.72 o                         
  -6  13   7         54.37         51.50         5.57 o                         
  -5  13   7          0.02          0.00         3.40 o                         
  -4  13   7        457.85        424.41        10.04 o                         
  -3  13   7        870.12        846.45        19.58 o                         
  -2  13   7        577.44        570.43        17.57 o                         
  -1  13   7       2408.53       2308.20        17.01 o                         
   0  13   7       1600.39       1537.08        13.23 o                         
   1  13   7        121.13        149.59        13.57 o                         
   2  13   7       2597.40       2539.70        25.38 o                         
   3  13   7       1157.24       1012.31        11.41 o                         
   4  13   7         40.90         40.98         2.71 o                         
   5  13   7        869.41        829.93        11.14 o                         
   6  13   7         80.59         75.61         3.91 o                         
   7  13   7         28.71         29.04         3.34 o                         
   8  13   7          5.29          2.63         2.96 o                         
  -8  14   7          5.88          0.00         3.14 o                         
  -7  14   7        192.52        188.58         8.21 o                         
  -6  14   7          7.33         10.42         3.02 o                         
  -5  14   7        339.57        338.68        11.97 o                         
  -4  14   7          0.09          1.40         2.16 o                         
  -3  14   7        416.48        411.05         9.25 o                         
  -2  14   7        823.60        770.42        15.14 o                         
  -1  14   7        135.50        115.73         4.12 o                         
   0  14   7        706.67        687.19         9.06 o                         
   1  14   7        998.64        885.81         8.71 o                         
   2  14   7         74.79         87.30         3.48 o                         
   3  14   7        256.99        218.09         6.33 o                         
   4  14   7        249.72        231.95         5.37 o                         
   5  14   7        211.94        219.00         6.06 o                         
   6  14   7          1.38          0.00         1.83 o                         
   7  14   7         62.32         59.15         4.16 o                         
   8  14   7         23.09         21.36         3.64 o                         
  -8  15   7         53.22         47.82         5.48 o                         
  -7  15   7          5.60         14.47         7.99 o                         
  -6  15   7        138.85        128.74         6.60 o                         
  -5  15   7          7.08          8.91        11.09 o                         
  -4  15   7         37.12         46.36         5.15 o                         
  -3  15   7        167.30        142.99         5.76 o                         
  -2  15   7          9.80          9.20         4.32 o                         
  -1  15   7        113.31         98.10         3.92 o                         
   0  15   7          0.96          0.00         2.87 o                         
   1  15   7         34.20         24.66         2.11 o                         
   2  15   7          8.47         12.05         1.73 o                         
   3  15   7          6.51         12.30         3.29 o                         
   4  15   7          9.92          7.74         1.71 o                         
   5  15   7         81.07         84.12         3.96 o                         
   6  15   7         11.20         10.49         2.28 o                         
   7  15   7         20.91         21.80         3.05 o                         
   8  15   7         11.53         16.58         3.41 o                         
  -8  16   7         35.73         40.68         5.54 o                         
  -7  16   7          9.93         13.12         3.47 o                         
  -6  16   7          0.21          5.84         3.77 o                         
  -5  16   7        205.71        193.56         9.48 o                         
  -4  16   7       1061.35       1070.36        15.73 o                         
  -3  16   7        249.99        252.84         7.51 o                         
  -2  16   7        320.23        309.54         6.94 o                         
  -1  16   7        846.14        884.22        11.41 o                         
   0  16   7        251.74        242.98         5.71 o                         
   1  16   7         28.69         36.32         2.17 o                         
   2  16   7         67.54         55.13         2.73 o                         
   3  16   7         25.02         22.55         2.59 o                         
   4  16   7         54.03         55.31         2.98 o                         
   5  16   7         66.21         63.60         3.57 o                         
   6  16   7          3.52          2.59         1.90 o                         
   7  16   7         21.54         17.69         3.02 o                         
   8  16   7         28.79         37.89         4.46 o                         
  -7  17   7         68.31         67.68         5.45 o                         
  -6  17   7          1.25          8.29         4.26 o                         
  -5  17   7        121.42        119.73         7.88 o                         
  -4  17   7         48.31         56.99         4.93 o                         
  -3  17   7         83.96         76.93         4.43 o                         
  -2  17   7          2.15          4.14         1.89 o                         
  -1  17   7        644.80        604.47        10.88 o                         
   0  17   7          6.91          9.87         3.76 o                         
   1  17   7        404.74        409.53         7.12 o                         
   2  17   7        114.96        105.49         3.72 o                         
   3  17   7         25.49         18.46         2.79 o                         
   4  17   7         23.93         22.48         2.94 o                         
   5  17   7         37.01         33.36         2.71 o                         
   6  17   7         55.01         58.09         3.64 o                         
   7  17   7         12.15          8.85         2.86 o                         
  -7  18   7         29.28         43.54         4.98 o                         
  -6  18   7        168.62        173.64         7.88 o                         
  -5  18   7         85.28         77.45         6.63 o                         
  -4  18   7         57.21         51.01         3.97 o                         
  -3  18   7         71.50         67.20         4.30 o                         
  -2  18   7         31.54         26.99         2.46 o                         
  -1  18   7          8.29          7.58         2.50 o                         
   0  18   7        508.29        469.63         8.23 o                         
   1  18   7        434.77        398.14         7.15 o                         
   2  18   7        739.21        685.49        14.96 o                         
   3  18   7          8.15          7.20         1.84 o                         
   4  18   7        284.55        248.44         7.21 o                         
   5  18   7          0.58          1.71         1.78 o                         
   6  18   7         16.53         17.06         2.76 o                         
   7  18   7         34.06         38.13         5.11 o                         
  -7  19   7         26.33         45.78        10.40 o                         
  -6  19   7         77.85         89.65         6.27 o                         
  -5  19   7          1.03          1.60         3.64 o                         
  -4  19   7         62.89         64.08         4.42 o                         
  -3  19   7        255.50        246.28         6.76 o                         
  -2  19   7         80.99         69.35         3.61 o                         
  -1  19   7        366.07        345.71         7.41 o                         
   0  19   7        583.91        538.78        12.73 o                         
   1  19   7         15.98         18.17         2.06 o                         
   2  19   7       1246.71       1179.26        14.33 o                         
   3  19   7        192.62        186.60         5.45 o                         
   4  19   7         35.02         36.90         3.41 o                         
   5  19   7          7.11          9.73         2.03 o                         
   6  19   7          7.51         10.16         3.98 o                         
   7  19   7          0.05          1.85         4.24 o                         
  -7  20   7        170.81        189.04         8.63 o                         
  -6  20   7        110.51        110.38         6.73 o                         
  -5  20   7         86.69         95.22         7.16 o                         
  -4  20   7         41.72         45.65         8.01 o                         
  -3  20   7          3.97          5.56         2.06 o                         
  -2  20   7          4.91          8.63         2.73 o                         
  -1  20   7         34.39         30.90         2.61 o                         
   0  20   7        569.62        532.44        16.88 o                         
   1  20   7        506.78        507.38         9.87 o                         
   2  20   7          7.14          8.62         2.50 o                         
   3  20   7         56.85         56.07         3.34 o                         
   4  20   7         97.96        113.40         5.27 o                         
   5  20   7         17.06         12.22         2.35 o                         
   6  20   7         29.53         30.53         3.48 o                         
   7  20   7         36.29         35.80         4.01 o                         
  -7  21   7          0.04          4.47         5.45 o                         
  -6  21   7         59.99         60.57         5.35 o                         
  -5  21   7         57.18         65.66         8.66 o                         
  -4  21   7        115.94        106.33         4.81 o                         
  -3  21   7          0.54          5.39         2.42 o                         
  -2  21   7        781.60        754.45        11.59 o                         
  -1  21   7         68.60         78.13         4.07 o                         
   0  21   7        419.52        411.76         8.21 o                         
   1  21   7        131.17        120.56         5.59 o                         
   2  21   7         40.75         36.43         3.04 o                         
   3  21   7         42.36         44.40         3.08 o                         
   4  21   7         48.50         41.09         3.59 o                         
   5  21   7          0.32          1.71         2.28 o                         
   6  21   7         26.18         25.08         3.22 o                         
   7  21   7         55.81         62.16         4.76 o                         
  -6  22   7         12.90         21.08         5.07 o                         
  -5  22   7        173.28        190.49        10.25 o                         
  -4  22   7          0.04          1.93         1.89 o                         
  -3  22   7        387.19        374.33         8.58 o                         
  -2  22   7         27.90         24.60         3.97 o                         
  -1  22   7        343.90        350.25         9.49 o                         
   0  22   7        264.37        271.08         6.89 o                         
   1  22   7          6.24          3.09         2.22 o                         
   2  22   7         80.97         72.79         5.10 o                         
   3  22   7         44.55         43.15         3.30 o                         
   4  22   7         88.59         87.19         4.75 o                         
   5  22   7        150.17        148.86         6.36 o                         
   6  22   7          1.08          5.43         2.58 o                         
  -6  23   7          1.32          0.00         4.44 o                         
  -5  23   7         67.49         68.76         7.10 o                         
  -4  23   7          6.67          7.31         2.60 o                         
  -3  23   7         10.61          8.04         2.39 o                         
  -2  23   7         32.05         33.68         3.23 o                         
  -1  23   7         54.00         54.12         3.76 o                         
   0  23   7         99.65         93.02         4.32 o                         
   1  23   7          4.21          5.62         2.41 o                         
   2  23   7         63.77         66.43         5.01 o                         
   3  23   7        336.42        328.04         8.89 o                         
   4  23   7          8.88         11.65         2.54 o                         
   5  23   7        118.81        115.06         7.94 o                         
   6  23   7          4.74          0.00         2.40 o                         
  -6  24   7          9.71         10.96         4.18 o                         
  -5  24   7         89.38         87.24         7.68 o                         
  -4  24   7         65.32         70.39         5.16 o                         
  -3  24   7        146.71        142.26         5.63 o                         
  -2  24   7         46.18         45.75         3.38 o                         
  -1  24   7        197.79        200.44         7.10 o                         
   0  24   7          0.02          0.00         1.96 o                         
   1  24   7        262.58        252.77         8.98 o                         
   2  24   7         30.74         34.03         3.91 o                         
   3  24   7         34.26         36.73         4.56 o                         
   4  24   7         13.46         14.71         6.39 o                         
   5  24   7         16.93         21.90         4.10 o                         
   6  24   7         14.16         14.02         4.07 o                         
  -6  25   7         30.63         29.58         4.86 o                         
  -5  25   7         89.46         81.33         8.59 o                         
  -4  25   7          2.93          1.27         2.45 o                         
  -3  25   7         62.51         63.49         4.02 o                         
  -2  25   7          2.69          7.73         2.50 o                         
  -1  25   7         79.66         74.23         4.34 o                         
   0  25   7          9.60          7.57         2.00 o                         
   1  25   7          0.92          6.35         2.89 o                         
   2  25   7          0.78          0.99         2.64 o                         
   3  25   7         29.32         31.33         4.15 o                         
   4  25   7         11.53         20.11         3.84 o                         
   5  25   7         92.05         92.78         6.55 o                         
   6  25   7          6.99          9.47         6.31 o                         
  -5  26   7         99.46         98.87         8.22 o                         
  -4  26   7          1.02          5.66         4.26 o                         
  -3  26   7          0.67          1.59         2.15 o                         
  -2  26   7        246.17        236.90         7.23 o                         
  -1  26   7         53.27         54.42         3.87 o                         
   0  26   7        144.08        141.92         6.74 o                         
   1  26   7        411.05        417.96        10.76 o                         
   2  26   7        100.21         89.74         5.80 o                         
   3  26   7        109.21        119.86         7.17 o                         
   4  26   7         61.24         52.04         4.92 o                         
   5  26   7         23.91         31.30         4.52 o                         
  -5  27   7         26.52         30.54         5.82 o                         
  -4  27   7        177.07        180.85        10.22 o                         
  -3  27   7         35.57         40.48         3.76 o                         
  -2  27   7         83.01         89.38         4.85 o                         
  -1  27   7        333.47        353.73         8.66 o                         
   0  27   7        436.76        425.37        12.51 o                         
   1  27   7         16.91         22.55         3.57 o                         
   2  27   7        310.97        298.19         8.80 o                         
   3  27   7          6.69         18.93         4.00 o                         
   4  27   7          0.80          7.05         3.69 o                         
   5  27   7          5.79         12.45         3.58 o                         
  -5  28   7         21.30         28.42         5.53 o                         
  -4  28   7          0.67          2.42         3.79 o                         
  -3  28   7        370.23        397.18        14.37 o                         
  -2  28   7        168.51        159.41         6.22 o                         
  -1  28   7        218.39        210.38         7.00 o                         
   0  28   7        166.68        155.70        10.31 o                         
   1  28   7         17.21         20.22         4.19 o                         
   2  28   7        186.68        194.78         8.71 o                         
   3  28   7          7.42          4.54         3.21 o                         
   4  28   7        177.27        183.44         8.92 o                         
   5  28   7         63.26         60.72         5.62 o                         
  -4  29   7         11.66         13.20         4.06 o                         
  -3  29   7          3.45          8.35         4.12 o                         
  -2  29   7         39.51         39.31         3.69 o                         
  -1  29   7         43.11         41.06         3.70 o                         
   0  29   7         30.70         33.53         4.03 o                         
   1  29   7         19.91         32.58         5.09 o                         
   2  29   7         19.74         25.04         6.41 o                         
   3  29   7        119.44        128.56         7.37 o                         
   4  29   7         74.67         73.52         6.12 o                         
  -4  30   7          7.37         14.41         4.75 o                         
  -3  30   7          5.73          1.14         3.18 o                         
  -2  30   7          2.10          3.30         2.57 o                         
  -1  30   7         64.10         70.31         4.44 o                         
   0  30   7          3.96          0.00         2.60 o                         
   1  30   7        126.91        130.74        15.41 o                         
   2  30   7        253.28        283.53        13.09 o                         
   3  30   7          1.58          2.79         3.22 o                         
   4  30   7         72.99         77.84         6.42 o                         
  -3  31   7         46.00         47.22         6.07 o                         
  -2  31   7         10.43         11.44         3.08 o                         
  -1  31   7         90.49         89.70         5.95 o                         
   0  31   7         23.16         26.23         3.85 o                         
   1  31   7          2.48          2.22         3.21 o                         
   2  31   7         35.96         52.66         7.18 o                         
   3  31   7         22.72         12.46         3.50 o                         
  -2  32   7          0.17          3.85         3.44 o                         
  -1  32   7         31.47         27.90         5.21 o                         
   0  32   7         82.10         90.22         6.48 o                         
   1  32   7          0.15          5.00         3.73 o                         
   2  32   7        107.88        122.23         9.47 o                         
  -1  33   7         18.73         14.92         6.76 o                         
   0  33   7        295.42        303.48        12.94 o                         
   1  33   7         13.05          7.55         3.81 o                         
  -8   0   8          0.82          7.76         5.20 o                         
  -7   0   8        212.35        196.39        13.71 o                         
  -6   0   8          0.25          4.15         3.58 o                         
  -5   0   8       2099.87       2202.13        39.27 o                         
  -4   0   8         20.01         18.77         4.89 o                         
  -3   0   8       1154.19       1051.75        24.44 o                         
  -2   0   8        168.11        173.42         9.36 o                         
  -1   0   8        100.52        100.48         6.88 o                         
   0   0   8         15.86         15.26         2.42 o                         
   1   0   8       2064.18       1936.82        19.36 o                         
   2   0   8        441.46        412.38         6.65 o                         
   3   0   8       7742.24       7711.36        31.73 o                         
   4   0   8       6514.88       6543.71        30.01 o                         
   5   0   8       1630.80       1657.14        18.27 o                         
   6   0   8       3422.94       3467.63        35.97 o                         
   7   0   8         18.62         23.92         4.58 o                         
   8   0   8        321.16        312.04        19.80 o                         
  -8   1   8          0.43          1.94         2.75 o                         
  -7   1   8         29.59         34.62         5.58 o                         
  -6   1   8          8.98         11.19         3.25 o                         
  -5   1   8         27.45         39.21         9.92 o                         
  -4   1   8        103.42         89.48         5.87 o                         
  -3   1   8        894.80        839.79        15.26 o                         
  -2   1   8        256.94        260.22         8.10 o                         
  -1   1   8          7.14          9.61         1.81 o                         
   0   1   8         45.50         57.78         2.67 o                         
   1   1   8        548.12        555.68         6.77 o                         
   2   1   8          3.92         11.15         2.70 o                         
   3   1   8        247.25        278.78        13.78 o                         
   4   1   8        519.14        546.35         8.72 o                         
   5   1   8        906.06        902.94         9.57 o                         
   6   1   8         77.44        106.17        12.15 o                         
   7   1   8        402.19        405.12        11.28 o                         
   8   1   8         72.36         75.44         8.34 o                         
  -8   2   8          5.07         10.66         3.54 o                         
  -7   2   8         43.47         48.87         5.31 o                         
  -6   2   8          8.39         12.27         3.43 o                         
  -5   2   8          0.04          6.75         2.94 o                         
  -4   2   8        444.77        447.05        17.70 o                         
  -3   2   8        116.53        118.60         6.10 o                         
  -2   2   8          9.38         16.88         2.73 o                         
  -1   2   8        987.08        978.62        12.17 o                         
   0   2   8        971.44        989.29        11.62 o                         
   1   2   8       4231.61       4110.66        20.69 o                         
   2   2   8       4366.69       4364.27        22.90 o                         
   3   2   8        561.26        575.07         5.48 o                         
   4   2   8       1815.61       1795.71        11.13 o                         
   5   2   8         10.92          9.74         2.04 o                         
   6   2   8        341.80        365.76         7.21 o                         
   7   2   8          0.29          4.81         3.80 o                         
   8   2   8        103.23        116.22         8.79 o                         
  -8   3   8          6.52          5.03         3.12 o                         
  -7   3   8         45.85         49.20         5.25 o                         
  -6   3   8         16.56         17.14         3.49 o                         
  -5   3   8         50.90         44.63         4.67 o                         
  -4   3   8        157.18        153.56         7.35 o                         
  -3   3   8        664.95        610.71        23.18 o                         
  -2   3   8        317.46        288.40         8.55 o                         
  -1   3   8         75.34         76.99         3.59 o                         
   0   3   8         47.14         42.76         5.37 o                         
   1   3   8        125.76        113.95         3.75 o                         
   2   3   8        583.95        553.27         5.98 o                         
   3   3   8       1474.62       1477.44        10.61 o                         
   4   3   8        267.87        271.14         4.31 o                         
   5   3   8        514.92        536.63         7.35 o                         
   6   3   8          8.40          9.62         2.17 o                         
   7   3   8        202.98        192.60         8.09 o                         
   8   3   8          4.21          6.12         3.40 o                         
  -8   4   8         12.22         11.54         3.81 o                         
  -7   4   8          4.53          2.21         3.00 o                         
  -6   4   8         13.20         24.95         4.07 o                         
  -5   4   8        258.82        259.67        15.52 o                         
  -4   4   8          0.07          0.00         3.14 o                         
  -3   4   8        739.57        707.05        14.34 o                         
  -2   4   8         30.50         30.04         2.84 o                         
  -1   4   8        906.84        940.17        19.24 o                         
   0   4   8        175.89        165.40         6.04 o                         
   1   4   8        339.25        337.16         6.96 o                         
   2   4   8         43.52         49.17         1.94 o                         
   3   4   8         73.24         74.56         2.67 o                         
   4   4   8        105.58        110.00         2.85 o                         
   5   4   8        235.01        239.65         4.96 o                         
   6   4   8         64.06         61.95         3.88 o                         
   7   4   8          0.82          2.38         4.44 o                         
   8   4   8         38.23         40.19         4.42 o                         
  -8   5   8          0.00          0.00         3.41 o                         
  -7   5   8         75.24         78.98         6.41 o                         
  -6   5   8        122.23        120.61         7.29 o                         
  -5   5   8        516.93        503.74        13.59 o                         
  -4   5   8       1087.21       1055.11        18.47 o                         
  -3   5   8        486.51        466.50        11.64 o                         
  -2   5   8        571.50        559.74        10.87 o                         
  -1   5   8          1.91          6.10         1.87 o                         
   0   5   8        619.56        566.76        10.96 o                         
   1   5   8       1101.30       1069.65        12.20 o                         
   2   5   8         10.50         12.28         1.39 o                         
   3   5   8        460.25        442.40         5.89 o                         
   4   5   8        284.16        289.04         4.47 o                         
   5   5   8         14.90         13.71         1.62 o                         
   6   5   8         65.73         64.64         3.93 o                         
   7   5   8         13.21         10.89         3.00 o                         
   8   5   8          6.90         10.88         5.98 o                         
  -8   6   8          5.23          7.05         7.58 o                         
  -7   6   8          0.04          0.00         2.82 o                         
  -6   6   8          2.40          4.51         2.84 o                         
  -5   6   8         47.29         54.29         8.44 o                         
  -4   6   8         29.28         34.41         4.65 o                         
  -3   6   8        311.46        303.92        12.88 o                         
  -2   6   8        241.72        242.47         8.04 o                         
  -1   6   8          0.33          2.31         2.04 o                         
   0   6   8         90.75         89.43         7.96 o                         
   1   6   8          4.76          7.32         1.62 o                         
   2   6   8        886.16        849.28         8.24 o                         
   3   6   8        353.46        338.52         5.75 o                         
   4   6   8         54.19         50.97         2.29 o                         
   5   6   8        153.94        151.26         5.43 o                         
   6   6   8         63.31         68.09         4.06 o                         
   7   6   8          1.50          5.32         2.55 o                         
   8   6   8         30.13         31.74         4.26 o                         
  -8   7   8         31.94         25.37         4.66 o                         
  -7   7   8        145.70        164.22         8.90 o                         
  -6   7   8         49.40         53.06         5.44 o                         
  -5   7   8        147.58        145.83         7.88 o                         
  -4   7   8        946.11        936.94        18.39 o                         
  -3   7   8        144.84        141.18         5.53 o                         
  -2   7   8         34.97         24.91         3.35 o                         
  -1   7   8        820.79        810.19        13.97 o                         
   0   7   8        176.22        180.48         6.35 o                         
   1   7   8        177.33        162.12         5.28 o                         
   2   7   8        487.70        477.54         7.28 o                         
   3   7   8        129.58        107.79         3.40 o                         
   4   7   8        130.58        122.34         3.32 o                         
   5   7   8         20.21         24.16         2.73 o                         
   6   7   8          7.17          5.77         2.60 o                         
   7   7   8         62.41         78.47         5.55 o                         
   8   7   8         30.67         27.79         3.92 o                         
  -8   8   8         21.54         29.43         4.92 o                         
  -7   8   8         20.12         22.16         4.40 o                         
  -6   8   8         34.65         33.71         5.23 o                         
  -5   8   8        360.43        358.70        23.77 o                         
  -4   8   8         55.96         48.90         5.01 o                         
  -3   8   8        367.37        332.56         8.17 o                         
  -2   8   8          8.48          9.26         2.53 o                         
  -1   8   8        863.88        905.79        25.85 o                         
   0   8   8        349.07        341.31         7.52 o                         
   1   8   8        207.77        207.51         5.61 o                         
   2   8   8        364.47        357.74         5.66 o                         
   3   8   8        245.52        235.71         4.85 o                         
   4   8   8        487.21        451.32         6.16 o                         
   5   8   8         29.04         26.11         2.30 o                         
   6   8   8        257.89        246.85         7.32 o                         
   7   8   8         12.85         13.19         3.32 o                         
   8   8   8          8.63          6.62         3.60 o                         
  -8   9   8          6.31         12.25         3.88 o                         
  -7   9   8         12.74          7.40         3.10 o                         
  -6   9   8         28.66         29.72         4.21 o                         
  -5   9   8         63.04         69.29         6.00 o                         
  -4   9   8        252.66        235.11         7.48 o                         
  -3   9   8        205.77        178.23         6.09 o                         
  -2   9   8        748.28        746.08        14.31 o                         
  -1   9   8         73.81         91.17         5.07 o                         
   0   9   8       1087.44       1005.32        12.90 o                         
   1   9   8        838.27        841.68        11.21 o                         
   2   9   8        376.45        376.50         5.61 o                         
   3   9   8        382.58        404.95         6.26 o                         
   4   9   8        106.57         93.82         3.49 o                         
   5   9   8          0.42          1.74         1.60 o                         
   6   9   8         13.71         14.38         2.42 o                         
   7   9   8          3.88          5.70         2.39 o                         
   8   9   8         13.66         10.76         6.74 o                         
  -8  10   8          9.31          6.16         3.43 o                         
  -7  10   8         21.10         15.77         5.26 o                         
  -6  10   8         10.97         13.80         3.92 o                         
  -5  10   8        227.86        211.73         7.72 o                         
  -4  10   8        117.75        110.82         5.48 o                         
  -3  10   8        369.48        381.85         8.90 o                         
  -2  10   8         15.92         16.91         2.15 o                         
  -1  10   8         49.04         35.48         3.56 o                         
   0  10   8         61.45         54.09         3.43 o                         
   1  10   8        975.20        863.97        11.62 o                         
   2  10   8        372.88        348.80         5.55 o                         
   3  10   8         67.09         49.81         2.41 o                         
   4  10   8         10.67          9.35         1.73 o                         
   5  10   8          9.12          5.08         2.01 o                         
   6  10   8          0.69          0.98         2.10 o                         
   7  10   8         15.59         16.52         2.88 o                         
   8  10   8         20.59         21.53         4.07 o                         
  -8  11   8        115.36        111.29        13.31 o                         
  -7  11   8         56.22         53.60         5.62 o                         
  -6  11   8        328.67        326.78        18.99 o                         
  -5  11   8          2.23          1.71         3.04 o                         
  -4  11   8        719.41        700.81        13.08 o                         
  -3  11   8        431.14        411.04         9.37 o                         
  -2  11   8        312.41        307.59         7.65 o                         
  -1  11   8        108.00        111.05         4.46 o                         
   0  11   8        519.02        485.76         9.27 o                         
   1  11   8         11.48         16.18         2.25 o                         
   2  11   8        224.79        222.57         4.20 o                         
   3  11   8          0.25          1.43         1.71 o                         
   4  11   8        153.32        154.45         4.52 o                         
   5  11   8        251.94        241.62         6.20 o                         
   6  11   8         31.83         30.41         3.23 o                         
   7  11   8        149.97        165.83         6.62 o                         
   8  11   8         39.05         42.58         4.78 o                         
  -8  12   8          5.19         13.53         6.11 o                         
  -7  12   8          7.77          3.51         4.59 o                         
  -6  12   8        154.87        154.06        12.22 o                         
  -5  12   8        126.76        140.95         6.52 o                         
  -4  12   8         52.89         59.96         4.32 o                         
  -3  12   8        266.10        247.38         7.39 o                         
  -2  12   8         44.57         46.49         3.34 o                         
  -1  12   8          1.20          0.23         1.80 o                         
   0  12   8         96.12        102.12         3.68 o                         
   1  12   8        512.21        411.99         8.31 o                         
   2  12   8         13.85         10.24         1.28 o                         
   3  12   8        391.52        360.15         8.07 o                         
   4  12   8        358.18        328.63         6.43 o                         
   5  12   8          0.15          0.00         1.90 o                         
   6  12   8        102.89         92.97         4.99 o                         
   7  12   8          4.22          7.44         2.72 o                         
   8  12   8         36.82         36.69         4.82 o                         
  -8  13   8         75.38         75.36         6.87 o                         
  -7  13   8        292.09        297.99        11.29 o                         
  -6  13   8        222.45        229.21         8.78 o                         
  -5  13   8         78.67         77.22         5.59 o                         
  -4  13   8        106.13        110.04         5.41 o                         
  -3  13   8        198.67        208.39         6.91 o                         
  -2  13   8        190.40        191.14         6.28 o                         
  -1  13   8         17.93         15.05         2.11 o                         
   0  13   8        142.89        135.20         4.22 o                         
   1  13   8         19.44         14.75         2.38 o                         
   2  13   8        439.72        402.38         6.57 o                         
   3  13   8        129.25        113.44         5.10 o                         
   4  13   8        113.36        111.58         4.14 o                         
   5  13   8        209.15        200.59         5.90 o                         
   6  13   8         12.45         19.18         3.74 o                         
   7  13   8         85.85         86.50         5.15 o                         
   8  13   8         39.43         45.91         5.06 o                         
  -8  14   8          4.22         13.44         4.45 o                         
  -7  14   8         34.05         50.84         5.36 o                         
  -6  14   8          7.52         11.49         3.42 o                         
  -5  14   8        457.79        479.16        11.90 o                         
  -4  14   8         37.05         36.71         3.60 o                         
  -3  14   8        564.43        541.06        11.02 o                         
  -2  14   8        172.70        172.43         7.11 o                         
  -1  14   8        415.66        382.35         7.49 o                         
   0  14   8         91.77         90.44         3.65 o                         
   1  14   8       1608.94       1478.78        16.37 o                         
   2  14   8        209.47        200.04         6.13 o                         
   3  14   8       1708.76       1528.53        16.85 o                         
   4  14   8        591.48        546.20         8.40 o                         
   5  14   8        157.03        142.59         5.11 o                         
   6  14   8        443.72        442.91        10.26 o                         
   7  14   8         66.77         67.17         4.62 o                         
  -7  15   8          7.47          9.91         3.48 o                         
  -6  15   8         30.90         26.55         3.53 o                         
  -5  15   8         99.11        106.48         6.04 o                         
  -4  15   8         60.01         55.78         4.24 o                         
  -3  15   8        349.23        350.15         9.18 o                         
  -2  15   8        435.17        429.24         9.48 o                         
  -1  15   8        175.07        193.23         8.14 o                         
   0  15   8        548.98        572.99        10.28 o                         
   1  15   8       1172.93       1049.39        12.58 o                         
   2  15   8        340.15        342.56        12.06 o                         
   3  15   8        331.33        304.19         7.87 o                         
   4  15   8         14.17         15.37         2.00 o                         
   5  15   8          9.87         10.46         2.39 o                         
   6  15   8         59.24         57.19         3.80 o                         
   7  15   8         38.87         41.48         3.95 o                         
  -7  16   8         31.66         28.54         4.07 o                         
  -6  16   8          2.96          4.51         2.71 o                         
  -5  16   8          0.00          2.52         2.73 o                         
  -4  16   8        203.76        190.82         7.10 o                         
  -3  16   8        558.91        554.90        11.46 o                         
  -2  16   8        394.35        395.24         8.20 o                         
  -1  16   8       2627.76       2541.81        25.92 o                         
   0  16   8        372.85        350.19         8.54 o                         
   1  16   8       1772.16       1630.22        14.20 o                         
   2  16   8       1068.90        991.19        13.98 o                         
   3  16   8         31.24         38.47         5.46 o                         
   4  16   8        148.29        144.66         5.08 o                         
   5  16   8        168.65        180.61         5.76 o                         
   6  16   8         30.96         29.85         2.91 o                         
   7  16   8          1.30          1.82         2.36 o                         
  -7  17   8         39.12         43.56         4.70 o                         
  -6  17   8         19.86         31.88         4.48 o                         
  -5  17   8         58.14         54.72         9.88 o                         
  -4  17   8          0.88          1.97         3.75 o                         
  -3  17   8        670.68        649.31        14.99 o                         
  -2  17   8        151.59        128.88         4.91 o                         
  -1  17   8        492.48        468.37         8.66 o                         
   0  17   8       1104.19       1032.54        12.24 o                         
   1  17   8         51.82         56.95         4.20 o                         
   2  17   8        177.33        154.96         5.59 o                         
   3  17   8        178.84        169.71         6.03 o                         
   4  17   8        168.48        181.57         6.11 o                         
   5  17   8          0.18          1.32         1.94 o                         
   6  17   8         60.49         56.54         3.78 o                         
   7  17   8          4.58          4.27         2.36 o                         
  -7  18   8          8.88         22.71         5.54 o                         
  -6  18   8        106.53        104.99         6.51 o                         
  -5  18   8        316.87        319.57        12.56 o                         
  -4  18   8          0.00          5.23         2.80 o                         
  -3  18   8        476.78        489.90        11.14 o                         
  -2  18   8        248.23        226.29         6.48 o                         
  -1  18   8          9.17          9.19         3.58 o                         
   0  18   8        244.30        215.86        11.57 o                         
   1  18   8        148.66        140.14         5.65 o                         
   2  18   8         10.08         11.99         2.20 o                         
   3  18   8          0.18          3.90         2.17 o                         
   4  18   8         21.18         20.33         2.49 o                         
   5  18   8         48.18         60.19         4.24 o                         
   6  18   8        130.91        137.03         5.43 o                         
   7  18   8          2.65          0.40         2.70 o                         
  -7  19   8         26.25         34.56         4.37 o                         
  -6  19   8         94.13        104.01        11.01 o                         
  -5  19   8         11.66          6.66         3.78 o                         
  -4  19   8        465.66        448.49        11.17 o                         
  -3  19   8         54.98         66.58         5.17 o                         
  -2  19   8        103.88        102.12         4.64 o                         
  -1  19   8        369.59        354.18         7.78 o                         
   0  19   8          6.81          9.10         1.81 o                         
   1  19   8         89.94         68.50         4.15 o                         
   2  19   8         17.43         24.04         2.80 o                         
   3  19   8          4.00          2.73         2.10 o                         
   4  19   8         10.43         10.20         2.31 o                         
   5  19   8         11.58         12.82         3.00 o                         
   6  19   8          1.42          2.40         2.63 o                         
   7  19   8         11.43         13.73         5.08 o                         
  -7  20   8         14.68         22.14         6.94 o                         
  -6  20   8         24.63         31.87         7.88 o                         
  -5  20   8          6.77          7.20         4.48 o                         
  -4  20   8          3.10          9.68         3.20 o                         
  -3  20   8          0.61          2.37         2.10 o                         
  -2  20   8          0.05          0.00         1.97 o                         
  -1  20   8         69.26         79.37         3.97 o                         
   0  20   8         37.79         37.73         2.88 o                         
   1  20   8         41.21         49.81         3.80 o                         
   2  20   8         88.25         88.71         4.44 o                         
   3  20   8          3.71          7.80         1.96 o                         
   4  20   8          7.47         10.68         2.37 o                         
   5  20   8         30.65         32.49         3.72 o                         
   6  20   8         43.85         52.03         4.13 o                         
  -6  21   8        127.53        139.99         7.61 o                         
  -5  21   8          0.86          8.62         4.72 o                         
  -4  21   8        317.63        321.58         8.46 o                         
  -3  21   8         21.24         15.51         2.38 o                         
  -2  21   8         12.11         17.82         4.10 o                         
  -1  21   8        272.82        258.81         7.13 o                         
   0  21   8         65.17         50.13         3.31 o                         
   1  21   8         98.73        108.32         5.40 o                         
   2  21   8         12.30         15.63         2.57 o                         
   3  21   8         42.08         41.96         3.04 o                         
   4  21   8         36.53         42.41         3.63 o                         
   5  21   8         40.07         41.89         4.48 o                         
   6  21   8         33.32         35.87         3.85 o                         
  -6  22   8         48.27         58.18         5.45 o                         
  -5  22   8         81.03         88.72         8.47 o                         
  -4  22   8         13.60         17.40         3.08 o                         
  -3  22   8          2.35          3.63         3.90 o                         
  -2  22   8        484.28        447.44        10.13 o                         
  -1  22   8        366.23        334.84         8.03 o                         
   0  22   8         35.69         35.21         4.70 o                         
   1  22   8        164.65        160.10         7.96 o                         
   2  22   8         89.69         92.25         5.66 o                         
   3  22   8          0.37          0.98         2.44 o                         
   4  22   8         98.59        109.99         5.42 o                         
   5  22   8          0.01          0.00         2.39 o                         
   6  22   8         13.77         16.81         3.21 o                         
  -6  23   8         14.17         15.85         3.89 o                         
  -5  23   8         23.54         24.63         5.54 o                         
  -4  23   8          0.02          3.61         2.69 o                         
  -3  23   8        365.81        370.65         9.04 o                         
  -2  23   8         89.12         92.44         4.85 o                         
  -1  23   8        203.15        202.66         8.74 o                         
   0  23   8        645.25        640.13        13.94 o                         
   1  23   8        352.85        330.92         9.41 o                         
   2  23   8         54.99         51.23         4.53 o                         
   3  23   8        197.02        194.23         7.27 o                         
   4  23   8          1.36          2.26         2.76 o                         
   5  23   8          2.56          1.67         3.33 o                         
   6  23   8         16.56         19.17         3.28 o                         
  -5  24   8         74.37         81.94         7.55 o                         
  -4  24   8         31.00         29.82         3.79 o                         
  -3  24   8          4.82          4.85         3.56 o                         
  -2  24   8        155.94        159.04         5.93 o                         
  -1  24   8         76.14         78.20         4.28 o                         
   0  24   8          9.13          9.60         6.12 o                         
   1  24   8         21.49         30.75         5.04 o                         
   2  24   8         52.58         60.68         6.19 o                         
   3  24   8        321.39        323.31         9.35 o                         
   4  24   8          4.91          0.00         3.12 o                         
   5  24   8        285.53        302.94        10.99 o                         
  -5  25   8         24.70         22.41         4.96 o                         
  -4  25   8         56.87         61.91         5.07 o                         
  -3  25   8         17.36         15.47         2.41 o                         
  -2  25   8          1.90          0.00         2.00 o                         
  -1  25   8         72.81         70.62         4.11 o                         
   0  25   8         30.28         34.56         3.63 o                         
   1  25   8         44.78         36.43         5.06 o                         
   2  25   8         62.42         61.57         6.34 o                         
   3  25   8         41.65         54.16         4.52 o                         
   4  25   8        106.60         98.36         6.51 o                         
   5  25   8         41.55         48.13         5.47 o                         
  -5  26   8          9.20          8.07         4.08 o                         
  -4  26   8         22.84         31.40        10.02 o                         
  -3  26   8          0.93          3.53         2.07 o                         
  -2  26   8         14.03         14.27         2.71 o                         
  -1  26   8         93.92        101.33         5.02 o                         
   0  26   8         26.67         18.69         3.90 o                         
   1  26   8         41.53         41.61         8.52 o                         
   2  26   8         91.47         86.53         6.98 o                         
   3  26   8          7.87          5.01         3.26 o                         
   4  26   8          2.32          3.71         3.03 o                         
   5  26   8          9.27          9.75         3.54 o                         
  -4  27   8         80.38         79.11         7.11 o                         
  -3  27   8         10.68         13.48         2.70 o                         
  -2  27   8        247.50        237.28         7.54 o                         
  -1  27   8          0.45          2.61         2.08 o                         
   0  27   8        117.46        121.71         7.57 o                         
   1  27   8         33.22         29.47         7.77 o                         
   2  27   8         58.13         52.49         4.76 o                         
   3  27   8          0.30          0.93         3.83 o                         
   4  27   8         35.19         27.28         4.33 o                         
  -4  28   8          3.36          3.88         3.57 o                         
  -3  28   8         40.77         41.05         4.43 o                         
  -2  28   8          8.36          7.63         3.00 o                         
  -1  28   8          1.45          2.56         2.44 o                         
   0  28   8         48.09         48.53         4.68 o                         
   1  28   8          0.02          0.48         3.37 o                         
   2  28   8          6.92          6.13         2.87 o                         
   3  28   8          0.68          0.00         5.80 o                         
   4  28   8          4.08          7.39         3.10 o                         
  -3  29   8         20.57         26.97         8.31 o                         
  -2  29   8        148.08        143.24         6.14 o                         
  -1  29   8         10.25         10.33         4.22 o                         
   0  29   8        182.90        189.70         8.18 o                         
   1  29   8         26.74         26.44         5.11 o                         
   2  29   8          7.79         13.73         4.79 o                         
   3  29   8          5.37          6.36         6.43 o                         
  -3  30   8          2.03          0.90         3.13 o                         
  -2  30   8          6.35          9.88         4.66 o                         
  -1  30   8        129.66        131.66         7.03 o                         
   0  30   8        153.27        142.77         9.36 o                         
   1  30   8         34.40         33.57         5.44 o                         
   2  30   8        124.25        120.03         9.06 o                         
   3  30   8          2.16          4.71         3.16 o                         
  -2  31   8          0.16          1.81         2.86 o                         
  -1  31   8          1.50          6.91         2.94 o                         
   0  31   8         24.76         25.70         4.94 o                         
   1  31   8        149.63        146.30        10.43 o                         
   2  31   8         50.43         61.84         9.77 o                         
  -1  32   8          5.06          7.21         2.97 o                         
   0  32   8         20.21         22.17         8.47 o                         
   1  32   8         38.83         56.74        10.55 o                         
  -8   1   9          2.54          0.45         3.24 o                         
  -7   1   9         32.72         30.75         4.36 o                         
  -6   1   9         20.99         22.76         7.40 o                         
  -5   1   9         33.06         27.42         4.48 o                         
  -4   1   9        698.63        692.28        15.47 o                         
  -3   1   9         28.38         18.47         5.45 o                         
  -2   1   9       1207.75       1162.29        21.43 o                         
  -1   1   9         41.31         38.01         3.04 o                         
   0   1   9       3016.52       2891.54        18.62 o                         
   1   1   9         13.07         12.39         2.43 o                         
   2   1   9       3588.51       3609.30        14.65 o                         
   3   1   9         19.17         18.74         1.63 o                         
   4   1   9        707.66        725.37         8.80 o                         
   5   1   9         13.01         17.14         2.37 o                         
   6   1   9        146.13        152.50         5.74 o                         
   7   1   9        265.82        289.34        13.27 o                         
   8   1   9          8.58          6.16         7.01 o                         
  -8   2   9         32.78         35.10         5.04 o                         
  -7   2   9          9.28          6.13         3.05 o                         
  -6   2   9         68.02         71.80         7.32 o                         
  -5   2   9        177.13        192.52         8.89 o                         
  -4   2   9        249.68        232.06         9.22 o                         
  -3   2   9        267.65        269.66         9.97 o                         
  -2   2   9         67.20         61.12         4.62 o                         
  -1   2   9        775.59        787.82        11.72 o                         
   0   2   9         68.05         73.24         6.32 o                         
   1   2   9       1213.07       1214.19        10.63 o                         
   2   2   9        195.43        218.78        16.50 o                         
   3   2   9        622.58        633.80         8.09 o                         
   4   2   9        349.32        347.05         5.70 o                         
   5   2   9         80.15         83.01         3.08 o                         
   6   2   9          2.74          3.89         2.68 o                         
   7   2   9        139.68        143.33         7.39 o                         
   8   2   9        130.11        149.84        21.75 o                         
  -8   3   9         25.57         25.81         5.05 o                         
  -7   3   9          1.72          2.15         2.67 o                         
  -6   3   9          4.80          2.82         3.75 o                         
  -5   3   9          5.97          6.17         3.07 o                         
  -4   3   9         45.18         38.63         4.70 o                         
  -3   3   9       1124.20       1169.57        19.19 o                         
  -2   3   9         48.54         60.18         4.55 o                         
  -1   3   9       1798.44       1749.83        17.44 o                         
   0   3   9       2471.17       2443.04        23.12 o                         
   1   3   9        211.12        190.54         5.76 o                         
   2   3   9       6829.22       6631.51        28.62 o                         
   3   3   9       1231.18       1251.99        11.32 o                         
   4   3   9        778.40        745.96         8.26 o                         
   5   3   9        840.45        834.58         9.80 o                         
   6   3   9          0.31          0.00         2.09 o                         
   7   3   9         49.44         52.04         4.88 o                         
   8   3   9          8.86         16.54         4.92 o                         
  -8   4   9          0.08          0.70         2.91 o                         
  -7   4   9         30.91         25.51         4.58 o                         
  -6   4   9         68.71         67.48         6.06 o                         
  -5   4   9          2.24          7.94         3.38 o                         
  -4   4   9        291.80        278.04        10.22 o                         
  -3   4   9          4.00         18.33         3.62 o                         
  -2   4   9        350.91        372.65         8.58 o                         
  -1   4   9        174.11        173.48         5.84 o                         
   0   4   9       2113.47       1996.02        21.96 o                         
   1   4   9       1505.58       1426.52        15.04 o                         
   2   4   9        509.37        487.70        12.26 o                         
   3   4   9       1276.58       1293.45        12.33 o                         
   4   4   9        396.03        384.26         6.00 o                         
   5   4   9         38.25         39.39         2.53 o                         
   6   4   9        341.83        349.90         8.61 o                         
   7   4   9         11.59          7.11         2.55 o                         
   8   4   9        138.16        125.54         9.19 o                         
  -8   5   9          2.91          5.66         3.65 o                         
  -7   5   9         98.15         98.41         7.34 o                         
  -6   5   9         37.99         43.61         5.29 o                         
  -5   5   9        427.89        439.08        13.36 o                         
  -4   5   9        861.68        888.10        17.97 o                         
  -3   5   9        160.43        147.92         7.36 o                         
  -2   5   9       2536.92       2454.01        21.72 o                         
  -1   5   9        164.07        159.61         6.73 o                         
   0   5   9        798.70        754.30        13.49 o                         
   1   5   9       2066.46       2013.33        21.61 o                         
   2   5   9        165.45        153.40         3.99 o                         
   3   5   9        581.50        558.72         8.46 o                         
   4   5   9         20.87         20.70         1.77 o                         
   5   5   9        104.23         99.15         4.16 o                         
   6   5   9         43.52         45.59         3.63 o                         
   7   5   9         49.77         43.40         4.55 o                         
   8   5   9         37.48         33.77         4.60 o                         
  -8   6   9         29.20         31.89         4.93 o                         
  -7   6   9          2.96          1.48         3.22 o                         
  -6   6   9        165.61        163.20         8.92 o                         
  -5   6   9        153.63        160.68         8.40 o                         
  -4   6   9       1141.90       1133.99        20.30 o                         
  -3   6   9       1078.08       1051.90        18.51 o                         
  -2   6   9         74.81         70.80        10.35 o                         
  -1   6   9        180.22        153.38         6.66 o                         
   0   6   9        575.56        538.69        11.61 o                         
   1   6   9       1738.04       1739.22        16.78 o                         
   2   6   9       1373.85       1372.32        11.30 o                         
   3   6   9         64.91         68.50         3.24 o                         
   4   6   9         26.58         30.09         1.94 o                         
   5   6   9         52.20         50.69         3.23 o                         
   6   6   9         22.58         20.24         2.87 o                         
   7   6   9         34.48         32.90         4.28 o                         
   8   6   9         85.05         96.42         6.79 o                         
  -8   7   9         29.59         32.05         5.12 o                         
  -7   7   9        149.25        149.50         9.08 o                         
  -6   7   9        112.81        113.33         7.59 o                         
  -5   7   9         17.85         22.01         4.78 o                         
  -4   7   9         81.16         81.69        13.50 o                         
  -3   7   9         40.50         34.82         9.26 o                         
  -2   7   9         49.63         37.94         3.99 o                         
  -1   7   9        819.37        826.04        14.96 o                         
   0   7   9        433.15        411.66         8.72 o                         
   1   7   9        320.95        284.01        16.93 o                         
   2   7   9        167.68        157.52         3.99 o                         
   3   7   9         61.09         63.15         3.09 o                         
   4   7   9         10.61          7.90         1.30 o                         
   5   7   9         33.52         34.33         2.81 o                         
   6   7   9          0.21          1.72         1.96 o                         
   7   7   9          0.11          2.25         3.08 o                         
   8   7   9          7.86         15.58         4.19 o                         
  -8   8   9        173.44        184.76        10.45 o                         
  -7   8   9         13.38         28.46         5.28 o                         
  -6   8   9        397.80        415.23        13.91 o                         
  -5   8   9        666.04        703.25        16.98 o                         
  -4   8   9         11.48         10.36         3.50 o                         
  -3   8   9        834.04        814.67        13.46 o                         
  -2   8   9         78.09         78.61         5.18 o                         
  -1   8   9        800.83        819.16        15.02 o                         
   0   8   9       1089.38       1072.56        14.01 o                         
   1   8   9        154.38        149.46         5.17 o                         
   2   8   9        471.61        413.26         6.28 o                         
   3   8   9         76.91         83.78         3.22 o                         
   4   8   9        136.78        121.46         3.93 o                         
   5   8   9         19.81         17.68         2.24 o                         
   6   8   9         23.89         29.33         3.27 o                         
   7   8   9          7.06          8.33         3.11 o                         
   8   8   9         49.41         56.37         5.28 o                         
  -8   9   9         11.07         23.51         6.02 o                         
  -7   9   9          5.88          8.32         3.73 o                         
  -6   9   9          0.08         12.71        14.35 o                         
  -5   9   9          0.53          4.07         3.59 o                         
  -4   9   9        516.09        505.69        13.86 o                         
  -3   9   9          6.09          8.34         2.74 o                         
  -2   9   9        847.74        778.83        15.56 o                         
  -1   9   9         93.79        102.95         5.87 o                         
   0   9   9       1070.89        947.24        13.26 o                         
   1   9   9        353.44        327.59         7.55 o                         
   2   9   9        296.18        283.68         6.60 o                         
   3   9   9        173.65        159.20         4.63 o                         
   4   9   9         56.30         53.13         3.01 o                         
   5   9   9          1.24          4.87         2.32 o                         
   6   9   9          0.03          5.53         2.33 o                         
   7   9   9          0.48          1.82         2.87 o                         
   8   9   9          1.46          0.00         4.03 o                         
  -8  10   9        202.19        217.31        11.47 o                         
  -7  10   9         81.58         84.51         7.14 o                         
  -6  10   9         20.25         17.19         4.22 o                         
  -5  10   9        107.04        101.17         7.03 o                         
  -4  10   9         38.16         40.77         4.76 o                         
  -3  10   9         68.32         65.61         5.00 o                         
  -2  10   9          5.91          4.25         2.58 o                         
  -1  10   9        186.25        160.69         7.08 o                         
   0  10   9         68.68         52.26         3.48 o                         
   1  10   9        273.78        274.87         6.98 o                         
   2  10   9        110.97        120.90         4.66 o                         
   3  10   9        260.74        243.13         6.93 o                         
   4  10   9        537.57        517.43         8.09 o                         
   5  10   9         74.14         82.99         4.68 o                         
   6  10   9        425.29        418.51         9.97 o                         
   7  10   9          3.39          0.16         2.27 o                         
  -7  11   9         58.43         58.81         6.45 o                         
  -6  11   9        119.57        124.04         8.16 o                         
  -5  11   9         55.15         44.85         5.17 o                         
  -4  11   9         68.42         54.35         5.40 o                         
  -3  11   9         71.42         57.28         5.04 o                         
  -2  11   9         58.39         59.67         7.23 o                         
  -1  11   9         92.20         76.16         6.37 o                         
   0  11   9         46.91         32.55         2.96 o                         
   1  11   9          0.27          2.80         1.70 o                         
   2  11   9       1826.60       1648.13        15.62 o                         
   3  11   9        691.99        632.17        11.03 o                         
   4  11   9        224.17        198.67         5.25 o                         
   5  11   9        208.90        201.89         6.84 o                         
   6  11   9          2.92          6.14         2.86 o                         
   7  11   9          6.95         10.89         2.70 o                         
  -7  12   9         11.36         14.82         4.48 o                         
  -6  12   9        219.41        228.19        10.84 o                         
  -5  12   9          2.65          3.75         4.99 o                         
  -4  12   9        278.35        268.54         8.57 o                         
  -3  12   9         37.01         31.89         3.23 o                         
  -2  12   9        176.80        161.28         7.41 o                         
  -1  12   9        225.55        243.49         7.29 o                         
   0  12   9        324.05        342.48         8.31 o                         
   1  12   9          1.50          1.30         1.82 o                         
   2  12   9        102.06        119.04         5.92 o                         
   3  12   9         33.45         32.18         3.26 o                         
   4  12   9          0.06          0.00         1.79 o                         
   5  12   9        311.82        267.79         6.81 o                         
   6  12   9         30.07         31.52         3.49 o                         
   7  12   9         81.63         69.13         4.77 o                         
  -7  13   9         34.64         34.26         5.22 o                         
  -6  13   9          2.27          4.76         3.56 o                         
  -5  13   9        109.20         98.85         5.86 o                         
  -4  13   9        211.98        209.38         6.71 o                         
  -3  13   9        122.85        119.61         5.55 o                         
  -2  13   9        288.98        264.20         8.16 o                         
  -1  13   9          2.67          2.64         2.16 o                         
   0  13   9        691.44        584.89        10.95 o                         
   1  13   9        161.28        177.73         7.21 o                         
   2  13   9        462.07        365.04         9.64 o                         
   3  13   9         14.07         12.35         2.44 o                         
   4  13   9        437.86        372.31         8.03 o                         
   5  13   9         17.84         21.20         2.62 o                         
   6  13   9        277.11        271.50         8.32 o                         
   7  13   9        175.83        183.61         7.31 o                         
  -7  14   9          5.59         15.44         4.71 o                         
  -6  14   9          3.12          5.42         2.92 o                         
  -5  14   9          5.03          4.29         3.14 o                         
  -4  14   9         45.64         37.19         3.84 o                         
  -3  14   9         71.45         70.58         4.44 o                         
  -2  14   9         20.57         20.63         2.79 o                         
  -1  14   9        739.42        680.51        10.39 o                         
   0  14   9          3.30          5.87         4.38 o                         
   1  14   9        652.91        608.87        10.93 o                         
   2  14   9          2.58          9.69         3.59 o                         
   3  14   9        182.77        177.49         6.27 o                         
   4  14   9         90.43         96.15         4.39 o                         
   5  14   9         46.06         43.62         3.30 o                         
   6  14   9         16.18         21.54         3.16 o                         
   7  14   9         62.86         66.62         4.78 o                         
  -7  15   9          3.13         10.26         4.34 o                         
  -6  15   9         20.27         22.88         3.55 o                         
  -5  15   9         12.23         14.81         3.05 o                         
  -4  15   9        113.08        116.56         5.81 o                         
  -3  15   9        239.04        215.44         7.48 o                         
  -2  15   9        123.82        120.43         5.40 o                         
  -1  15   9         37.49         31.95         2.78 o                         
   0  15   9        449.71        394.61         7.61 o                         
   1  15   9          0.05          0.00         2.16 o                         
   2  15   9       1521.15       1450.62        23.34 o                         
   3  15   9        375.45        381.95         9.06 o                         
   4  15   9        174.89        155.11         5.37 o                         
   5  15   9        201.43        191.50         6.07 o                         
   6  15   9         45.34         41.97         4.01 o                         
   7  15   9         61.34         57.39         5.47 o                         
  -7  16   9          9.95          7.84         2.87 o                         
  -6  16   9          0.03          1.25         2.78 o                         
  -5  16   9         25.40         32.94         4.05 o                         
  -4  16   9          2.26          5.16         3.40 o                         
  -3  16   9        111.56        109.17         5.56 o                         
  -2  16   9         25.68         28.32         2.92 o                         
  -1  16   9        201.04        193.22         5.82 o                         
   0  16   9        198.86        185.47         5.50 o                         
   1  16   9          0.02          2.93         1.88 o                         
   2  16   9          8.29          8.85         7.45 o                         
   3  16   9         56.34         59.21         4.11 o                         
   4  16   9         21.94         17.93         2.62 o                         
   5  16   9          1.67          0.00         2.48 o                         
   6  16   9          4.83          8.65         3.02 o                         
   7  16   9         11.79         12.17         3.13 o                         
  -7  17   9         16.96         19.80         5.59 o                         
  -6  17   9         22.49         22.72         3.81 o                         
  -5  17   9        100.66         94.27         5.95 o                         
  -4  17   9        201.27        194.06         7.63 o                         
  -3  17   9        188.57        187.01         7.14 o                         
  -2  17   9        393.43        386.78         8.55 o                         
  -1  17   9        144.16        122.62         4.76 o                         
   0  17   9        410.13        384.11         9.71 o                         
   1  17   9        138.34        135.51         7.47 o                         
   2  17   9         32.74         28.71         3.42 o                         
   3  17   9        151.48        150.29         5.98 o                         
   4  17   9         37.97         42.17         3.40 o                         
   5  17   9        323.99        323.11         8.98 o                         
   6  17   9          5.50          2.76         2.89 o                         
   7  17   9         35.00         40.04         3.96 o                         
  -6  18   9          1.90          0.00         5.05 o                         
  -5  18   9          0.66          5.19         2.86 o                         
  -4  18   9         23.23         30.01         5.06 o                         
  -3  18   9         26.47         26.04         4.22 o                         
  -2  18   9        153.81        179.75        28.00 o                         
  -1  18   9         48.82         41.67         3.18 o                         
   0  18   9         81.05         68.83         3.49 o                         
   1  18   9        444.57        432.27        10.07 o                         
   2  18   9         75.00         81.51         5.02 o                         
   3  18   9        158.49        154.15         6.05 o                         
   4  18   9        133.93        127.28         5.10 o                         
   5  18   9          0.89          4.00         2.46 o                         
   6  18   9         14.92         16.01         3.01 o                         
  -6  19   9          0.95          0.00         2.71 o                         
  -5  19   9         47.24         37.10         5.40 o                         
  -4  19   9        384.32        391.82        10.86 o                         
  -3  19   9         12.49         16.83         4.80 o
[truncated: 118,585 more chars]
